# Supplementary material for: Zeolite Adsorption of Chloride from a Synthetic Alkali-Activated Cement Pore Solution
Source: Materials (Basel). 2019 Jun 24;12(12):2019. doi: 10.3390/ma12122019 (PMC6630726; doi:10.3390/ma12122019)
Supplement: Supplementary file 1 [file materials-12-02019-s001.zip]

Archive with 449 entries (412 files):
- Raw Data for MDPI Repository/
- Raw Data for MDPI Repository/FAU (X-13)/
- Raw Data for MDPI Repository/FAU (X-13)/X-13-Control.txt
- __MACOSX/
- __MACOSX/Raw Data for MDPI Repository/
- __MACOSX/Raw Data for MDPI Repository/FAU (X-13)/
- __MACOSX/Raw Data for MDPI Repository/FAU (X-13)/._X-13-Control.txt
- Raw Data for MDPI Repository/FAU (X-13)/X-13 Control.txt
- __MACOSX/Raw Data for MDPI Repository/FAU (X-13)/._X-13 Control.txt
- Raw Data for MDPI Repository/FAU (X-13)/X-13 Control.tif
- __MACOSX/Raw Data for MDPI Repository/FAU (X-13)/._X-13 Control.tif
- Raw Data for MDPI Repository/FAU (X-13)/X-13-E.txt
- __MACOSX/Raw Data for MDPI Repository/FAU (X-13)/._X-13-E.txt
- Raw Data for MDPI Repository/FAU (X-13)/(X-13)Zeolite Maps_0001_MAP_0007_image/
- Raw Data for MDPI Repository/FAU (X-13)/(X-13)Zeolite Maps_0001_MAP_0007_image/Cl_2.tif
- __MACOSX/Raw Data for MDPI Repository/FAU (X-13)/(X-13)Zeolite Maps_0001_MAP_0007_image/
- __MACOSX/Raw Data for MDPI Repository/FAU (X-13)/(X-13)Zeolite Maps_0001_MAP_0007_image/._Cl_2.tif
- Raw Data for MDPI Repository/FAU (X-13)/(X-13)Zeolite Maps_0001_MAP_0007_image/Si_marker.tif
- __MACOSX/Raw Data for MDPI Repository/FAU (X-13)/(X-13)Zeolite Maps_0001_MAP_0007_image/._Si_marker.tif
- Raw Data for MDPI Repository/FAU (X-13)/(X-13)Zeolite Maps_0001_MAP_0007_image/Ca_marker.tif
- __MACOSX/Raw Data for MDPI Repository/FAU (X-13)/(X-13)Zeolite Maps_0001_MAP_0007_image/._Ca_marker.tif
- Raw Data for MDPI Repository/FAU (X-13)/(X-13)Zeolite Maps_0001_MAP_0007_image/Cl.tif
- __MACOSX/Raw Data for MDPI Repository/FAU (X-13)/(X-13)Zeolite Maps_0001_MAP_0007_image/._Cl.tif
- Raw Data for MDPI Repository/FAU (X-13)/(X-13)Zeolite Maps_0001_MAP_0007_image/Cl_marker.tif
- __MACOSX/Raw Data for MDPI Repository/FAU (X-13)/(X-13)Zeolite Maps_0001_MAP_0007_image/._Cl_marker.tif
- Raw Data for MDPI Repository/FAU (X-13)/(X-13)Zeolite Maps_0001_MAP_0007_image/X-13 Exposed - Copy.tif
- __MACOSX/Raw Data for MDPI Repository/FAU (X-13)/(X-13)Zeolite Maps_0001_MAP_0007_image/._X-13 Exposed - Copy.tif
- Raw Data for MDPI Repository/FAU (X-13)/(X-13)Zeolite Maps_0001_MAP_0007_image/Ca.tif
- __MACOSX/Raw Data for MDPI Repository/FAU (X-13)/(X-13)Zeolite Maps_0001_MAP_0007_image/._Ca.tif
- Raw Data for MDPI Repository/FAU (X-13)/(X-13)Zeolite Maps_0001_MAP_0007_image/Cl_2_marker.tif
- __MACOSX/Raw Data for MDPI Repository/FAU (X-13)/(X-13)Zeolite Maps_0001_MAP_0007_image/._Cl_2_marker.tif
- Raw Data for MDPI Repository/FAU (X-13)/(X-13)Zeolite Maps_0001_MAP_0007_image/Na.tif
- __MACOSX/Raw Data for MDPI Repository/FAU (X-13)/(X-13)Zeolite Maps_0001_MAP_0007_image/._Na.tif
- Raw Data for MDPI Repository/FAU (X-13)/(X-13)Zeolite Maps_0001_MAP_0007_image/Cl_2_color.tif
- __MACOSX/Raw Data for MDPI Repository/FAU (X-13)/(X-13)Zeolite Maps_0001_MAP_0007_image/._Cl_2_color.tif
- Raw Data for MDPI Repository/FAU (X-13)/(X-13)Zeolite Maps_0001_MAP_0007_image/data001.cnd
- __MACOSX/Raw Data for MDPI Repository/FAU (X-13)/(X-13)Zeolite Maps_0001_MAP_0007_image/._data001.cnd
- Raw Data for MDPI Repository/FAU (X-13)/(X-13)Zeolite Maps_0001_MAP_0007_image/desktop.ini
- __MACOSX/Raw Data for MDPI Repository/FAU (X-13)/(X-13)Zeolite Maps_0001_MAP_0007_image/._desktop.ini
- Raw Data for MDPI Repository/FAU (X-13)/(X-13)Zeolite Maps_0001_MAP_0007_image/data003.cnd
- __MACOSX/Raw Data for MDPI Repository/FAU (X-13)/(X-13)Zeolite Maps_0001_MAP_0007_image/._data003.cnd
- Raw Data for MDPI Repository/FAU (X-13)/(X-13)Zeolite Maps_0001_MAP_0007_image/data002.cnd
- __MACOSX/Raw Data for MDPI Repository/FAU (X-13)/(X-13)Zeolite Maps_0001_MAP_0007_image/._data002.cnd
- Raw Data for MDPI Repository/FAU (X-13)/(X-13)Zeolite Maps_0001_MAP_0007_image/Ca_color.tif
- __MACOSX/Raw Data for MDPI Repository/FAU (X-13)/(X-13)Zeolite Maps_0001_MAP_0007_image/._Ca_color.tif
- Raw Data for MDPI Repository/FAU (X-13)/(X-13)Zeolite Maps_0001_MAP_0007_image/Si_color.tif
- __MACOSX/Raw Data for MDPI Repository/FAU (X-13)/(X-13)Zeolite Maps_0001_MAP_0007_image/._Si_color.tif
- Raw Data for MDPI Repository/FAU (X-13)/(X-13)Zeolite Maps_0001_MAP_0007_image/Si.tif
- __MACOSX/Raw Data for MDPI Repository/FAU (X-13)/(X-13)Zeolite Maps_0001_MAP_0007_image/._Si.tif
- Raw Data for MDPI Repository/FAU (X-13)/(X-13)Zeolite Maps_0001_MAP_0007_image/data005.cnd
- __MACOSX/Raw Data for MDPI Repository/FAU (X-13)/(X-13)Zeolite Maps_0001_MAP_0007_image/._data005.cnd
- Raw Data for MDPI Repository/FAU (X-13)/(X-13)Zeolite Maps_0001_MAP_0007_image/Na_color.tif
- __MACOSX/Raw Data for MDPI Repository/FAU (X-13)/(X-13)Zeolite Maps_0001_MAP_0007_image/._Na_color.tif
- Raw Data for MDPI Repository/FAU (X-13)/(X-13)Zeolite Maps_0001_MAP_0007_image/data004.cnd
- __MACOSX/Raw Data for MDPI Repository/FAU (X-13)/(X-13)Zeolite Maps_0001_MAP_0007_image/._data004.cnd
- Raw Data for MDPI Repository/FAU (X-13)/(X-13)Zeolite Maps_0001_MAP_0007_image/Na_marker.tif
- __MACOSX/Raw Data for MDPI Repository/FAU (X-13)/(X-13)Zeolite Maps_0001_MAP_0007_image/._Na_marker.tif
- Raw Data for MDPI Repository/FAU (X-13)/(X-13)Zeolite Maps_0001_MAP_0007_image/Cl_color.tif
- __MACOSX/Raw Data for MDPI Repository/FAU (X-13)/(X-13)Zeolite Maps_0001_MAP_0007_image/._Cl_color.tif
- __MACOSX/Raw Data for MDPI Repository/FAU (X-13)/._(X-13)Zeolite Maps_0001_MAP_0007_image
- Raw Data for MDPI Repository/FAU (X-13)/X-13 Exposed.tif
- __MACOSX/Raw Data for MDPI Repository/FAU (X-13)/._X-13 Exposed.tif
- Raw Data for MDPI Repository/FAU (X-13)/X-13 Exposed.txt
- __MACOSX/Raw Data for MDPI Repository/FAU (X-13)/._X-13 Exposed.txt
- __MACOSX/Raw Data for MDPI Repository/._FAU (X-13)
- Raw Data for MDPI Repository/MOR/
- Raw Data for MDPI Repository/MOR/Mordenite Exposed.tif
- __MACOSX/Raw Data for MDPI Repository/MOR/
- __MACOSX/Raw Data for MDPI Repository/MOR/._Mordenite Exposed.tif
- Raw Data for MDPI Repository/MOR/mordenite exposed.txt
- __MACOSX/Raw Data for MDPI Repository/MOR/._mordenite exposed.txt
- Raw Data for MDPI Repository/MOR/(MORDENITE) Zeolite Maps_0001_MAP_0008_image/
- Raw Data for MDPI Repository/MOR/(MORDENITE) Zeolite Maps_0001_MAP_0008_image/Cl_2.tif
- __MACOSX/Raw Data for MDPI Repository/MOR/(MORDENITE) Zeolite Maps_0001_MAP_0008_image/
- __MACOSX/Raw Data for MDPI Repository/MOR/(MORDENITE) Zeolite Maps_0001_MAP_0008_image/._Cl_2.tif
- Raw Data for MDPI Repository/MOR/(MORDENITE) Zeolite Maps_0001_MAP_0008_image/Mordenite Exposed.tif
- __MACOSX/Raw Data for MDPI Repository/MOR/(MORDENITE) Zeolite Maps_0001_MAP_0008_image/._Mordenite Exposed.tif
- Raw Data for MDPI Repository/MOR/(MORDENITE) Zeolite Maps_0001_MAP_0008_image/Si_marker.tif
- __MACOSX/Raw Data for MDPI Repository/MOR/(MORDENITE) Zeolite Maps_0001_MAP_0008_image/._Si_marker.tif
- Raw Data for MDPI Repository/MOR/(MORDENITE) Zeolite Maps_0001_MAP_0008_image/Ca_marker.tif
- __MACOSX/Raw Data for MDPI Repository/MOR/(MORDENITE) Zeolite Maps_0001_MAP_0008_image/._Ca_marker.tif
- Raw Data for MDPI Repository/MOR/(MORDENITE) Zeolite Maps_0001_MAP_0008_image/Cl.tif
- __MACOSX/Raw Data for MDPI Repository/MOR/(MORDENITE) Zeolite Maps_0001_MAP_0008_image/._Cl.tif
- Raw Data for MDPI Repository/MOR/(MORDENITE) Zeolite Maps_0001_MAP_0008_image/Cl_marker.tif
- __MACOSX/Raw Data for MDPI Repository/MOR/(MORDENITE) Zeolite Maps_0001_MAP_0008_image/._Cl_marker.tif
- Raw Data for MDPI Repository/MOR/(MORDENITE) Zeolite Maps_0001_MAP_0008_image/Ca.tif
- __MACOSX/Raw Data for MDPI Repository/MOR/(MORDENITE) Zeolite Maps_0001_MAP_0008_image/._Ca.tif
- Raw Data for MDPI Repository/MOR/(MORDENITE) Zeolite Maps_0001_MAP_0008_image/Cl_2_marker.tif
- __MACOSX/Raw Data for MDPI Repository/MOR/(MORDENITE) Zeolite Maps_0001_MAP_0008_image/._Cl_2_marker.tif
- Raw Data for MDPI Repository/MOR/(MORDENITE) Zeolite Maps_0001_MAP_0008_image/Na.tif
- __MACOSX/Raw Data for MDPI Repository/MOR/(MORDENITE) Zeolite Maps_0001_MAP_0008_image/._Na.tif
- Raw Data for MDPI Repository/MOR/(MORDENITE) Zeolite Maps_0001_MAP_0008_image/Cl_2_color.tif
- __MACOSX/Raw Data for MDPI Repository/MOR/(MORDENITE) Zeolite Maps_0001_MAP_0008_image/._Cl_2_color.tif
- Raw Data for MDPI Repository/MOR/(MORDENITE) Zeolite Maps_0001_MAP_0008_image/data001.cnd
- __MACOSX/Raw Data for MDPI Repository/MOR/(MORDENITE) Zeolite Maps_0001_MAP_0008_image/._data001.cnd
- Raw Data for MDPI Repository/MOR/(MORDENITE) Zeolite Maps_0001_MAP_0008_image/desktop.ini
- __MACOSX/Raw Data for MDPI Repository/MOR/(MORDENITE) Zeolite Maps_0001_MAP_0008_image/._desktop.ini
- Raw Data for MDPI Repository/MOR/(MORDENITE) Zeolite Maps_0001_MAP_0008_image/data003.cnd
- __MACOSX/Raw Data for MDPI Repository/MOR/(MORDENITE) Zeolite Maps_0001_MAP_0008_image/._data003.cnd
- Raw Data for MDPI Repository/MOR/(MORDENITE) Zeolite Maps_0001_MAP_0008_image/data002.cnd
- __MACOSX/Raw Data for MDPI Repository/MOR/(MORDENITE) Zeolite Maps_0001_MAP_0008_image/._data002.cnd
- Raw Data for MDPI Repository/MOR/(MORDENITE) Zeolite Maps_0001_MAP_0008_image/Ca_color.tif
- __MACOSX/Raw Data for MDPI Repository/MOR/(MORDENITE) Zeolite Maps_0001_MAP_0008_image/._Ca_color.tif
- Raw Data for MDPI Repository/MOR/(MORDENITE) Zeolite Maps_0001_MAP_0008_image/Si_color.tif
- __MACOSX/Raw Data for MDPI Repository/MOR/(MORDENITE) Zeolite Maps_0001_MAP_0008_image/._Si_color.tif
- Raw Data for MDPI Repository/MOR/(MORDENITE) Zeolite Maps_0001_MAP_0008_image/Si.tif
- __MACOSX/Raw Data for MDPI Repository/MOR/(MORDENITE) Zeolite Maps_0001_MAP_0008_image/._Si.tif
- Raw Data for MDPI Repository/MOR/(MORDENITE) Zeolite Maps_0001_MAP_0008_image/data005.cnd
- __MACOSX/Raw Data for MDPI Repository/MOR/(MORDENITE) Zeolite Maps_0001_MAP_0008_image/._data005.cnd
- Raw Data for MDPI Repository/MOR/(MORDENITE) Zeolite Maps_0001_MAP_0008_image/Na_color.tif
- __MACOSX/Raw Data for MDPI Repository/MOR/(MORDENITE) Zeolite Maps_0001_MAP_0008_image/._Na_color.tif
- Raw Data for MDPI Repository/MOR/(MORDENITE) Zeolite Maps_0001_MAP_0008_image/data004.cnd
- __MACOSX/Raw Data for MDPI Repository/MOR/(MORDENITE) Zeolite Maps_0001_MAP_0008_image/._data004.cnd
- Raw Data for MDPI Repository/MOR/(MORDENITE) Zeolite Maps_0001_MAP_0008_image/Na_marker.tif
- __MACOSX/Raw Data for MDPI Repository/MOR/(MORDENITE) Zeolite Maps_0001_MAP_0008_image/._Na_marker.tif
- Raw Data for MDPI Repository/MOR/(MORDENITE) Zeolite Maps_0001_MAP_0008_image/Cl_color.tif
- __MACOSX/Raw Data for MDPI Repository/MOR/(MORDENITE) Zeolite Maps_0001_MAP_0008_image/._Cl_color.tif
- __MACOSX/Raw Data for MDPI Repository/MOR/._(MORDENITE) Zeolite Maps_0001_MAP_0008_image
- Raw Data for MDPI Repository/MOR/mordenite control.txt
- __MACOSX/Raw Data for MDPI Repository/MOR/._mordenite control.txt
- Raw Data for MDPI Repository/MOR/Mordenite Control.tif
- __MACOSX/Raw Data for MDPI Repository/MOR/._Mordenite Control.tif
- __MACOSX/Raw Data for MDPI Repository/._MOR
- Raw Data for MDPI Repository/CHA (SSZ-13)/
- Raw Data for MDPI Repository/CHA (SSZ-13)/Base(23).emsa
- __MACOSX/Raw Data for MDPI Repository/CHA (SSZ-13)/
- __MACOSX/Raw Data for MDPI Repository/CHA (SSZ-13)/._Base(23).emsa
- Raw Data for MDPI Repository/CHA (SSZ-13)/EDS/
- Raw Data for MDPI Repository/CHA (SSZ-13)/EDS/EDS Results.pptx
- __MACOSX/Raw Data for MDPI Repository/CHA (SSZ-13)/EDS/
- __MACOSX/Raw Data for MDPI Repository/CHA (SSZ-13)/EDS/._EDS Results.pptx
- Raw Data for MDPI Repository/CHA (SSZ-13)/EDS/SSZ13 Exposed.emsa.xlsx
- __MACOSX/Raw Data for MDPI Repository/CHA (SSZ-13)/EDS/._SSZ13 Exposed.emsa.xlsx
- __MACOSX/Raw Data for MDPI Repository/CHA (SSZ-13)/._EDS
- Raw Data for MDPI Repository/CHA (SSZ-13)/Useless/
- Raw Data for MDPI Repository/CHA (SSZ-13)/Useless/Pathfinder Lock.txt
- __MACOSX/Raw Data for MDPI Repository/CHA (SSZ-13)/Useless/
- __MACOSX/Raw Data for MDPI Repository/CHA (SSZ-13)/Useless/._Pathfinder Lock.txt
- Raw Data for MDPI Repository/CHA (SSZ-13)/Useless/Base(28).PS.EDS/
- Raw Data for MDPI Repository/CHA (SSZ-13)/Useless/Base(28).PS.EDS/Base(28).psref
- __MACOSX/Raw Data for MDPI Repository/CHA (SSZ-13)/Useless/Base(28).PS.EDS/
- __MACOSX/Raw Data for MDPI Repository/CHA (SSZ-13)/Useless/Base(28).PS.EDS/._Base(28).psref
- Raw Data for MDPI Repository/CHA (SSZ-13)/Useless/Base(28).PS.EDS/Base(28)_pt1.psmsa
- __MACOSX/Raw Data for MDPI Repository/CHA (SSZ-13)/Useless/Base(28).PS.EDS/._Base(28)_pt1.psmsa
- Raw Data for MDPI Repository/CHA (SSZ-13)/Useless/Base(28).PS.EDS/Base(28)_pt3.psmsa
- __MACOSX/Raw Data for MDPI Repository/CHA (SSZ-13)/Useless/Base(28).PS.EDS/._Base(28)_pt3.psmsa
- Raw Data for MDPI Repository/CHA (SSZ-13)/Useless/Base(28).PS.EDS/Base(28).p_s
- __MACOSX/Raw Data for MDPI Repository/CHA (SSZ-13)/Useless/Base(28).PS.EDS/._Base(28).p_s
- Raw Data for MDPI Repository/CHA (SSZ-13)/Useless/Base(28).PS.EDS/Base(28)_pt5.psmsa
- __MACOSX/Raw Data for MDPI Repository/CHA (SSZ-13)/Useless/Base(28).PS.EDS/._Base(28)_pt5.psmsa
- Raw Data for MDPI Repository/CHA (SSZ-13)/Useless/Base(28).PS.EDS/Base(28)_pt2.psmsa
- __MACOSX/Raw Data for MDPI Repository/CHA (SSZ-13)/Useless/Base(28).PS.EDS/._Base(28)_pt2.psmsa
- Raw Data for MDPI Repository/CHA (SSZ-13)/Useless/Base(28).PS.EDS/Base(28)_pt4.psmsa
- __MACOSX/Raw Data for MDPI Repository/CHA (SSZ-13)/Useless/Base(28).PS.EDS/._Base(28)_pt4.psmsa
- Raw Data for MDPI Repository/CHA (SSZ-13)/Useless/Base(28).PS.EDS/Base(28)_pt6.psmsa
- __MACOSX/Raw Data for MDPI Repository/CHA (SSZ-13)/Useless/Base(28).PS.EDS/._Base(28)_pt6.psmsa
- __MACOSX/Raw Data for MDPI Repository/CHA (SSZ-13)/Useless/._Base(28).PS.EDS
- Raw Data for MDPI Repository/CHA (SSZ-13)/Useless/ExternalSITemplate.esi
- __MACOSX/Raw Data for MDPI Repository/CHA (SSZ-13)/Useless/._ExternalSITemplate.esi
- Raw Data for MDPI Repository/CHA (SSZ-13)/Useless/NSSProject.xml
- __MACOSX/Raw Data for MDPI Repository/CHA (SSZ-13)/Useless/._NSSProject.xml
- __MACOSX/Raw Data for MDPI Repository/CHA (SSZ-13)/._Useless
- Raw Data for MDPI Repository/CHA (SSZ-13)/Proprietary FIles/
- Raw Data for MDPI Repository/CHA (SSZ-13)/Proprietary FIles/SSZ13 Exposed.emsa
- __MACOSX/Raw Data for MDPI Repository/CHA (SSZ-13)/Proprietary FIles/
- __MACOSX/Raw Data for MDPI Repository/CHA (SSZ-13)/Proprietary FIles/._SSZ13 Exposed.emsa
- Raw Data for MDPI Repository/CHA (SSZ-13)/Proprietary FIles/data001.cnd
- __MACOSX/Raw Data for MDPI Repository/CHA (SSZ-13)/Proprietary FIles/._data001.cnd
- Raw Data for MDPI Repository/CHA (SSZ-13)/Proprietary FIles/data003.cnd
- __MACOSX/Raw Data for MDPI Repository/CHA (SSZ-13)/Proprietary FIles/._data003.cnd
- Raw Data for MDPI Repository/CHA (SSZ-13)/Proprietary FIles/data002.cnd
- __MACOSX/Raw Data for MDPI Repository/CHA (SSZ-13)/Proprietary FIles/._data002.cnd
- Raw Data for MDPI Repository/CHA (SSZ-13)/Proprietary FIles/SSZ-13 Exposed.txt
- __MACOSX/Raw Data for MDPI Repository/CHA (SSZ-13)/Proprietary FIles/._SSZ-13 Exposed.txt
- Raw Data for MDPI Repository/CHA (SSZ-13)/Proprietary FIles/data005.cnd
- __MACOSX/Raw Data for MDPI Repository/CHA (SSZ-13)/Proprietary FIles/._data005.cnd
- Raw Data for MDPI Repository/CHA (SSZ-13)/Proprietary FIles/data004.cnd
- __MACOSX/Raw Data for MDPI Repository/CHA (SSZ-13)/Proprietary FIles/._data004.cnd
- __MACOSX/Raw Data for MDPI Repository/CHA (SSZ-13)/._Proprietary FIles
- Raw Data for MDPI Repository/CHA (SSZ-13)/Base(25).emsa
- __MACOSX/Raw Data for MDPI Repository/CHA (SSZ-13)/._Base(25).emsa
- Raw Data for MDPI Repository/CHA (SSZ-13)/SSZ-13_1_1.emsa
- __MACOSX/Raw Data for MDPI Repository/CHA (SSZ-13)/._SSZ-13_1_1.emsa
- Raw Data for MDPI Repository/CHA (SSZ-13)/SSZ13_3 Exposed/
- Raw Data for MDPI Repository/CHA (SSZ-13)/SSZ13_3 Exposed/Cl_2.tif
- __MACOSX/Raw Data for MDPI Repository/CHA (SSZ-13)/SSZ13_3 Exposed/
- __MACOSX/Raw Data for MDPI Repository/CHA (SSZ-13)/SSZ13_3 Exposed/._Cl_2.tif
- Raw Data for MDPI Repository/CHA (SSZ-13)/SSZ13_3 Exposed/Si_marker.tif
- __MACOSX/Raw Data for MDPI Repository/CHA (SSZ-13)/SSZ13_3 Exposed/._Si_marker.tif
- Raw Data for MDPI Repository/CHA (SSZ-13)/SSZ13_3 Exposed/SSZ13_6_1.emsa
- __MACOSX/Raw Data for MDPI Repository/CHA (SSZ-13)/SSZ13_3 Exposed/._SSZ13_6_1.emsa
- Raw Data for MDPI Repository/CHA (SSZ-13)/SSZ13_3 Exposed/Ca_marker.tif
- __MACOSX/Raw Data for MDPI Repository/CHA (SSZ-13)/SSZ13_3 Exposed/._Ca_marker.tif
- Raw Data for MDPI Repository/CHA (SSZ-13)/SSZ13_3 Exposed/Cl.tif
- __MACOSX/Raw Data for MDPI Repository/CHA (SSZ-13)/SSZ13_3 Exposed/._Cl.tif
- Raw Data for MDPI Repository/CHA (SSZ-13)/SSZ13_3 Exposed/Cl_marker.tif
- __MACOSX/Raw Data for MDPI Repository/CHA (SSZ-13)/SSZ13_3 Exposed/._Cl_marker.tif
- Raw Data for MDPI Repository/CHA (SSZ-13)/SSZ13_3 Exposed/Ca.tif
- __MACOSX/Raw Data for MDPI Repository/CHA (SSZ-13)/SSZ13_3 Exposed/._Ca.tif
- Raw Data for MDPI Repository/CHA (SSZ-13)/SSZ13_3 Exposed/Cl_2_marker.tif
- __MACOSX/Raw Data for MDPI Repository/CHA (SSZ-13)/SSZ13_3 Exposed/._Cl_2_marker.tif
- Raw Data for MDPI Repository/CHA (SSZ-13)/SSZ13_3 Exposed/Na.tif
- __MACOSX/Raw Data for MDPI Repository/CHA (SSZ-13)/SSZ13_3 Exposed/._Na.tif
- Raw Data for MDPI Repository/CHA (SSZ-13)/SSZ13_3 Exposed/Cl_2_color.tif
- __MACOSX/Raw Data for MDPI Repository/CHA (SSZ-13)/SSZ13_3 Exposed/._Cl_2_color.tif
- Raw Data for MDPI Repository/CHA (SSZ-13)/SSZ13_3 Exposed/data001.cnd
- __MACOSX/Raw Data for MDPI Repository/CHA (SSZ-13)/SSZ13_3 Exposed/._data001.cnd
- Raw Data for MDPI Repository/CHA (SSZ-13)/SSZ13_3 Exposed/data003.cnd
- __MACOSX/Raw Data for MDPI Repository/CHA (SSZ-13)/SSZ13_3 Exposed/._data003.cnd
- Raw Data for MDPI Repository/CHA (SSZ-13)/SSZ13_3 Exposed/SSZ-13_6.txt
- __MACOSX/Raw Data for MDPI Repository/CHA (SSZ-13)/SSZ13_3 Exposed/._SSZ-13_6.txt
- Raw Data for MDPI Repository/CHA (SSZ-13)/SSZ13_3 Exposed/data002.cnd
- __MACOSX/Raw Data for MDPI Repository/CHA (SSZ-13)/SSZ13_3 Exposed/._data002.cnd
- Raw Data for MDPI Repository/CHA (SSZ-13)/SSZ13_3 Exposed/Ca_color.tif
- __MACOSX/Raw Data for MDPI Repository/CHA (SSZ-13)/SSZ13_3 Exposed/._Ca_color.tif
- Raw Data for MDPI Repository/CHA (SSZ-13)/SSZ13_3 Exposed/Si_color.tif
- __MACOSX/Raw Data for MDPI Repository/CHA (SSZ-13)/SSZ13_3 Exposed/._Si_color.tif
- Raw Data for MDPI Repository/CHA (SSZ-13)/SSZ13_3 Exposed/Si.tif
- __MACOSX/Raw Data for MDPI Repository/CHA (SSZ-13)/SSZ13_3 Exposed/._Si.tif
- Raw Data for MDPI Repository/CHA (SSZ-13)/SSZ13_3 Exposed/SSZ-13_6.tif
- __MACOSX/Raw Data for MDPI Repository/CHA (SSZ-13)/SSZ13_3 Exposed/._SSZ-13_6.tif
- Raw Data for MDPI Repository/CHA (SSZ-13)/SSZ13_3 Exposed/data005.cnd
- __MACOSX/Raw Data for MDPI Repository/CHA (SSZ-13)/SSZ13_3 Exposed/._data005.cnd
- Raw Data for MDPI Repository/CHA (SSZ-13)/SSZ13_3 Exposed/Na_color.tif
- __MACOSX/Raw Data for MDPI Repository/CHA (SSZ-13)/SSZ13_3 Exposed/._Na_color.tif
- Raw Data for MDPI Repository/CHA (SSZ-13)/SSZ13_3 Exposed/data004.cnd
- __MACOSX/Raw Data for MDPI Repository/CHA (SSZ-13)/SSZ13_3 Exposed/._data004.cnd
- Raw Data for MDPI Repository/CHA (SSZ-13)/SSZ13_3 Exposed/Na_marker.tif
- __MACOSX/Raw Data for MDPI Repository/CHA (SSZ-13)/SSZ13_3 Exposed/._Na_marker.tif
- Raw Data for MDPI Repository/CHA (SSZ-13)/SSZ13_3 Exposed/Cl_color.tif
- __MACOSX/Raw Data for MDPI Repository/CHA (SSZ-13)/SSZ13_3 Exposed/._Cl_color.tif
- __MACOSX/Raw Data for MDPI Repository/CHA (SSZ-13)/._SSZ13_3 Exposed
- Raw Data for MDPI Repository/CHA (SSZ-13)/WDS/
- Raw Data for MDPI Repository/CHA (SSZ-13)/WDS/Cl_2.tif
- __MACOSX/Raw Data for MDPI Repository/CHA (SSZ-13)/WDS/
- __MACOSX/Raw Data for MDPI Repository/CHA (SSZ-13)/WDS/._Cl_2.tif
- Raw Data for MDPI Repository/CHA (SSZ-13)/WDS/Si_marker.tif
- __MACOSX/Raw Data for MDPI Repository/CHA (SSZ-13)/WDS/._Si_marker.tif
- Raw Data for MDPI Repository/CHA (SSZ-13)/WDS/Ca_marker.tif
- __MACOSX/Raw Data for MDPI Repository/CHA (SSZ-13)/WDS/._Ca_marker.tif
- Raw Data for MDPI Repository/CHA (SSZ-13)/WDS/Cl.tif
- __MACOSX/Raw Data for MDPI Repository/CHA (SSZ-13)/WDS/._Cl.tif
- Raw Data for MDPI Repository/CHA (SSZ-13)/WDS/Cl_marker.tif
- __MACOSX/Raw Data for MDPI Repository/CHA (SSZ-13)/WDS/._Cl_marker.tif
- Raw Data for MDPI Repository/CHA (SSZ-13)/WDS/Ca.tif
- __MACOSX/Raw Data for MDPI Repository/CHA (SSZ-13)/WDS/._Ca.tif
- Raw Data for MDPI Repository/CHA (SSZ-13)/WDS/Cl_2_marker.tif
- __MACOSX/Raw Data for MDPI Repository/CHA (SSZ-13)/WDS/._Cl_2_marker.tif
- Raw Data for MDPI Repository/CHA (SSZ-13)/WDS/Na.tif
- __MACOSX/Raw Data for MDPI Repository/CHA (SSZ-13)/WDS/._Na.tif
- Raw Data for MDPI Repository/CHA (SSZ-13)/WDS/Cl_2_color.tif
- __MACOSX/Raw Data for MDPI Repository/CHA (SSZ-13)/WDS/._Cl_2_color.tif
- Raw Data for MDPI Repository/CHA (SSZ-13)/WDS/Ca_color.tif
- __MACOSX/Raw Data for MDPI Repository/CHA (SSZ-13)/WDS/._Ca_color.tif
- Raw Data for MDPI Repository/CHA (SSZ-13)/WDS/Si_color.tif
- __MACOSX/Raw Data for MDPI Repository/CHA (SSZ-13)/WDS/._Si_color.tif
- Raw Data for MDPI Repository/CHA (SSZ-13)/WDS/Si.tif
- __MACOSX/Raw Data for MDPI Repository/CHA (SSZ-13)/WDS/._Si.tif
- Raw Data for MDPI Repository/CHA (SSZ-13)/WDS/Na_color.tif
- __MACOSX/Raw Data for MDPI Repository/CHA (SSZ-13)/WDS/._Na_color.tif
- Raw Data for MDPI Repository/CHA (SSZ-13)/WDS/Na_marker.tif
- __MACOSX/Raw Data for MDPI Repository/CHA (SSZ-13)/WDS/._Na_marker.tif
- Raw Data for MDPI Repository/CHA (SSZ-13)/WDS/Cl_color.tif
- __MACOSX/Raw Data for MDPI Repository/CHA (SSZ-13)/WDS/._Cl_color.tif
- __MACOSX/Raw Data for MDPI Repository/CHA (SSZ-13)/._WDS
- Raw Data for MDPI Repository/CHA (SSZ-13)/Base(22).emsa
- __MACOSX/Raw Data for MDPI Repository/CHA (SSZ-13)/._Base(22).emsa
- Raw Data for MDPI Repository/CHA (SSZ-13)/SSZ-13_2_cropped.tif
- __MACOSX/Raw Data for MDPI Repository/CHA (SSZ-13)/._SSZ-13_2_cropped.tif
- Raw Data for MDPI Repository/CHA (SSZ-13)/SSZ-13 Control.txt
- __MACOSX/Raw Data for MDPI Repository/CHA (SSZ-13)/._SSZ-13 Control.txt
- Raw Data for MDPI Repository/CHA (SSZ-13)/SSZ-13_2 Exposed/
- Raw Data for MDPI Repository/CHA (SSZ-13)/SSZ-13_2 Exposed/Cl_2.tif
- __MACOSX/Raw Data for MDPI Repository/CHA (SSZ-13)/SSZ-13_2 Exposed/
- __MACOSX/Raw Data for MDPI Repository/CHA (SSZ-13)/SSZ-13_2 Exposed/._Cl_2.tif
- Raw Data for MDPI Repository/CHA (SSZ-13)/SSZ-13_2 Exposed/Si_marker.tif
- __MACOSX/Raw Data for MDPI Repository/CHA (SSZ-13)/SSZ-13_2 Exposed/._Si_marker.tif
- Raw Data for MDPI Repository/CHA (SSZ-13)/SSZ-13_2 Exposed/Ca_marker.tif
- __MACOSX/Raw Data for MDPI Repository/CHA (SSZ-13)/SSZ-13_2 Exposed/._Ca_marker.tif
- Raw Data for MDPI Repository/CHA (SSZ-13)/SSZ-13_2 Exposed/Cl.tif
- __MACOSX/Raw Data for MDPI Repository/CHA (SSZ-13)/SSZ-13_2 Exposed/._Cl.tif
- Raw Data for MDPI Repository/CHA (SSZ-13)/SSZ-13_2 Exposed/Cl_marker.tif
- __MACOSX/Raw Data for MDPI Repository/CHA (SSZ-13)/SSZ-13_2 Exposed/._Cl_marker.tif
- Raw Data for MDPI Repository/CHA (SSZ-13)/SSZ-13_2 Exposed/Ca.tif
- __MACOSX/Raw Data for MDPI Repository/CHA (SSZ-13)/SSZ-13_2 Exposed/._Ca.tif
- Raw Data for MDPI Repository/CHA (SSZ-13)/SSZ-13_2 Exposed/Cl_2_marker.tif
- __MACOSX/Raw Data for MDPI Repository/CHA (SSZ-13)/SSZ-13_2 Exposed/._Cl_2_marker.tif
- Raw Data for MDPI Repository/CHA (SSZ-13)/SSZ-13_2 Exposed/Na.tif
- __MACOSX/Raw Data for MDPI Repository/CHA (SSZ-13)/SSZ-13_2 Exposed/._Na.tif
- Raw Data for MDPI Repository/CHA (SSZ-13)/SSZ-13_2 Exposed/Cl_2_color.tif
- __MACOSX/Raw Data for MDPI Repository/CHA (SSZ-13)/SSZ-13_2 Exposed/._Cl_2_color.tif
- Raw Data for MDPI Repository/CHA (SSZ-13)/SSZ-13_2 Exposed/data001.cnd
- __MACOSX/Raw Data for MDPI Repository/CHA (SSZ-13)/SSZ-13_2 Exposed/._data001.cnd
- Raw Data for MDPI Repository/CHA (SSZ-13)/SSZ-13_2 Exposed/data003.cnd
- __MACOSX/Raw Data for MDPI Repository/CHA (SSZ-13)/SSZ-13_2 Exposed/._data003.cnd
- Raw Data for MDPI Repository/CHA (SSZ-13)/SSZ-13_2 Exposed/data002.cnd
- __MACOSX/Raw Data for MDPI Repository/CHA (SSZ-13)/SSZ-13_2 Exposed/._data002.cnd
- Raw Data for MDPI Repository/CHA (SSZ-13)/SSZ-13_2 Exposed/Ca_color.tif
- __MACOSX/Raw Data for MDPI Repository/CHA (SSZ-13)/SSZ-13_2 Exposed/._Ca_color.tif
- Raw Data for MDPI Repository/CHA (SSZ-13)/SSZ-13_2 Exposed/Si_color.tif
[truncated: 149 more entries]
