# Supplementary material for: Zeolite Adsorption of Chloride from a Synthetic Alkali-Activated Cement Pore Solution
Source: Materials (Basel). 2019 Jun 24;12(12):2019. doi: 10.3390/ma12122019 (PMC6630726; doi:10.3390/ma12122019)
Supplement: Supplementary file 1 [file materials-12-02019-s001.zip › Raw Data for MDPI Repository/FAU (X-13)/X-13-Control.txt]

?
5.0      88
5.02     105
5.04     116
5.06     111
5.08     93
5.1      94
5.12     100
5.14     105
5.16     107
5.18     91
5.2      100
5.22     91
5.24     102
5.26     119
5.28     114
5.3      90
5.32     115
5.34     120
5.36     97
5.38     127
5.4      122
5.42     124
5.44     142
5.46     121
5.48     145
5.5      144
5.52     133
5.54     175
5.56     164
5.58     158
5.6      172
5.62     189
5.64     177
5.66     187
5.68     203
5.7      215
5.72     242
5.74     236
5.76     273
5.78     284
5.8      289
5.82     330
5.84     354
5.86     365
5.88     414
5.9      451
5.92     455
5.94     502
5.96     602
5.98     665
6.0      696
6.02     753
6.04     844
6.06     951
6.08     1153
6.1      1280
6.12     1384
6.14     1738
6.16     2011
6.18     2629
6.2      3318
6.22     3495
6.24     2708
6.26     1444
6.28     708
6.3      379
6.32     256
6.34     185
6.36     177
6.38     150
6.4      120
6.42     116
6.44     98
6.46     97
6.48     98
6.5      87
6.52     86
6.54     64
6.56     59
6.58     71
6.6      65
6.62     74
6.64     83
6.66     75
6.68     65
6.7      83
6.72     61
6.74     75
6.76     74
6.78     72
6.8      72
6.82     60
6.84     68
6.86     72
6.88     61
6.9      62
6.92     72
6.94     62
6.96     71
6.98     63
7.0      74
7.02     55
7.04     60
7.06     57
7.08     68
7.1      46
7.12     61
7.14     68
7.16     76
7.18     54
7.2      52
7.22     69
7.24     59
7.26     64
7.28     62
7.3      59
7.32     50
7.34     63
7.36     56
7.38     43
7.4      54
7.42     56
7.44     57
7.46     53
7.48     59
7.5      53
7.52     58
7.54     53
7.56     54
7.58     38
7.6      52
7.62     53
7.64     56
7.66     56
7.68     39
7.7      63
7.72     50
7.74     57
7.76     71
7.78     61
7.8      46
7.82     45
7.84     38
7.86     50
7.88     70
7.9      42
7.92     50
7.94     52
7.96     49
7.98     60
8.0      51
8.02     44
8.04     52
8.06     52
8.08     53
8.1      46
8.12     51
8.14     45
8.16     64
8.18     56
8.2      52
8.22     51
8.24     53
8.26     56
8.28     47
8.3      51
8.32     51
8.34     46
8.36     39
8.38     42
8.4      57
8.42     60
8.44     54
8.46     56
8.48     49
8.5      38
8.52     43
8.54     47
8.56     49
8.58     42
8.6      44
8.62     42
8.64     62
8.66     39
8.68     43
8.7      44
8.72     42
8.74     57
8.76     40
8.78     42
8.8      49
8.82     51
8.84     47
8.86     42
8.88     42
8.9      50
8.92     42
8.94     50
8.96     46
8.98     46
9.0      52
9.02     39
9.04     59
9.06     47
9.08     43
9.1      58
9.12     40
9.14     45
9.16     41
9.18     53
9.2      41
9.22     32
9.24     56
9.26     43
9.28     45
9.3      49
9.32     37
9.34     36
9.36     37
9.38     46
9.4      36
9.42     37
9.44     40
9.46     51
9.48     49
9.5      49
9.52     43
9.54     39
9.56     53
9.58     52
9.6      36
9.62     42
9.64     59
9.66     60
9.68     75
9.7      61
9.72     67
9.74     71
9.76     78
9.78     64
9.8      78
9.82     80
9.84     103
9.86     130
9.88     106
9.9      123
9.92     146
9.94     163
9.96     199
9.98     230
10.0     289
10.02    318
10.04    387
10.06    553
10.08    654
10.1     744
10.12    707
10.14    430
10.16    245
10.18    114
10.2     80
10.22    83
10.24    47
10.26    40
10.28    42
10.3     54
10.32    58
10.34    50
10.36    38
10.38    51
10.4     34
10.42    56
10.44    48
10.46    33
10.48    47
10.5     47
10.52    35
10.54    48
10.56    39
10.58    43
10.6     32
10.62    33
10.64    35
10.66    33
10.68    40
10.7     39
10.72    46
10.74    32
10.76    38
10.78    42
10.8     40
10.82    31
10.84    27
10.86    40
10.88    57
10.9     27
10.92    43
10.94    35
10.96    45
10.98    31
11.0     44
11.02    37
11.04    33
11.06    29
11.08    40
11.1     53
11.12    39
11.14    38
11.16    32
11.18    36
11.2     46
11.22    41
11.24    32
11.26    30
11.28    29
11.3     35
11.32    38
11.34    45
11.36    41
11.38    33
11.4     39
11.42    46
11.44    45
11.46    47
11.48    53
11.5     46
11.52    52
11.54    66
11.56    64
11.58    68
11.6     79
11.62    88
11.64    96
11.66    96
11.68    129
11.7     128
11.72    168
11.74    175
11.76    231
11.78    275
11.8     365
11.82    463
11.84    466
11.86    362
11.88    213
11.9     119
11.92    73
11.94    48
11.96    56
11.98    46
12.0     52
12.02    43
12.04    39
12.06    53
12.08    32
12.1     45
12.12    35
12.14    42
12.16    45
12.18    37
12.2     43
12.22    43
12.24    35
12.26    44
12.28    24
12.3     39
12.32    49
12.34    46
12.36    59
12.38    51
12.4     51
12.42    43
12.44    34
12.46    24
12.48    20
12.5     38
12.52    42
12.54    43
12.56    35
12.58    44
12.6     43
12.62    34
12.64    30
12.66    33
12.68    21
12.7     37
12.72    30
12.74    24
12.76    27
12.78    24
12.8     28
12.82    31
12.84    41
12.86    35
12.88    22
12.9     41
12.92    36
12.94    29
12.96    32
12.98    39
13.0     34
13.02    34
13.04    31
13.06    28
13.08    38
13.1     34
13.12    26
13.14    38
13.16    29
13.18    32
13.2     31
13.22    25
13.24    18
13.26    27
13.28    31
13.3     31
13.32    24
13.34    36
13.36    27
13.38    33
13.4     24
13.42    23
13.44    36
13.46    28
13.48    24
13.5     29
13.52    21
13.54    22
13.56    28
13.58    35
13.6     23
13.62    35
13.64    27
13.66    37
13.68    36
13.7     31
13.72    41
13.74    30
13.76    20
13.78    23
13.8     26
13.82    37
13.84    25
13.86    32
13.88    14
13.9     32
13.92    27
13.94    27
13.96    36
13.98    27
14.0     34
14.02    23
14.04    26
14.06    33
14.08    34
14.1     31
14.12    26
14.14    46
14.16    32
14.18    32
14.2     38
14.22    20
14.24    26
14.26    37
14.28    37
14.3     44
14.32    30
14.34    22
14.36    33
14.38    31
14.4     30
14.42    18
14.44    31
14.46    21
14.48    35
14.5     32
14.52    37
14.54    35
14.56    27
14.58    28
14.6     30
14.62    32
14.64    35
14.66    25
14.68    28
14.7     32
14.72    34
14.74    34
14.76    26
14.78    29
14.8     32
14.82    30
14.84    28
14.86    37
14.88    23
14.9     32
14.92    30
14.94    31
14.96    24
14.98    34
15.0     28
15.02    45
15.04    30
15.06    30
15.08    25
15.1     33
15.12    33
15.14    48
15.16    33
15.18    43
15.2     35
15.22    53
15.24    36
15.26    50
15.28    61
15.3     77
15.32    97
15.34    84
15.36    88
15.38    144
15.4     185
15.42    182
15.44    234
15.46    292
15.48    356
15.5     516
15.52    645
15.54    718
15.56    703
15.58    494
15.6     320
15.62    180
15.64    101
15.66    69
15.68    57
15.7     46
15.72    42
15.74    51
15.76    36
15.78    57
15.8     43
15.82    47
15.84    32
15.86    22
15.88    26
15.9     43
15.92    29
15.94    32
15.96    28
15.98    37
16.0     29
16.02    37
16.04    18
16.06    17
16.08    26
16.1     24
16.12    30
16.14    26
16.16    25
16.18    24
16.2     25
16.22    32
16.24    26
16.26    30
16.28    18
16.3     32
16.32    30
16.34    31
16.36    30
16.38    19
16.4     25
16.42    16
16.44    25
16.46    23
16.48    33
16.5     26
16.52    19
16.54    22
16.56    28
16.58    31
16.6     24
16.62    25
16.64    31
16.66    32
16.68    29
16.7     23
16.72    22
16.74    26
16.76    32
16.78    14
16.8     19
16.82    22
16.84    27
16.86    31
16.88    18
16.9     25
16.92    12
16.94    18
16.96    25
16.98    33
17.0     19
17.02    30
17.04    20
17.06    33
17.08    29
17.1     20
17.12    30
17.14    32
17.16    31
17.18    22
17.2     12
17.22    26
17.24    30
17.26    28
17.28    35
17.3     24
17.32    16
17.34    25
17.36    19
17.38    23
17.4     26
17.42    31
17.44    29
17.46    40
17.48    34
17.5     33
17.52    28
17.54    23
17.56    21
17.58    29
17.6     24
17.62    16
17.64    20
17.66    33
17.68    32
17.7     22
17.72    26
17.74    20
17.76    25
17.78    32
17.8     18
17.82    22
17.84    23
17.86    28
17.88    28
17.9     26
17.92    31
17.94    28
17.96    26
17.98    36
18.0     27
18.02    25
18.04    21
18.06    33
18.08    21
18.1     31
18.12    22
18.14    27
18.16    21
18.18    33
18.2     35
18.22    40
18.24    28
18.26    23
18.28    24
18.3     25
18.32    29
18.34    38
18.36    36
18.38    25
18.4     56
18.42    61
18.44    65
18.46    82
18.48    98
18.5     124
18.52    163
18.54    173
18.56    140
18.58    122
18.6     79
18.62    61
18.64    29
18.66    34
18.68    14
18.7     23
18.72    33
18.74    19
18.76    30
18.78    35
18.8     30
18.82    21
18.84    25
18.86    21
18.88    26
18.9     17
18.92    21
18.94    22
18.96    21
18.98    20
19.0     35
19.02    19
19.04    23
19.06    23
19.08    17
19.1     23
19.12    26
19.14    26
19.16    23
19.18    22
19.2     24
19.22    30
19.24    22
19.26    23
19.28    16
19.3     21
19.32    18
19.34    18
19.36    19
19.38    29
19.4     23
19.42    20
19.44    18
19.46    22
19.48    18
19.5     19
19.52    28
19.54    18
19.56    20
19.58    24
19.6     22
19.62    31
19.64    30
19.66    22
19.68    22
19.7     30
19.72    22
19.74    34
19.76    26
19.78    22
19.8     27
19.82    34
19.84    24
19.86    21
19.88    26
19.9     27
19.92    31
19.94    28
19.96    26
19.98    33
20.0     35
20.02    47
20.04    52
20.06    67
20.08    79
20.1     78
20.12    113
20.14    148
20.16    194
20.18    233
20.2     255
20.22    255
20.24    180
20.26    106
20.28    77
20.3     51
20.32    32
20.34    50
20.36    36
20.38    22
20.4     32
20.42    31
20.44    30
20.46    14
20.48    25
20.5     31
20.52    25
20.54    18
20.56    18
20.58    24
20.6     33
20.62    24
20.64    34
20.66    24
20.68    26
20.7     24
20.72    23
20.74    19
20.76    23
20.78    33
20.8     31
20.82    16
20.84    22
20.86    31
20.88    23
20.9     20
20.92    25
20.94    20
20.96    21
20.98    23
21.0     27
21.02    24
21.04    25
21.06    39
21.08    27
21.1     39
21.12    42
21.14    47
21.16    39
21.18    27
21.2     22
21.22    15
21.24    18
21.26    19
21.28    32
21.3     17
21.32    26
21.34    20
21.36    27
21.38    27
21.4     25
21.42    23
21.44    21
21.46    25
21.48    16
21.5     17
21.52    30
21.54    26
21.56    28
21.58    23
21.6     21
21.62    21
21.64    22
21.66    23
21.68    16
21.7     17
21.72    21
21.74    35
21.76    20
21.78    23
21.8     22
21.82    33
21.84    24
21.86    34
21.88    22
21.9     23
21.92    24
21.94    31
21.96    22
21.98    20
22.0     25
22.02    14
22.04    19
22.06    21
22.08    21
22.1     20
22.12    28
22.14    32
22.16    20
22.18    27
22.2     25
22.22    28
22.24    27
22.26    20
22.28    21
22.3     17
22.32    29
22.34    20
22.36    31
22.38    29
22.4     17
22.42    43
22.44    27
22.46    39
22.48    42
22.5     62
22.52    53
22.54    72
22.56    87
22.58    99
22.6     128
22.62    86
22.64    88
22.66    68
22.68    37
22.7     28
22.72    26
22.74    31
22.76    30
22.78    29
22.8     36
22.82    30
22.84    18
22.86    22
22.88    23
22.9     31
22.92    20
22.94    19
22.96    23
22.98    26
23.0     27
23.02    27
23.04    21
23.06    28
23.08    34
23.1     38
23.12    33
23.14    27
23.16    42
23.18    33
23.2     39
23.22    47
23.24    51
23.26    67
23.28    65
23.3     122
23.32    148
23.34    168
23.36    202
23.38    314
23.4     462
23.42    663
23.44    637
23.46    544
23.48    461
23.5     310
23.52    231
23.54    129
23.56    83
23.58    47
23.6     54
23.62    64
23.64    60
23.66    84
23.68    99
23.7     119
23.72    121
23.74    82
23.76    72
23.78    69
23.8     53
23.82    46
23.84    29
23.86    25
23.88    29
23.9     28
23.92    31
23.94    32
23.96    22
23.98    20
24.0     22
24.02    27
24.04    28
24.06    26
24.08    25
24.1     30
24.12    32
24.14    30
24.16    16
24.18    23
24.2     19
24.22    24
24.24    24
24.26    19
24.28    27
24.3     21
24.32    12
24.34    21
24.36    18
24.38    26
24.4     19
24.42    27
24.44    23
24.46    13
24.48    18
24.5     16
24.52    24
24.54    20
24.56    22
24.58    31
24.6     16
24.62    22
24.64    27
24.66    23
24.68    23
24.7     27
24.72    26
24.74    38
24.76    29
24.78    42
24.8     37
24.82    34
24.84    29
24.86    39
24.88    28
24.9     24
24.92    13
24.94    20
24.96    25
24.98    23
25.0     18
25.02    20
25.04    30
25.06    23
25.08    22
25.1     25
25.12    24
25.14    21
25.16    17
25.18    17
25.2     20
25.22    25
25.24    23
25.26    27
25.28    20
25.3     11
25.32    18
25.34    18
25.36    19
25.38    24
25.4     22
25.42    26
25.44    20
25.46    37
25.48    22
25.5     38
25.52    38
25.54    35
25.56    51
25.58    35
25.6     35
25.62    45
25.64    26
25.66    30
25.68    12
25.7     21
25.72    21
25.74    21
25.76    22
25.78    35
25.8     20
25.82    32
25.84    19
25.86    27
25.88    22
25.9     18
25.92    19
25.94    22
25.96    12
25.98    17
26.0     25
26.02    16
26.04    26
26.06    25
26.08    13
26.1     25
26.12    19
26.14    25
26.16    23
26.18    16
26.2     33
26.22    26
26.24    24
26.26    29
26.28    18
26.3     19
26.32    20
26.34    20
26.36    28
26.38    33
26.4     34
26.42    16
26.44    20
26.46    24
26.48    24
26.5     26
26.52    31
26.54    41
26.56    33
26.58    38
26.6     33
26.62    51
26.64    53
26.66    70
26.68    86
26.7     106
26.72    159
26.74    210
26.76    324
26.78    456
26.8     483
26.82    377
26.84    306
26.86    262
26.88    188
26.9     108
26.92    49
26.94    45
26.96    48
26.98    31
27.0     28
27.02    24
27.04    25
27.06    31
27.08    28
27.1     33
27.12    18
27.14    24
27.16    13
27.18    26
27.2     21
27.22    24
27.24    26
27.26    21
27.28    21
27.3     33
27.32    19
27.34    21
27.36    24
27.38    27
27.4     17
27.42    27
27.44    37
27.46    33
27.48    39
27.5     50
27.52    61
27.54    46
27.56    42
27.58    49
27.6     27
27.62    26
27.64    19
27.66    18
27.68    14
27.7     24
27.72    21
27.74    27
27.76    24
27.78    23
27.8     29
27.82    15
27.84    23
27.86    15
27.88    18
27.9     15
27.92    28
27.94    20
27.96    24
27.98    23
28.0     16
28.02    34
28.04    25
28.06    16
28.08    16
28.1     21
28.12    19
28.14    24
28.16    25
28.18    29
28.2     19
28.22    29
28.24    20
28.26    17
28.28    21
28.3     20
28.32    25
28.34    24
28.36    28
28.38    17
28.4     23
28.42    18
28.44    21
28.46    22
28.48    18
28.5     26
28.52    30
28.54    15
28.56    23
28.58    18
28.6     23
28.62    14
28.64    19
28.66    24
28.68    26
28.7     19
28.72    13
28.74    24
28.76    27
28.78    27
28.8     16
28.82    21
28.84    23
28.86    17
28.88    33
28.9     13
28.92    24
28.94    21
28.96    10
28.98    26
29.0     27
29.02    25
29.04    25
29.06    27
29.08    24
29.1     15
29.12    21
29.14    26
29.16    25
29.18    20
29.2     25
29.22    42
29.24    32
29.26    40
29.28    49
29.3     57
29.32    69
29.34    110
29.36    74
29.38    102
29.4     74
29.42    67
29.44    58
29.46    49
29.48    36
29.5     31
29.52    31
29.54    28
29.56    34
29.58    31
29.6     24
29.62    21
29.64    21
29.66    17
29.68    21
29.7     23
29.72    25
29.74    29
29.76    23
29.78    16
29.8     28
29.82    25
29.84    19
29.86    12
29.88    18
29.9     16
29.92    13
29.94    22
29.96    28
29.98    31
30.0     16
30.02    20
30.04    15
30.06    19
30.08    21
30.1     34
30.12    27
30.14    25
30.16    20
30.18    36
30.2     27
30.22    15
30.24    22
30.26    27
30.28    23
30.3     25
30.32    38
30.34    51
30.36    61
30.38    59
30.4     99
30.42    149
30.44    173
30.46    199
30.48    136
30.5     141
30.52    114
30.54    92
30.56    66
30.58    49
30.6     36
30.62    35
30.64    35
30.66    28
30.68    20
30.7     30
30.72    34
30.74    22
30.76    26
30.78    27
30.8     18
30.82    29
30.84    37
30.86    31
30.88    35
30.9     34
30.92    40
30.94    48
30.96    62
30.98    76
31.0     114
31.02    156
31.04    213
31.06    293
31.08    401
31.1     448
31.12    393
31.14    295
31.16    243
31.18    277
31.2     206
31.22    103
31.24    57
31.26    41
31.28    45
31.3     34
31.32    46
31.34    29
31.36    32
31.38    20
31.4     35
31.42    34
31.44    37
31.46    27
31.48    21
31.5     20
31.52    34
31.54    19
31.56    27
31.58    24
31.6     20
31.62    27
31.64    24
31.66    23
31.68    25
31.7     22
31.72    24
31.74    32
31.76    21
31.78    22
31.8     24
31.82    19
31.84    21
31.86    24
31.88    22
31.9     14
31.92    25
31.94    28
31.96    15
31.98    25
32.0     27
32.02    35
32.04    51
32.06    69
32.08    75
32.1     99
32.12    142
32.14    155
32.16    188
32.18    107
32.2     107
32.22    101
32.24    104
32.26    58
32.28    27
32.3     38
32.32    22
32.34    22
32.36    20
32.38    29
32.4     25
32.42    25
32.44    12
32.46    24
32.48    18
32.5     24
32.52    23
32.54    26
32.56    24
32.58    20
32.6     15
32.62    21
32.64    26
32.66    31
32.68    40
32.7     37
32.72    45
32.74    46
32.76    54
32.78    45
32.8     31
32.82    35
32.84    49
32.86    31
32.88    33
32.9     26
32.92    44
32.94    29
32.96    24
32.98    33
33.0     32
33.02    34
33.04    35
33.06    36
33.08    22
33.1     22
33.12    22
33.14    20
33.16    19
33.18    15
33.2     24
33.22    17
33.24    22
33.26    24
33.28    19
33.3     33
33.32    24
33.34    17
33.36    26
33.38    20
33.4     23
33.42    26
33.44    20
33.46    28
33.48    23
33.5     28
33.52    29
33.54    14
33.56    25
33.58    35
33.6     38
33.62    35
33.64    38
33.66    58
33.68    73
33.7     115
33.72    148
33.74    175
33.76    168
33.78    127
33.8     97
33.82    113
33.84    120
33.86    73
33.88    62
33.9     35
33.92    24
33.94    19
33.96    29
33.98    21
34.0     20
34.02    26
34.04    26
34.06    25
34.08    34
34.1     26
34.12    24
34.14    23
34.16    22
34.18    26
34.2     25
34.22    25
34.24    26
34.26    31
34.28    36
34.3     64
34.32    83
34.34    84
34.36    90
34.38    50
34.4     51
34.42    51
34.44    46
34.46    46
34.48    27
34.5     22
34.52    22
34.54    24
34.56    9
34.58    34
34.6     23
34.62    25
34.64    22
34.66    25
34.68    22
34.7     20
34.72    21
34.74    19
34.76    17
34.78    17
34.8     22
34.82    13
34.84    19
34.86    19
34.88    17
34.9     17
34.92    18
34.94    12
34.96    13
34.98    18
35.0     21
35.02    14
35.04    22
35.06    17
35.08    16
35.1     17
35.12    14
35.14    11
35.16    18
35.18    16
35.2     21
35.22    27
35.24    28
35.26    29
35.28    36
35.3     33
35.32    34
35.34    29
35.36    25
35.38    25
35.4     29
35.42    29
35.44    22
35.46    21
35.48    21
35.5     22
35.52    18
35.54    15
35.56    23
35.58    18
35.6     14
35.62    12
35.64    12
35.66    20
35.68    16
35.7     24
35.72    22
35.74    32
35.76    21
35.78    14
35.8     19
35.82    24
35.84    18
35.86    19
35.88    12
35.9     16
35.92    17
35.94    24
35.96    26
35.98    15
36.0     18
36.02    13
36.04    16
36.06    12
36.08    25
36.1     16
36.12    15
36.14    17
36.16    17
36.18    15
36.2     17
36.22    19
36.24    15
36.26    17
36.28    21
36.3     10
36.32    13
36.34    16
36.36    16
36.38    19
36.4     17
36.42    25
36.44    22
36.46    18
36.48    20
36.5     20
36.52    28
36.54    14
36.56    18
36.58    14
36.6     16
36.62    22
36.64    16
36.66    19
36.68    20
36.7     19
36.72    23
36.74    20
36.76    15
36.78    25
36.8     28
36.82    26
36.84    23
36.86    25
36.88    18
36.9     29
36.92    17
36.94    12
36.96    14
36.98    17
37.0     19
37.02    17
37.04    18
37.06    18
37.08    16
37.1     18
37.12    20
37.14    16
37.16    20
37.18    17
37.2     25
37.22    12
37.24    15
37.26    13
37.28    22
37.3     20
37.32    21
37.34    23
37.36    25
37.38    28
37.4     43
37.42    33
37.44    49
37.46    57
37.48    79
37.5     93
37.52    79
37.54    76
37.56    64
37.58    59
37.6     46
37.62    56
37.64    28
37.66    26
37.68    26
37.7     21
37.72    19
37.74    17
37.76    19
37.78    20
37.8     18
37.82    15
37.84    22
37.86    11
37.88    16
37.9     13
37.92    14
37.94    19
37.96    16
37.98    20
38.0     13
38.02    15
38.04    8
38.06    15
38.08    15
38.1     16
38.12    11
38.14    23
38.16    18
38.18    21
38.2     20
38.22    16
38.24    14
38.26    13
38.28    17
38.3     13
38.32    23
38.34    11
38.36    22
38.38    14
38.4     11
38.42    16
38.44    21
38.46    26
38.48    17
38.5     27
38.52    12
38.54    11
38.56    20
38.58    18
38.6     17
38.62    14
38.64    17
38.66    9
38.68    15
38.7     21
38.72    8
38.74    17
38.76    26
38.78    16
38.8     22
38.82    15
38.84    16
38.86    17
38.88    24
38.9     25
38.92    23
38.94    19
38.96    27
38.98    21
39.0     16
39.02    19
39.04    24
39.06    26
39.08    15
39.1     18
39.12    12
39.14    13
39.16    9
39.18    19
39.2     18
39.22    20
39.24    15
39.26    21
39.28    19
39.3     15
39.32    10
39.34    14
39.36    8
39.38    18
39.4     16
39.42    19
39.44    16
39.46    14
39.48    15
39.5     13
39.52    19
39.54    18
39.56    20
39.58    19
39.6     22
39.62    16
39.64    17
39.66    17
39.68    15
39.7     17
39.72    18
39.74    10
39.76    27
39.78    13
39.8     21
39.82    14
39.84    15
39.86    16
39.88    21
39.9     12
39.92    16
39.94    23
39.96    20
39.98    21
40.0     16
40.02    13
40.04    21
40.06    19
40.08    17
40.1     29
40.12    31
40.14    32
40.16    27
40.18    26
40.2     26
40.22    24
40.24    26
40.26    23
40.28    19
40.3     23
40.32    17
40.34    10
40.36    17
40.38    14
40.4     26
40.42    16
40.44    10
40.46    10
40.48    8
40.5     14
40.52    19
40.54    21
40.56    12
40.58    24
40.6     19
40.62    21
40.64    12
40.66    16
40.68    18
40.7     17
40.72    21
40.74    22
40.76    14
40.78    28
40.8     19
40.82    12
40.84    24
40.86    19
40.88    23
40.9     31
40.92    33
40.94    59
40.96    75
40.98    70
41.0     61
41.02    39
41.04    37
41.06    46
41.08    37
41.1     30
41.12    27
41.14    18
41.16    20
41.18    20
41.2     22
41.22    26
41.24    21
41.26    26
41.28    21
41.3     20
41.32    23
41.34    22
41.36    19
41.38    33
41.4     31
41.42    41
41.44    46
41.46    48
41.48    52
41.5     42
41.52    37
41.54    37
41.56    46
41.58    44
41.6     30
41.62    25
41.64    24
41.66    26
41.68    22
41.7     19
41.72    16
41.74    23
41.76    18
41.78    16
41.8     16
41.82    10
41.84    20
41.86    19
41.88    16
41.9     15
41.92    13
41.94    19
41.96    12
41.98    16
42.0     15
42.02    24
42.04    12
42.06    22
42.08    15
42.1     11
42.12    18
42.14    18
42.16    20
42.18    14
42.2     25
42.22    13
42.24    21
42.26    25
42.28    26
42.3     19
42.32    21
42.34    22
42.36    20
42.38    22
42.4     28
42.42    22
42.44    16
42.46    19
42.48    15
42.5     15
42.52    23
42.54    15
42.56    22
42.58    25
42.6     22
42.62    17
42.64    19
42.66    19
42.68    15
42.7     21
42.72    30
42.74    37
42.76    57
42.78    61
42.8     49
42.82    37
42.84    35
42.86    41
42.88    35
42.9     34
42.92    25
42.94    24
42.96    27
42.98    24
43.0     22
43.02    17
43.04    22
43.06    19
43.08    18
43.1     22
43.12    16
43.14    12
43.16    28
43.18    15
43.2     20
43.22    17
43.24    15
43.26    21
43.28    12
43.3     20
43.32    24
43.34    21
43.36    20
43.38    22
43.4     15
43.42    14
43.44    25
43.46    25
43.48    19
43.5     25
43.52    19
43.54    23
43.56    33
43.58    30
43.6     29
43.62    11
43.64    30
43.66    24
43.68    25
43.7     23
43.72    20
43.74    23
43.76    21
43.78    25
43.8     22
43.82    23
43.84    9
43.86    14
43.88    18
43.9     22
43.92    13
43.94    18
43.96    23
43.98    25
44.0     16
44.02    22
44.04    20
44.06    28
44.08    20
44.1     20
44.12    22
44.14    19
44.16    18
44.18    22
44.2     24
44.22    14
44.24    24
44.26    11
44.28    15
44.3     19
44.32    14
44.34    11
44.36    21
44.38    23
44.4     21
44.42    17
44.44    26
44.46    16
44.48    24
44.5     20
44.52    11
44.54    16
44.56    14
44.58    13
44.6     15
44.62    18
44.64    19
44.66    16
44.68    19
44.7     17
44.72    18
44.74    17
44.76    21
44.78    18
44.8     12
44.82    26
44.84    16
44.86    18
44.88    18
44.9     12
44.92    16
44.94    16
44.96    17
44.98    14
45.0     17
45.02    18
45.04    16
45.06    15
45.08    16
45.1     19
45.12    24
45.14    21
45.16    23
45.18    18
45.2     19
45.22    14
45.24    21
45.26    24
45.28    21
45.3     27
45.32    21
45.34    21
45.36    17
45.38    14
45.4     19
45.42    18
45.44    14
45.46    23
45.48    21
45.5     21
45.52    22
45.54    20
45.56    25
45.58    19
45.6     15
45.62    18
45.64    18
45.66    17
45.68    22
45.7     14
45.72    10
45.74    19
45.76    15
45.78    20
45.8     26
45.82    26
45.84    15
45.86    17
45.88    22
45.9     27
45.92    22
45.94    20
45.96    20
45.98    22
46.0     19
46.02    19
46.04    12
46.06    19
46.08    14
46.1     19
46.12    13
46.14    23
46.16    21
46.18    16
46.2     22
46.22    19
46.24    25
46.26    18
46.28    18
46.3     12
46.32    24
46.34    23
46.36    23
46.38    31
46.4     19
46.42    18
46.44    11
46.46    24
46.48    16
46.5     23
46.52    25
46.54    29
46.56    26
46.58    29
46.6     27
46.62    52
46.64    42
46.66    35
46.68    32
46.7     28
46.72    19
46.74    19
46.76    23
46.78    33
46.8     28
46.82    28
46.84    24
46.86    23
46.88    19
46.9     12
46.92    12
46.94    22
46.96    27
46.98    18
47.0     19
47.02    14
47.04    22
47.06    19
47.08    24
47.1     22
47.12    17
47.14    17
47.16    18
47.18    33
47.2     30
47.22    34
47.24    32
47.26    39
47.28    42
47.3     34
47.32    25
47.34    21
47.36    40
47.38    33
47.4     28
47.42    22
47.44    17
47.46    19
47.48    20
47.5     14
47.52    20
47.54    19
47.56    24
47.58    22
47.6     14
47.62    22
47.64    11
47.66    23
47.68    23
47.7     24
47.72    23
47.74    20
47.76    14
47.78    27
47.8     18
47.82    18
47.84    16
47.86    23
47.88    22
47.9     24
47.92    28
47.94    18
47.96    21
47.98    29
48.0     21
48.02    20
48.04    20
48.06    18
48.08    15
48.1     18
48.12    18
48.14    22
48.16    14
48.18    19
48.2     16
48.22    19
48.24    13
48.26    24
48.28    17
48.3     18
48.32    23
48.34    23
48.36    20
48.38    13
48.4     18
48.42    21
48.44    25
48.46    26
48.48    26
48.5     16
48.52    33
48.54    22
48.56    20
48.58    30
48.6     19
48.62    22
48.64    13
48.66    23
48.68    21
48.7     29
48.72    21
48.74    22
48.76    19
48.78    26
48.8     31
48.82    24
48.84    28
48.86    31
48.88    46
48.9     23
48.92    21
48.94    15
48.96    25
48.98    24
49.0     30
49.02    23
49.04    17
49.06    26
49.08    18
49.1     21
49.12    20
49.14    27
49.16    20
49.18    19
49.2     23
49.22    24
49.24    25
49.26    21
49.28    14
49.3     20
49.32    23
49.34    21
49.36    26
49.38    20
49.4     18
49.42    26
49.44    14
49.46    18
49.48    14
49.5     19
49.52    24
49.54    18
49.56    28
49.58    17
49.6     21
49.62    21
49.64    26
49.66    24
49.68    18
49.7     28
49.72    19
49.74    14
49.76    25
49.78    13
49.8     28
49.82    19
49.84    17
49.86    21
49.88    18
49.9     28
49.92    16
49.94    20
49.96    30
49.98    26
50.0     25
50.02    29
50.04    29
50.06    36
50.08    29
50.1     28
50.12    32
50.14    20
50.16    27
50.18    17
50.2     29
50.22    22
50.24    25
50.26    14
50.28    30
50.3     24
50.32    26
50.34    12
50.36    18
50.38    17
50.4     23
50.42    13
50.44    19
50.46    17
50.48    26
50.5     19
50.52    14
50.54    24
50.56    19
50.58    16
50.6     17
50.62    28
50.64    29
50.66    24
50.68    25
50.7     32
50.72    19
50.74    21
50.76    17
50.78    26
50.8     20
50.82    23
50.84    22
50.86    20
50.88    16
50.9     23
50.92    21
50.94    27
50.96    19
50.98    18
51.0     23
51.02    20
51.04    23
51.06    18
51.08    33
51.1     27
51.12    35
51.14    35
51.16    41
51.18    40
51.2     33
51.22    34
51.24    18
51.26    33
51.28    26
51.3     26
51.32    25
51.34    19
51.36    30
51.38    20
51.4     19
51.42    26
51.44    22
51.46    17
51.48    25
51.5     16
51.52    15
51.54    22
51.56    17
51.58    14
51.6     20
51.62    27
51.64    16
51.66    19
51.68    17
51.7     23
51.72    24
51.74    28
51.76    14
51.78    17
51.8     20
51.82    39
51.84    31
51.86    50
51.88    37
51.9     34
51.92    29
51.94    33
51.96    25
51.98    32
52.0     30
52.02    29
52.04    26
52.06    23
52.08    19
52.1     23
52.12    22
52.14    24
52.16    13
52.18    14
52.2     11
52.22    22
52.24    9
52.26    20
52.28    20
52.3     23
52.32    16
52.34    17
52.36    20
52.38    16
52.4     25
52.42    13
52.44    20
52.46    17
52.48    15
52.5     22
52.52    18
52.54    17
52.56    18
52.58    20
52.6     18
52.62    20
52.64    12
52.66    16
52.68    20
52.7     27
52.72    20
52.74    20
52.76    26
52.78    21
52.8     9
52.82    15
52.84    16
52.86    11
52.88    13
52.9     12
52.92    19
52.94    19
52.96    11
52.98    23
53.0     13
53.02    15
53.04    17
53.06    21
53.08    11
53.1     22
53.12    33
53.14    11
53.16    20
53.18    19
53.2     15
53.22    26
53.24    28
53.26    36
53.28    39
53.3     27
53.32    25
53.34    40
53.36    58
53.38    51
53.4     57
53.42    39
53.44    22
53.46    34
53.48    26
53.5     35
53.52    42
53.54    44
53.56    30
53.58    20
53.6     23
53.62    14
53.64    14
53.66    13
53.68    22
53.7     15
53.72    19
53.74    22
53.76    20
53.78    17
53.8     9
53.82    5
53.84    17
53.86    13
53.88    8
53.9     16
53.92    16
53.94    18
53.96    13
53.98    17
54.0     27
54.02    15
54.04    22
54.06    17
54.08    18
54.1     17
54.12    23
54.14    12
54.16    14
54.18    21
54.2     17
54.22    9
54.24    19
54.26    26
54.28    17
54.3     17
54.32    17
54.34    16
54.36    19
54.38    13
54.4     5
54.42    27
54.44    16
54.46    14
54.48    22
54.5     20
54.52    11
54.54    11
54.56    15
54.58    12
54.6     19
54.62    17
54.64    12
54.66    15
54.68    22
54.7     17
54.72    10
54.74    13
54.76    12
54.78    13
54.8     14
54.82    13
54.84    13
54.86    9
54.88    6
54.9     13
54.92    12
54.94    12
54.96    9
54.98    15
55.0     8
55.02    13
55.04    26
55.06    17
55.08    21
55.1     19
55.12    23
55.14    20
55.16    15
55.18    14
55.2     12
55.22    12
55.24    14
55.26    15
55.28    17
55.3     18
55.32    9
55.34    19
55.36    15
55.38    17
55.4     15
55.42    22
55.44    15
55.46    11
55.48    16
55.5     16
55.52    17
55.54    17
55.56    14
55.58    15
55.6     10
55.62    11
55.64    16
55.66    9
55.68    14
55.7     15
55.72    14
55.74    17
55.76    15
55.78    10
55.8     15
55.82    8
55.84    13
55.86    14
55.88    13
55.9     16
55.92    14
55.94    11
55.96    16
55.98    10
56.0     14
56.02    14
56.04    17
56.06    11
56.08    14
56.1     12
56.12    11
56.14    14
56.16    10
56.18    11
56.2     13
56.22    10
56.24    12
56.26    12
56.28    17
56.3     9
56.32    8
56.34    16
56.36    10
56.38    15
56.4     20
56.42    15
56.44    14
56.46    11
56.48    13
56.5     10
56.52    9
56.54    8
56.56    18
56.58    20
56.6     11
56.62    11
56.64    13
56.66    13
56.68    21
56.7     16
56.72    22
56.74    17
56.76    15
56.78    12
56.8     17
56.82    14
56.84    14
56.86    13
56.88    22
56.9     15
56.92    14
56.94    13
56.96    15
56.98    13
57.0     13
57.02    13
57.04    13
57.06    10
57.08    9
57.1     11
57.12    17
57.14    11
57.16    16
57.18    16
57.2     13
57.22    17
57.24    14
57.26    9
57.28    7
57.3     11
57.32    12
57.34    10
57.36    18
57.38    13
57.4     6
57.42    15
57.44    10
57.46    13
57.48    17
57.5     11
57.52    14
57.54    23
57.56    22
57.58    30
57.6     35
57.62    47
57.64    51
57.66    37
57.68    23
57.7     31
57.72    21
57.74    27
57.76    21
57.78    30
57.8     23
57.82    20
57.84    13
57.86    21
57.88    15
57.9     11
57.92    17
57.94    5
57.96    8
57.98    9
58.0     11
58.02    12
58.04    15
58.06    16
58.08    9
58.1     9
58.12    14
58.14    13
58.16    8
58.18    17
58.2     12
58.22    15
58.24    12
58.26    21
58.28    20
58.3     18
58.32    11
58.34    15
58.36    12
58.38    13
58.4     12
58.42    18
58.44    8
58.46    14
58.48    13
58.5     11
58.52    14
58.54    15
58.56    15
58.58    18
58.6     19
58.62    21
58.64    19
58.66    17
58.68    20
58.7     16
58.72    13
58.74    14
58.76    16
58.78    20
58.8     15
58.82    21
58.84    16
58.86    17
58.88    9
58.9     11
58.92    8
58.94    12
58.96    15
58.98    8
59.0     15
59.02    9
59.04    18
59.06    18
59.08    17
59.1     7
59.12    12
59.14    8
59.16    17
59.18    20
59.2     13
59.22    20
59.24    21
59.26    17
59.28    16
59.3     19
59.32    16
59.34    14
59.36    20
59.38    20
59.4     8
59.42    11
59.44    13
59.46    16
59.48    12
59.5     10
59.52    9
59.54    14
59.56    11
59.58    10
59.6     17
59.62    15
59.64    13
59.66    20
59.68    18
59.7     23
59.72    20
59.74    13
59.76    15
59.78    13
59.8     11
59.82    15
59.84    11
59.86    13
59.88    19
59.9     12
59.92    17
59.94    12
59.96    18
59.98    21
60.0     11
60.02    9
60.04    12
60.06    12
60.08    20
60.1     12
60.12    11
60.14    5
60.16    8
60.18    7
60.2     13
60.22    12
60.24    10
60.26    10
60.28    13
60.3     14
60.32    13
60.34    15
60.36    19
60.38    16
60.4     14
60.42    9
60.44    8
60.46    15
60.48    15
60.5     17
60.52    9
60.54    13
60.56    16
60.58    10
60.6     15
60.62    7
60.64    19
60.66    26
60.68    19
60.7     21
60.72    19
60.74    16
60.76    14
60.78    11
60.8     18
60.82    13
60.84    20
60.86    16
60.88    15
60.9     15
60.92    13
60.94    15
60.96    9
60.98    12
61.0     11
61.02    12
61.04    10
61.06    14
61.08    15
61.1     9
61.12    17
61.14    11
61.16    13
61.18    9
61.2     7
61.22    15
61.24    22
61.26    17
61.28    21
61.3     20
61.32    22
61.34    22
61.36    20
61.38    18
61.4     21
61.42    18
61.44    8
61.46    19
61.48    20
61.5     14
61.52    20
61.54    10
61.56    10
61.58    11
61.6     13
61.62    13
61.64    19
61.66    20
61.68    28
61.7     14
61.72    20
61.74    19
61.76    8
61.78    18
61.8     9
61.82    14
61.84    12
61.86    12
61.88    15
61.9     14
61.92    9
61.94    15
61.96    10
61.98    17
62.0     10
62.02    10
62.04    10
62.06    8
62.08    10
62.1     15
62.12    9
62.14    9
62.16    15
62.18    9
62.2     12
62.22    14
62.24    17
62.26    18
62.28    18
62.3     21
62.32    22
62.34    24
62.36    10
62.38    19
62.4     14
62.42    6
62.44    9
62.46    18
62.48    16
62.5     11
62.52    11
62.54    17
62.56    12
62.58    9
62.6     8
62.62    15
62.64    10
62.66    20
62.68    10
62.7     11
62.72    20
62.74    11
62.76    7
62.78    16
62.8     10
62.82    12
62.84    14
62.86    21
62.88    18
62.9     10
62.92    8
62.94    9
62.96    10
62.98    12
63.0     9
63.02    11
63.04    12
63.06    12
63.08    10
63.1     11
63.12    15
63.14    18
63.16    14
63.18    14
63.2     14
63.22    14
63.24    26
63.26    34
63.28    32
63.3     36
63.32    22
63.34    28
63.36    15
63.38    10
63.4     13
63.42    18
63.44    19
63.46    18
63.48    21
63.5     17
63.52    14
63.54    13
63.56    16
63.58    10
63.6     22
63.62    25
63.64    20
63.66    23
63.68    15
63.7     12
63.72    15
63.74    16
63.76    7
63.78    12
63.8     21
63.82    15
63.84    9
63.86    10
63.88    7
63.9     12
63.92    11
63.94    12
63.96    5
63.98    8
64.0     8
64.02    15
64.04    12
64.06    8
64.08    13
64.1     12
64.12    14
64.14    16
64.16    17
64.18    13
64.2     12
64.22    17
64.24    28
64.26    19
64.28    20
64.3     18
64.32    22
64.34    15
64.36    15
64.38    18
64.4     11
64.42    11
64.44    20
64.46    13
64.48    15
64.5     17
64.52    12
64.54    10
64.56    9
64.58    12
64.6     11
64.62    7
64.64    17
64.66    9
64.68    9
64.7     9
64.72    11
64.74    18
64.76    9
64.78    9
64.8     8
64.82    12
64.84    8
64.86    9
64.88    5
64.9     9
64.92    15
64.94    17
64.96    5
64.98    11
65.0     10
