# Supplementary material for: Zeolite Adsorption of Chloride from a Synthetic Alkali-Activated Cement Pore Solution
Source: Materials (Basel). 2019 Jun 24;12(12):2019. doi: 10.3390/ma12122019 (PMC6630726; doi:10.3390/ma12122019)
Supplement: Supplementary file 1 [file materials-12-02019-s001.zip › Raw Data for MDPI Repository/FAU (X-13)/X-13-E.txt]

?
5.0      82
5.02     77
5.04     98
5.06     96
5.08     80
5.1      74
5.12     85
5.14     102
5.16     93
5.18     83
5.2      94
5.22     96
5.24     82
5.26     94
5.28     105
5.3      106
5.32     113
5.34     101
5.36     98
5.38     112
5.4      110
5.42     124
5.44     122
5.46     119
5.48     128
5.5      130
5.52     139
5.54     130
5.56     142
5.58     164
5.6      171
5.62     170
5.64     177
5.66     225
5.68     204
5.7      226
5.72     236
5.74     220
5.76     315
5.78     282
5.8      273
5.82     317
5.84     327
5.86     392
5.88     417
5.9      472
5.92     495
5.94     565
5.96     622
5.98     642
6.0      687
6.02     866
6.04     842
6.06     961
6.08     1130
6.1      1300
6.12     1393
6.14     1583
6.16     1939
6.18     2331
6.2      2860
6.22     3419
6.24     3639
6.26     3590
6.28     3180
6.3      2455
6.32     1753
6.34     1146
6.36     715
6.38     507
6.4      341
6.42     263
6.44     229
6.46     167
6.48     179
6.5      143
6.52     89
6.54     99
6.56     96
6.58     89
6.6      88
6.62     73
6.64     70
6.66     74
6.68     73
6.7      67
6.72     79
6.74     81
6.76     63
6.78     90
6.8      63
6.82     61
6.84     57
6.86     57
6.88     62
6.9      56
6.92     59
6.94     61
6.96     62
6.98     66
7.0      65
7.02     63
7.04     60
7.06     62
7.08     50
7.1      55
7.12     65
7.14     63
7.16     74
7.18     62
7.2      59
7.22     61
7.24     58
7.26     74
7.28     59
7.3      50
7.32     48
7.34     57
7.36     69
7.38     54
7.4      52
7.42     58
7.44     41
7.46     64
7.48     56
7.5      55
7.52     61
7.54     39
7.56     58
7.58     63
7.6      50
7.62     54
7.64     41
7.66     52
7.68     29
7.7      52
7.72     57
7.74     63
7.76     63
7.78     48
7.8      54
7.82     51
7.84     51
7.86     46
7.88     58
7.9      43
7.92     45
7.94     49
7.96     40
7.98     47
8.0      61
8.02     49
8.04     43
8.06     51
8.08     54
8.1      53
8.12     48
8.14     38
8.16     43
8.18     55
8.2      38
8.22     43
8.24     59
8.26     56
8.28     31
8.3      41
8.32     38
8.34     47
8.36     52
8.38     45
8.4      42
8.42     60
8.44     57
8.46     47
8.48     36
8.5      45
8.52     51
8.54     32
8.56     54
8.58     34
8.6      53
8.62     39
8.64     46
8.66     42
8.68     49
8.7      53
8.72     39
8.74     45
8.76     50
8.78     42
8.8      41
8.82     44
8.84     40
8.86     39
8.88     58
8.9      43
8.92     47
8.94     41
8.96     52
8.98     51
9.0      37
9.02     45
9.04     50
9.06     48
9.08     51
9.1      46
9.12     45
9.14     40
9.16     37
9.18     48
9.2      46
9.22     38
9.24     44
9.26     43
9.28     45
9.3      45
9.32     52
9.34     31
9.36     46
9.38     49
9.4      38
9.42     43
9.44     43
9.46     42
9.48     49
9.5      38
9.52     37
9.54     52
9.56     46
9.58     46
9.6      44
9.62     44
9.64     42
9.66     62
9.68     78
9.7      52
9.72     63
9.74     74
9.76     91
9.78     72
9.8      81
9.82     103
9.84     99
9.86     122
9.88     134
9.9      128
9.92     149
9.94     177
9.96     221
9.98     262
10.0     311
10.02    323
10.04    439
10.06    525
10.08    613
10.1     829
10.12    876
10.14    941
10.16    892
10.18    736
10.2     592
10.22    393
10.24    239
10.26    184
10.28    121
10.3     115
10.32    81
10.34    77
10.36    72
10.38    53
10.4     61
10.42    55
10.44    60
10.46    42
10.48    40
10.5     39
10.52    40
10.54    43
10.56    65
10.58    43
10.6     40
10.62    46
10.64    38
10.66    35
10.68    40
10.7     40
10.72    37
10.74    30
10.76    37
10.78    33
10.8     38
10.82    47
10.84    40
10.86    39
10.88    34
10.9     32
10.92    34
10.94    29
10.96    34
10.98    45
11.0     32
11.02    33
11.04    50
11.06    44
11.08    41
11.1     44
11.12    31
11.14    32
11.16    47
11.18    38
11.2     34
11.22    33
11.24    45
11.26    35
11.28    40
11.3     49
11.32    40
11.34    44
11.36    42
11.38    44
11.4     62
11.42    50
11.44    54
11.46    44
11.48    66
11.5     51
11.52    64
11.54    58
11.56    85
11.58    71
11.6     85
11.62    98
11.64    85
11.66    112
11.68    120
11.7     150
11.72    162
11.74    179
11.76    244
11.78    268
11.8     361
11.82    443
11.84    518
11.86    602
11.88    594
11.9     522
11.92    442
11.94    290
11.96    202
11.98    144
12.0     109
12.02    89
12.04    61
12.06    59
12.08    43
12.1     58
12.12    66
12.14    33
12.16    44
12.18    29
12.2     40
12.22    33
12.24    52
12.26    29
12.28    45
12.3     38
12.32    49
12.34    36
12.36    42
12.38    53
12.4     50
12.42    51
12.44    37
12.46    34
12.48    33
12.5     31
12.52    37
12.54    35
12.56    31
12.58    29
12.6     21
12.62    30
12.64    32
12.66    39
12.68    34
12.7     33
12.72    51
12.74    39
12.76    24
12.78    35
12.8     24
12.82    25
12.84    40
12.86    34
12.88    33
12.9     30
12.92    31
12.94    29
12.96    34
12.98    38
13.0     26
13.02    33
13.04    36
13.06    27
13.08    37
13.1     45
13.12    30
13.14    26
13.16    38
13.18    36
13.2     37
13.22    40
13.24    25
13.26    41
13.28    28
13.3     23
13.32    35
13.34    38
13.36    36
13.38    23
13.4     24
13.42    35
13.44    23
13.46    27
13.48    38
13.5     22
13.52    43
13.54    27
13.56    26
13.58    28
13.6     30
13.62    41
13.64    22
13.66    27
13.68    38
13.7     28
13.72    29
13.74    40
13.76    34
13.78    26
13.8     32
13.82    24
13.84    29
13.86    32
13.88    47
13.9     22
13.92    38
13.94    31
13.96    27
13.98    25
14.0     39
14.02    25
14.04    40
14.06    29
14.08    30
14.1     38
14.12    37
14.14    31
14.16    35
14.18    45
14.2     36
14.22    37
14.24    46
14.26    39
14.28    49
14.3     51
14.32    45
14.34    52
14.36    34
14.38    36
14.4     42
14.42    32
14.44    44
14.46    33
14.48    29
14.5     28
14.52    41
14.54    32
14.56    30
14.58    36
14.6     30
14.62    32
14.64    40
14.66    47
14.68    37
14.7     23
14.72    36
14.74    37
14.76    28
14.78    33
14.8     38
14.82    44
14.84    30
14.86    31
14.88    40
14.9     35
14.92    37
14.94    46
14.96    36
14.98    39
15.0     46
15.02    36
15.04    32
15.06    38
15.08    34
15.1     39
15.12    41
15.14    49
15.16    36
15.18    40
15.2     47
15.22    53
15.24    48
15.26    45
15.28    86
15.3     70
15.32    83
15.34    97
15.36    117
15.38    133
15.4     153
15.42    169
15.44    233
15.46    297
15.48    377
15.5     465
15.52    599
15.54    753
15.56    914
15.58    1076
15.6     1050
15.62    934
15.64    732
15.66    556
15.68    374
15.7     242
15.72    156
15.74    124
15.76    104
15.78    89
15.8     82
15.82    63
15.84    63
15.86    62
15.88    56
15.9     54
15.92    42
15.94    38
15.96    47
15.98    41
16.0     48
16.02    38
16.04    37
16.06    37
16.08    41
16.1     38
16.12    38
16.14    32
16.16    36
16.18    44
16.2     35
16.22    41
16.24    32
16.26    38
16.28    33
16.3     33
16.32    46
16.34    41
16.36    31
16.38    35
16.4     28
16.42    37
16.44    24
16.46    44
16.48    28
16.5     39
16.52    29
16.54    34
16.56    39
16.58    25
16.6     43
16.62    34
16.64    34
16.66    28
16.68    26
16.7     33
16.72    41
16.74    35
16.76    42
16.78    29
16.8     27
16.82    32
16.84    30
16.86    31
16.88    28
16.9     32
16.92    37
16.94    35
16.96    26
16.98    24
17.0     30
17.02    41
17.04    42
17.06    28
17.08    27
17.1     23
17.12    31
17.14    29
17.16    26
17.18    28
17.2     18
17.22    32
17.24    36
17.26    39
17.28    38
17.3     31
17.32    38
17.34    35
17.36    26
17.38    33
17.4     35
17.42    38
17.44    32
17.46    42
17.48    33
17.5     45
17.52    52
17.54    51
17.56    35
17.58    25
17.6     45
17.62    38
17.64    38
17.66    29
17.68    28
17.7     25
17.72    44
17.74    38
17.76    37
17.78    29
17.8     25
17.82    34
17.84    33
17.86    36
17.88    24
17.9     17
17.92    37
17.94    42
17.96    37
17.98    33
18.0     39
18.02    30
18.04    36
18.06    35
18.08    33
18.1     28
18.12    46
18.14    31
18.16    40
18.18    48
18.2     37
18.22    35
18.24    40
18.26    40
18.28    37
18.3     45
18.32    42
18.34    36
18.36    55
18.38    56
18.4     51
18.42    75
18.44    60
18.46    88
18.48    121
18.5     142
18.52    157
18.54    221
18.56    220
18.58    271
18.6     287
18.62    261
18.64    227
18.66    164
18.68    115
18.7     100
18.72    77
18.74    57
18.76    45
18.78    44
18.8     39
18.82    42
18.84    38
18.86    42
18.88    42
18.9     37
18.92    32
18.94    33
18.96    37
18.98    40
19.0     26
19.02    32
19.04    41
19.06    41
19.08    21
19.1     35
19.12    36
19.14    22
19.16    28
19.18    24
19.2     31
19.22    23
19.24    33
19.26    28
19.28    22
19.3     30
19.32    26
19.34    31
19.36    30
19.38    33
19.4     33
19.42    28
19.44    31
19.46    26
19.48    26
19.5     47
19.52    27
19.54    24
19.56    29
19.58    23
19.6     39
19.62    30
19.64    28
19.66    20
19.68    31
19.7     33
19.72    38
19.74    34
19.76    35
19.78    36
19.8     41
19.82    40
19.84    32
19.86    39
19.88    37
19.9     43
19.92    47
19.94    33
19.96    42
19.98    53
20.0     43
20.02    49
20.04    42
20.06    67
20.08    88
20.1     117
20.12    115
20.14    145
20.16    198
20.18    253
20.2     328
20.22    457
20.24    492
20.26    483
20.28    403
20.3     413
20.32    259
20.34    198
20.36    127
20.38    90
20.4     71
20.42    62
20.44    65
20.46    61
20.48    51
20.5     40
20.52    40
20.54    40
20.56    39
20.58    32
20.6     46
20.62    35
20.64    36
20.66    41
20.68    36
20.7     39
20.72    32
20.74    31
20.76    43
20.78    41
20.8     29
20.82    36
20.84    22
20.86    38
20.88    29
20.9     29
20.92    41
20.94    29
20.96    37
20.98    29
21.0     49
21.02    39
21.04    37
21.06    40
21.08    51
21.1     64
21.12    63
21.14    60
21.16    86
21.18    99
21.2     82
21.22    87
21.24    79
21.26    67
21.28    56
21.3     42
21.32    40
21.34    46
21.36    43
21.38    38
21.4     46
21.42    49
21.44    39
21.46    36
21.48    37
21.5     44
21.52    34
21.54    47
21.56    32
21.58    29
21.6     34
21.62    32
21.64    31
21.66    25
21.68    26
21.7     42
21.72    39
21.74    34
21.76    43
21.78    31
21.8     47
21.82    28
21.84    44
21.86    32
21.88    36
21.9     38
21.92    30
21.94    37
21.96    41
21.98    34
22.0     35
22.02    27
22.04    36
22.06    31
22.08    36
22.1     41
22.12    37
22.14    48
22.16    33
22.18    35
22.2     45
22.22    41
22.24    28
22.26    42
22.28    30
22.3     35
22.32    34
22.34    35
22.36    39
22.38    49
22.4     43
22.42    38
22.44    35
22.46    55
22.48    46
22.5     55
22.52    75
22.54    92
22.56    114
22.58    142
22.6     139
22.62    206
22.64    266
22.66    260
22.68    252
22.7     213
22.72    153
22.74    132
22.76    84
22.78    67
22.8     63
22.82    61
22.84    61
22.86    50
22.88    51
22.9     55
22.92    40
22.94    40
22.96    47
22.98    50
23.0     46
23.02    45
23.04    48
23.06    51
23.08    42
23.1     50
23.12    57
23.14    45
23.16    41
23.18    67
23.2     70
23.22    73
23.24    75
23.26    86
23.28    108
23.3     108
23.32    162
23.34    185
23.36    262
23.38    358
23.4     446
23.42    621
23.44    903
23.46    1200
23.48    1375
23.5     1366
23.52    1218
23.54    1083
23.56    791
23.58    596
23.6     379
23.62    272
23.64    228
23.66    182
23.68    173
23.7     216
23.72    236
23.74    255
23.76    277
23.78    259
23.8     242
23.82    202
23.84    165
23.86    123
23.88    92
23.9     84
23.92    72
23.94    56
23.96    57
23.98    44
24.0     48
24.02    43
24.04    53
24.06    41
24.08    46
24.1     38
24.12    49
24.14    44
24.16    43
24.18    38
24.2     50
24.22    36
24.24    39
24.26    47
24.28    44
24.3     30
24.32    29
24.34    35
24.36    29
24.38    34
24.4     35
24.42    46
24.44    29
24.46    38
24.48    46
24.5     31
24.52    31
24.54    35
24.56    29
24.58    53
24.6     51
24.62    46
24.64    29
24.66    24
24.68    37
24.7     37
24.72    57
24.74    44
24.76    54
24.78    53
24.8     68
24.82    62
24.84    88
24.86    67
24.88    60
24.9     69
24.92    51
24.94    53
24.96    47
24.98    34
25.0     37
25.02    38
25.04    45
25.06    35
25.08    45
25.1     45
25.12    45
25.14    37
25.16    32
25.18    37
25.2     35
25.22    53
25.24    37
25.26    34
25.28    46
25.3     37
25.32    39
25.34    38
25.36    49
25.38    38
25.4     32
25.42    32
25.44    34
25.46    39
25.48    43
25.5     47
25.52    67
25.54    62
25.56    70
25.58    71
25.6     79
25.62    100
25.64    61
25.66    81
25.68    67
25.7     60
25.72    43
25.74    44
25.76    35
25.78    45
25.8     39
25.82    47
25.84    42
25.86    34
25.88    44
25.9     33
25.92    37
25.94    42
25.96    36
25.98    46
26.0     42
26.02    33
26.04    34
26.06    45
26.08    42
26.1     37
26.12    40
26.14    41
26.16    36
26.18    33
26.2     45
26.22    35
26.24    49
26.26    30
26.28    41
26.3     28
26.32    34
26.34    42
26.36    65
26.38    47
26.4     50
26.42    45
26.44    43
26.46    55
26.48    57
26.5     34
26.52    56
26.54    53
26.56    56
26.58    61
26.6     59
26.62    66
26.64    79
26.66    94
26.68    101
26.7     156
26.72    178
26.74    234
26.76    312
26.78    528
26.8     731
26.82    937
26.84    1070
26.86    1134
26.88    960
26.9     879
26.92    739
26.94    535
26.96    362
26.98    218
27.0     174
27.02    124
27.04    85
27.06    85
27.08    63
27.1     87
27.12    63
27.14    59
27.16    58
27.18    69
27.2     53
27.22    62
27.24    58
27.26    47
27.28    49
27.3     48
27.32    45
27.34    41
27.36    49
27.38    53
27.4     43
27.42    41
27.44    54
27.46    51
27.48    64
27.5     75
27.52    101
27.54    105
27.56    108
27.58    110
27.6     102
27.62    108
27.64    82
27.66    81
27.68    58
27.7     53
27.72    48
27.74    44
27.76    36
27.78    46
27.8     50
27.82    42
27.84    42
27.86    39
27.88    53
27.9     42
27.92    46
27.94    30
27.96    38
27.98    32
28.0     40
28.02    44
28.04    43
28.06    43
28.08    48
28.1     21
28.12    46
28.14    39
28.16    43
28.18    49
28.2     42
28.22    44
28.24    29
28.26    28
28.28    46
28.3     37
28.32    41
28.34    39
28.36    40
28.38    44
28.4     39
28.42    39
28.44    35
28.46    38
28.48    40
28.5     34
28.52    36
28.54    40
28.56    43
28.58    37
28.6     38
28.62    42
28.64    40
28.66    44
28.68    37
28.7     33
28.72    58
28.74    48
28.76    48
28.78    49
28.8     49
28.82    38
28.84    44
28.86    33
28.88    46
28.9     33
28.92    41
28.94    41
28.96    46
28.98    35
29.0     48
29.02    34
29.04    49
29.06    40
29.08    51
29.1     34
29.12    37
29.14    44
29.16    46
29.18    55
29.2     42
29.22    47
29.24    62
29.26    62
29.28    75
29.3     81
29.32    98
29.34    138
29.36    169
29.38    233
29.4     248
29.42    281
29.44    215
29.46    181
29.48    160
29.5     150
29.52    110
29.54    89
29.56    77
29.58    64
29.6     57
29.62    54
29.64    64
29.66    50
29.68    49
29.7     53
29.72    52
29.74    46
29.76    48
29.78    46
29.8     42
29.82    51
29.84    43
29.86    50
29.88    32
29.9     42
29.92    37
29.94    48
29.96    42
29.98    42
30.0     34
30.02    42
30.04    55
30.06    41
30.08    53
30.1     46
30.12    42
30.14    43
30.16    52
30.18    45
30.2     59
30.22    56
30.24    42
30.26    56
30.28    57
30.3     55
30.32    61
30.34    67
30.36    64
30.38    72
30.4     103
30.42    186
30.44    191
30.46    294
30.48    389
30.5     462
30.52    390
30.54    433
30.56    402
30.58    322
30.6     264
30.62    203
30.64    138
30.66    129
30.68    94
30.7     77
30.72    73
30.74    63
30.76    66
30.78    62
30.8     65
30.82    60
30.84    62
30.86    63
30.88    63
30.9     78
30.92    63
30.94    88
30.96    95
30.98    113
31.0     114
31.02    181
31.04    233
31.06    322
31.08    530
31.1     774
31.12    1031
31.14    1158
31.16    1157
31.18    1004
31.2     983
31.22    818
31.24    626
31.26    509
31.28    350
31.3     230
31.32    171
31.34    115
31.36    107
31.38    108
31.4     82
31.42    83
31.44    85
31.46    52
31.48    59
31.5     57
31.52    61
31.54    53
31.56    51
31.58    64
31.6     61
31.62    51
31.64    56
31.66    56
31.68    48
31.7     57
31.72    43
31.74    52
31.76    38
31.78    52
31.8     53
31.82    52
31.84    52
31.86    57
31.88    52
31.9     42
31.92    45
31.94    55
31.96    60
31.98    55
32.0     57
32.02    58
32.04    66
32.06    73
32.08    94
32.1     126
32.12    194
32.14    267
32.16    391
32.18    435
32.2     456
32.22    475
32.24    396
32.26    329
32.28    294
32.3     225
32.32    183
32.34    133
32.36    95
32.38    76
32.4     70
32.42    67
32.44    43
32.46    65
32.48    50
32.5     52
32.52    42
32.54    51
32.56    48
32.58    38
32.6     52
32.62    43
32.64    44
32.66    59
32.68    55
32.7     55
32.72    58
32.74    62
32.76    95
32.78    130
32.8     137
32.82    129
32.84    94
32.86    109
32.88    97
32.9     91
32.92    101
32.94    77
32.96    78
32.98    92
33.0     79
33.02    84
33.04    75
33.06    91
33.08    68
33.1     75
33.12    66
33.14    61
33.16    41
33.18    39
33.2     54
33.22    47
33.24    46
33.26    46
33.28    45
33.3     42
33.32    43
33.34    30
33.36    37
33.38    41
33.4     52
33.42    35
33.44    42
33.46    47
33.48    56
33.5     45
33.52    58
33.54    39
33.56    59
33.58    57
33.6     58
33.62    69
33.64    76
33.66    86
33.68    93
33.7     107
33.72    151
33.74    254
33.76    361
33.78    437
33.8     499
33.82    451
33.84    396
33.86    389
33.88    327
33.9     290
33.92    231
33.94    162
33.96    104
33.98    92
34.0     96
34.02    74
34.04    63
34.06    59
34.08    56
34.1     52
34.12    64
34.14    43
34.16    36
34.18    48
34.2     60
34.22    40
34.24    43
34.26    74
34.28    83
34.3     86
34.32    109
34.34    122
34.36    188
34.38    201
34.4     183
34.42    175
34.44    162
34.46    159
34.48    134
34.5     107
34.52    109
34.54    78
34.56    72
34.58    41
34.6     47
34.62    53
34.64    46
34.66    39
34.68    50
34.7     31
34.72    36
34.74    42
34.76    38
34.78    32
34.8     34
34.82    39
34.84    39
34.86    35
34.88    36
34.9     42
34.92    40
34.94    34
34.96    32
34.98    41
35.0     37
35.02    32
35.04    41
35.06    37
35.08    43
35.1     40
35.12    42
35.14    57
35.16    31
35.18    35
35.2     39
35.22    44
35.24    40
35.26    59
35.28    73
35.3     80
35.32    108
35.34    101
35.36    122
35.38    101
35.4     101
35.42    82
35.44    70
35.46    64
35.48    60
35.5     56
35.52    48
35.54    43
35.56    40
35.58    42
35.6     46
35.62    43
35.64    24
35.66    33
35.68    33
35.7     38
35.72    36
35.74    38
35.76    36
35.78    38
35.8     41
35.82    38
35.84    29
35.86    38
35.88    35
35.9     27
35.92    48
35.94    48
35.96    30
35.98    32
36.0     47
36.02    37
36.04    36
36.06    30
36.08    46
36.1     28
36.12    45
36.14    28
36.16    29
36.18    28
36.2     35
36.22    27
36.24    32
36.26    39
36.28    32
36.3     41
36.32    37
36.34    39
36.36    37
36.38    30
36.4     34
36.42    37
36.44    33
36.46    29
36.48    27
36.5     39
36.52    42
36.54    33
36.56    30
36.58    49
36.6     32
36.62    36
36.64    46
36.66    30
36.68    27
36.7     38
36.72    34
36.74    45
36.76    31
36.78    43
36.8     37
36.82    57
36.84    60
36.86    59
36.88    56
36.9     48
36.92    39
36.94    32
36.96    43
36.98    32
37.0     37
37.02    37
37.04    48
37.06    37
37.08    33
37.1     26
37.12    40
37.14    37
37.16    38
37.18    27
37.2     38
37.22    42
37.24    45
37.26    42
37.28    53
37.3     38
37.32    46
37.34    47
37.36    54
37.38    52
37.4     56
37.42    57
37.44    69
37.46    87
37.48    120
37.5     136
37.52    196
37.54    234
37.56    252
37.58    238
37.6     198
37.62    191
37.64    191
37.66    163
37.68    129
37.7     105
37.72    78
37.74    53
37.76    63
37.78    42
37.8     52
37.82    44
37.84    40
37.86    34
37.88    42
37.9     38
37.92    28
37.94    41
37.96    40
37.98    41
38.0     34
38.02    36
38.04    42
38.06    36
38.08    32
38.1     43
38.12    39
38.14    36
38.16    26
38.18    32
38.2     37
38.22    41
38.24    31
38.26    36
38.28    36
38.3     31
38.32    34
38.34    34
38.36    36
38.38    44
38.4     39
38.42    34
38.44    34
38.46    22
38.48    38
38.5     27
38.52    38
38.54    22
38.56    28
38.58    35
38.6     23
38.62    31
38.64    31
38.66    36
38.68    29
38.7     33
38.72    44
38.74    30
38.76    36
38.78    40
38.8     29
38.82    20
38.84    39
38.86    31
38.88    34
38.9     44
38.92    47
38.94    48
38.96    51
38.98    61
39.0     73
39.02    42
39.04    45
39.06    52
39.08    52
39.1     43
39.12    43
39.14    34
39.16    39
39.18    38
39.2     24
39.22    20
39.24    29
39.26    28
39.28    26
39.3     38
39.32    37
39.34    24
39.36    37
39.38    32
39.4     31
39.42    26
39.44    36
39.46    36
39.48    36
39.5     29
39.52    30
39.54    39
39.56    36
39.58    20
39.6     29
39.62    21
39.64    31
39.66    42
39.68    35
39.7     25
39.72    24
39.74    33
39.76    36
39.78    40
39.8     33
39.82    29
39.84    38
39.86    31
39.88    37
39.9     39
39.92    40
39.94    29
39.96    27
39.98    22
40.0     31
40.02    26
40.04    38
40.06    37
40.08    22
40.1     40
40.12    49
40.14    68
40.16    81
40.18    96
40.2     65
40.22    70
40.24    63
40.26    67
40.28    67
40.3     62
40.32    44
40.34    37
40.36    42
40.38    35
40.4     42
40.42    41
40.44    39
40.46    39
40.48    37
40.5     33
40.52    26
40.54    27
40.56    35
40.58    32
40.6     29
40.62    36
40.64    35
40.66    34
40.68    29
40.7     37
40.72    38
40.74    34
40.76    40
40.78    31
40.8     31
40.82    34
40.84    36
40.86    43
40.88    39
40.9     46
40.92    60
40.94    65
40.96    91
40.98    100
41.0     146
41.02    191
41.04    178
41.06    150
41.08    155
41.1     129
41.12    150
41.14    118
41.16    102
41.18    76
41.2     57
41.22    50
41.24    46
41.26    50
41.28    36
41.3     59
41.32    47
41.34    54
41.36    35
41.38    37
41.4     49
41.42    63
41.44    62
41.46    87
41.48    119
41.5     169
41.52    151
41.54    151
41.56    133
41.58    134
41.6     119
41.62    133
41.64    112
41.66    93
41.68    97
41.7     96
41.72    65
41.74    57
41.76    49
41.78    42
41.8     34
41.82    39
41.84    38
41.86    28
41.88    34
41.9     37
41.92    32
41.94    33
41.96    31
41.98    38
42.0     24
42.02    37
42.04    41
42.06    31
42.08    28
42.1     30
42.12    38
42.14    33
42.16    25
42.18    27
42.2     30
42.22    35
42.24    31
42.26    39
42.28    40
42.3     43
42.32    42
42.34    44
42.36    32
42.38    43
42.4     41
42.42    39
42.44    50
42.46    39
42.48    34
42.5     49
42.52    34
42.54    38
42.56    45
42.58    29
42.6     35
42.62    44
42.64    28
42.66    40
42.68    45
42.7     32
42.72    50
42.74    49
42.76    84
42.78    98
42.8     128
42.82    131
42.84    156
42.86    134
42.88    107
42.9     123
42.92    127
42.94    95
42.96    82
42.98    67
43.0     56
43.02    56
43.04    51
43.06    53
43.08    49
43.1     43
43.12    37
43.14    28
43.16    31
43.18    40
43.2     23
43.22    36
43.24    34
43.26    39
43.28    48
43.3     32
43.32    33
43.34    34
43.36    32
43.38    29
43.4     39
43.42    27
43.44    33
43.46    27
43.48    34
43.5     33
43.52    36
43.54    37
43.56    56
43.58    60
43.6     85
43.62    72
43.64    77
43.66    83
43.68    58
43.7     55
43.72    43
43.74    60
43.76    52
43.78    40
43.8     37
43.82    44
43.84    36
43.86    31
43.88    40
43.9     32
43.92    38
43.94    31
43.96    34
43.98    32
44.0     27
44.02    35
44.04    36
44.06    45
44.08    43
44.1     37
44.12    54
44.14    36
44.16    50
44.18    42
44.2     40
44.22    42
44.24    48
44.26    41
44.28    45
44.3     30
44.32    29
44.34    33
44.36    25
44.38    41
44.4     26
44.42    23
44.44    26
44.46    29
44.48    39
44.5     26
44.52    38
44.54    26
44.56    27
44.58    29
44.6     37
44.62    25
44.64    39
44.66    20
44.68    37
44.7     27
44.72    37
44.74    32
44.76    32
44.78    28
44.8     41
44.82    39
44.84    32
44.86    18
44.88    27
44.9     25
44.92    38
44.94    29
44.96    32
44.98    33
45.0     30
45.02    37
45.04    26
45.06    26
45.08    36
45.1     27
45.12    34
45.14    18
45.16    34
45.18    36
45.2     28
45.22    25
45.24    37
45.26    36
45.28    22
45.3     34
45.32    44
45.34    40
45.36    34
45.38    49
45.4     40
45.42    39
45.44    36
45.46    36
45.48    42
45.5     31
45.52    36
45.54    14
45.56    36
45.58    43
45.6     25
45.62    32
45.64    32
45.66    30
45.68    28
45.7     32
45.72    31
45.74    27
45.76    26
45.78    27
45.8     32
45.82    26
45.84    19
45.86    33
45.88    31
45.9     31
45.92    27
45.94    20
45.96    23
45.98    35
46.0     31
46.02    45
46.04    25
46.06    24
46.08    24
46.1     23
46.12    36
46.14    33
46.16    24
46.18    27
46.2     32
46.22    32
46.24    31
46.26    21
46.28    31
46.3     26
46.32    35
46.34    32
46.36    31
46.38    28
46.4     31
46.42    17
46.44    37
46.46    43
46.48    35
46.5     37
46.52    44
46.54    50
46.56    60
46.58    59
46.6     57
46.62    49
46.64    61
46.66    64
46.68    75
46.7     94
46.72    105
46.74    93
46.76    80
46.78    61
46.8     70
46.82    62
46.84    80
46.86    53
46.88    56
46.9     53
46.92    43
46.94    56
46.96    41
46.98    33
47.0     33
47.02    32
47.04    40
47.06    40
47.08    38
47.1     36
47.12    35
47.14    43
47.16    27
47.18    31
47.2     31
47.22    40
47.24    50
47.26    66
47.28    83
47.3     104
47.32    121
47.34    89
47.36    83
47.38    56
47.4     60
47.42    58
47.44    47
47.46    57
47.48    62
47.5     51
47.52    46
47.54    54
47.56    33
47.58    36
47.6     44
47.62    30
47.64    37
47.66    33
47.68    34
47.7     39
47.72    40
47.74    31
47.76    27
47.78    35
47.8     44
47.82    28
47.84    26
47.86    46
47.88    46
47.9     29
47.92    39
47.94    45
47.96    41
47.98    30
48.0     35
48.02    34
48.04    34
48.06    32
48.08    28
48.1     35
48.12    36
48.14    23
48.16    21
48.18    30
48.2     28
48.22    36
48.24    34
48.26    21
48.28    22
48.3     32
48.32    25
48.34    34
48.36    23
48.38    32
48.4     31
48.42    36
48.44    35
48.46    45
48.48    57
48.5     51
48.52    60
48.54    52
48.56    33
48.58    46
48.6     35
48.62    42
48.64    35
48.66    31
48.68    31
48.7     29
48.72    27
48.74    25
48.76    33
48.78    38
48.8     32
48.82    36
48.84    31
48.86    36
48.88    41
48.9     60
48.92    67
48.94    66
48.96    58
48.98    68
49.0     73
49.02    54
49.04    42
49.06    59
49.08    49
49.1     53
49.12    67
49.14    37
49.16    26
49.18    25
49.2     35
49.22    23
49.24    31
49.26    23
49.28    28
49.3     27
49.32    23
49.34    23
49.36    30
49.38    26
49.4     33
49.42    43
49.44    29
49.46    19
49.48    38
49.5     20
49.52    24
49.54    33
49.56    30
49.58    36
49.6     32
49.62    30
49.64    34
49.66    34
49.68    42
49.7     35
49.72    24
49.74    40
49.76    32
49.78    29
49.8     39
49.82    54
49.84    40
49.86    35
49.88    34
49.9     32
49.92    37
49.94    31
49.96    29
49.98    25
50.0     45
50.02    41
50.04    46
50.06    53
50.08    60
50.1     76
50.12    72
50.14    65
50.16    47
50.18    55
50.2     47
50.22    59
50.24    59
50.26    48
50.28    36
50.3     32
50.32    29
50.34    32
50.36    34
50.38    31
50.4     24
50.42    21
50.44    28
50.46    42
50.48    23
50.5     36
50.52    37
50.54    22
50.56    29
50.58    26
50.6     23
50.62    19
50.64    30
50.66    23
50.68    33
50.7     35
50.72    28
50.74    24
50.76    32
50.78    57
50.8     52
50.82    38
50.84    43
50.86    32
50.88    35
50.9     41
50.92    40
50.94    34
50.96    38
50.98    26
51.0     35
51.02    35
51.04    44
51.06    35
51.08    41
51.1     29
51.12    49
51.14    48
51.16    55
51.18    63
51.2     78
51.22    95
51.24    104
51.26    85
51.28    65
51.3     73
51.32    74
51.34    95
51.36    57
51.38    65
51.4     72
51.42    50
51.44    40
51.46    29
51.48    32
51.5     19
51.52    33
51.54    27
51.56    38
51.58    37
51.6     23
51.62    28
51.64    33
51.66    30
51.68    35
51.7     33
51.72    27
51.74    23
51.76    29
51.78    39
51.8     46
51.82    50
51.84    48
51.86    75
51.88    91
51.9     109
51.92    129
51.94    133
51.96    111
51.98    87
52.0     86
52.02    86
52.04    74
52.06    74
52.08    75
52.1     70
52.12    58
52.14    45
52.16    51
52.18    31
52.2     27
52.22    33
52.24    36
52.26    28
52.28    44
52.3     40
52.32    29
52.34    28
52.36    28
52.38    30
52.4     31
52.42    40
52.44    25
52.46    36
52.48    37
52.5     32
52.52    29
52.54    37
52.56    40
52.58    23
52.6     25
52.62    30
52.64    34
52.66    24
52.68    16
52.7     25
52.72    26
52.74    27
52.76    27
52.78    27
52.8     32
52.82    26
52.84    30
52.86    17
52.88    22
52.9     26
52.92    26
52.94    27
52.96    23
52.98    25
53.0     35
53.02    30
53.04    35
53.06    44
53.08    32
53.1     34
53.12    31
53.14    35
53.16    41
53.18    37
53.2     36
53.22    32
53.24    33
53.26    29
53.28    32
53.3     37
53.32    49
53.34    66
53.36    67
53.38    89
53.4     119
53.42    152
53.44    163
53.46    133
53.48    133
53.5     89
53.52    110
53.54    98
53.56    102
53.58    97
53.6     115
53.62    80
53.64    72
53.66    57
53.68    49
53.7     37
53.72    37
53.74    29
53.76    39
53.78    33
53.8     20
53.82    27
53.84    30
53.86    22
53.88    30
53.9     38
53.92    19
53.94    23
53.96    20
53.98    25
54.0     28
54.02    28
54.04    29
54.06    34
54.08    27
54.1     36
54.12    43
54.14    28
54.16    43
54.18    16
54.2     21
54.22    36
54.24    30
54.26    25
54.28    29
54.3     16
54.32    25
54.34    23
54.36    27
54.38    30
54.4     22
54.42    24
54.44    17
54.46    26
54.48    19
54.5     27
54.52    36
54.54    27
54.56    30
54.58    35
54.6     25
54.62    23
54.64    29
54.66    32
54.68    22
54.7     23
54.72    26
54.74    18
54.76    25
54.78    34
54.8     28
54.82    16
54.84    33
54.86    16
54.88    26
54.9     25
54.92    17
54.94    22
54.96    18
54.98    23
55.0     22
55.02    22
55.04    21
55.06    22
55.08    21
55.1     27
55.12    25
55.14    31
55.16    39
55.18    34
55.2     32
55.22    30
55.24    25
55.26    35
55.28    32
55.3     23
55.32    32
55.34    26
55.36    31
55.38    22
55.4     24
55.42    30
55.44    30
55.46    22
55.48    27
55.5     24
55.52    25
55.54    27
55.56    30
55.58    34
55.6     36
55.62    32
55.64    33
55.66    21
55.68    32
55.7     25
55.72    31
55.74    22
55.76    29
55.78    29
55.8     24
55.82    25
55.84    28
55.86    23
55.88    16
55.9     32
55.92    27
55.94    22
55.96    21
55.98    22
56.0     14
56.02    21
56.04    23
56.06    30
56.08    16
56.1     18
56.12    25
56.14    25
56.16    19
56.18    18
56.2     24
56.22    23
56.24    18
56.26    19
56.28    22
56.3     21
56.32    26
56.34    24
56.36    24
56.38    23
56.4     14
56.42    24
56.44    18
56.46    22
56.48    22
56.5     16
56.52    30
56.54    23
56.56    16
56.58    22
56.6     26
56.62    27
56.64    21
56.66    35
56.68    25
56.7     30
56.72    37
56.74    34
56.76    43
56.78    53
56.8     54
56.82    38
56.84    27
56.86    34
56.88    33
56.9     36
56.92    36
56.94    36
56.96    41
56.98    33
57.0     38
57.02    32
57.04    26
57.06    25
57.08    25
57.1     16
57.12    27
57.14    19
57.16    19
57.18    22
57.2     25
57.22    24
57.24    19
57.26    18
57.28    26
57.3     16
57.32    15
57.34    20
57.36    17
57.38    26
57.4     21
57.42    18
57.44    29
57.46    25
57.48    21
57.5     22
57.52    41
57.54    18
57.56    37
57.58    34
57.6     51
57.62    56
57.64    87
57.66    130
57.68    129
57.7     156
57.72    149
57.74    95
57.76    82
57.78    94
57.8     75
57.82    89
57.84    85
57.86    99
57.88    82
57.9     57
57.92    51
57.94    49
57.96    35
57.98    27
58.0     29
58.02    26
58.04    22
58.06    21
58.08    23
58.1     16
58.12    32
58.14    17
58.16    21
58.18    28
58.2     25
58.22    18
58.24    25
58.26    24
58.28    28
58.3     29
58.32    29
58.34    30
58.36    32
58.38    30
58.4     22
58.42    27
58.44    27
58.46    28
58.48    31
58.5     24
58.52    22
58.54    37
58.56    28
58.58    40
58.6     30
58.62    36
58.64    32
58.66    37
58.68    56
58.7     52
58.72    49
58.74    73
58.76    59
58.78    44
58.8     46
58.82    42
58.84    28
58.86    39
58.88    42
58.9     40
58.92    39
58.94    22
58.96    38
58.98    31
59.0     19
59.02    30
59.04    21
59.06    29
59.08    20
59.1     30
59.12    15
59.14    25
59.16    21
59.18    19
59.2     23
59.22    24
59.24    36
59.26    24
59.28    34
59.3     24
59.32    23
59.34    35
59.36    39
59.38    40
59.4     30
59.42    39
59.44    29
59.46    34
59.48    38
59.5     41
59.52    29
59.54    33
59.56    32
59.58    29
59.6     23
59.62    29
59.64    21
59.66    22
59.68    33
59.7     34
59.72    38
59.74    37
59.76    27
59.78    34
59.8     38
59.82    26
59.84    35
59.86    29
59.88    34
59.9     34
59.92    40
59.94    29
59.96    23
59.98    28
60.0     16
60.02    33
60.04    25
60.06    20
60.08    28
60.1     12
60.12    20
60.14    22
60.16    17
60.18    17
60.2     20
60.22    21
60.24    23
60.26    19
60.28    32
60.3     25
60.32    27
60.34    31
60.36    55
60.38    42
60.4     46
60.42    29
60.44    37
60.46    27
60.48    18
60.5     26
60.52    32
60.54    30
60.56    30
60.58    32
60.6     28
60.62    33
60.64    26
60.66    38
60.68    29
60.7     51
60.72    58
60.74    76
60.76    74
60.78    76
60.8     56
60.82    29
60.84    37
60.86    41
60.88    51
60.9     47
60.92    45
60.94    46
60.96    34
60.98    33
61.0     45
61.02    25
61.04    23
61.06    15
61.08    24
61.1     22
61.12    21
61.14    22
61.16    21
61.18    22
61.2     19
61.22    26
61.24    26
61.26    32
61.28    41
61.3     32
61.32    35
61.34    56
61.36    80
61.38    77
61.4     64
61.42    62
61.44    40
61.46    40
61.48    40
61.5     43
61.52    50
61.54    66
61.56    61
61.58    49
61.6     39
61.62    34
61.64    27
61.66    24
61.68    26
61.7     33
61.72    58
61.74    48
61.76    43
61.78    34
61.8     39
61.82    32
61.84    31
61.86    36
61.88    38
61.9     33
61.92    36
61.94    31
61.96    39
61.98    21
62.0     29
62.02    28
62.04    24
62.06    29
62.08    20
62.1     17
62.12    19
62.14    22
62.16    23
62.18    21
62.2     25
62.22    16
62.24    27
62.26    28
62.28    31
62.3     44
62.32    41
62.34    55
62.36    57
62.38    61
62.4     60
62.42    34
62.44    57
62.46    32
62.48    32
62.5     31
62.52    45
62.54    40
62.56    42
62.58    36
62.6     41
62.62    31
62.64    25
62.66    23
62.68    23
62.7     26
62.72    29
62.74    28
62.76    29
62.78    28
62.8     38
62.82    21
62.84    23
62.86    33
62.88    16
62.9     25
62.92    22
62.94    26
62.96    28
62.98    27
63.0     26
63.02    18
63.04    18
63.06    20
63.08    16
63.1     23
63.12    24
63.14    15
63.16    19
63.18    24
63.2     21
63.22    16
63.24    21
63.26    36
63.28    36
63.3     64
63.32    75
63.34    76
63.36    80
63.38    98
63.4     71
63.42    55
63.44    45
63.46    47
63.48    44
63.5     54
63.52    51
63.54    58
63.56    60
63.58    50
63.6     32
63.62    41
63.64    31
63.66    35
63.68    37
63.7     50
63.72    42
63.74    53
63.76    41
63.78    37
63.8     30
63.82    34
63.84    26
63.86    33
63.88    37
63.9     43
63.92    32
63.94    30
63.96    29
63.98    15
64.0     18
64.02    26
64.04    32
64.06    14
64.08    20
64.1     24
64.12    20
64.14    24
64.16    22
64.18    32
64.2     24
64.22    24
64.24    27
64.26    36
64.28    56
64.3     73
64.32    80
64.34    70
64.36    69
64.38    50
64.4     47
64.42    41
64.44    43
64.46    30
64.48    48
64.5     51
64.52    40
64.54    41
64.56    33
64.58    33
64.6     27
64.62    26
64.64    26
64.66    21
64.68    24
64.7     17
64.72    20
64.74    16
64.76    21
64.78    20
64.8     21
64.82    17
64.84    17
64.86    16
64.88    21
64.9     21
64.92    19
64.94    19
64.96    21
64.98    17
65.0     14
