# Supplementary material for: Zeolite Adsorption of Chloride from a Synthetic Alkali-Activated Cement Pore Solution
Source: Materials (Basel). 2019 Jun 24;12(12):2019. doi: 10.3390/ma12122019 (PMC6630726; doi:10.3390/ma12122019)
Supplement: Supplementary file 1 [file materials-12-02019-s001.zip › Raw Data for MDPI Repository/MOR/mordenite exposed.txt]

Two Theta	Mordenite Exposed
5	89
5.02	82
5.04	85
5.06	87
5.08	68
5.1	70
5.12	63
5.14	75
5.16	87
5.18	83
5.2	77
5.22	85
5.24	66
5.26	85
5.28	79
5.3	80
5.32	81
5.34	76
5.36	80
5.38	88
5.4	63
5.42	72
5.44	84
5.46	62
5.48	80
5.5	76
5.52	84
5.54	66
5.56	73
5.58	74
5.6	67
5.62	61
5.64	79
5.66	69
5.68	67
5.7	76
5.72	68
5.74	60
5.76	60
5.78	85
5.8	76
5.82	52
5.84	68
5.86	77
5.88	54
5.9	56
5.92	69
5.94	67
5.96	76
5.98	57
6	67
6.02	78
6.04	50
6.06	79
6.08	68
6.1	81
6.12	70
6.14	57
6.16	73
6.18	81
6.2	71
6.22	67
6.24	67
6.26	76
6.28	76
6.3	82
6.32	81
6.34	69
6.36	72
6.38	74
6.4	82
6.42	74
6.44	90
6.46	94
6.48	84
6.5	91
6.52	105
6.54	103
6.56	123
6.58	100
6.6	106
6.62	142
6.64	120
6.66	141
6.68	113
6.7	156
6.72	153
6.74	143
6.76	134
6.78	99
6.8	85
6.82	86
6.84	50
6.86	55
6.88	51
6.9	50
6.92	57
6.94	61
6.96	56
6.98	51
7	56
7.02	59
7.04	37
7.06	45
7.08	58
7.1	46
7.12	55
7.14	40
7.16	53
7.18	56
7.2	48
7.22	48
7.24	56
7.26	51
7.28	43
7.3	52
7.32	38
7.34	44
7.36	53
7.38	52
7.4	54
7.42	36
7.44	34
7.46	47
7.48	37
7.5	57
7.52	35
7.54	28
7.56	45
7.58	32
7.6	50
7.62	52
7.64	48
7.66	44
7.68	43
7.7	47
7.72	44
7.74	44
7.76	43
7.78	43
7.8	33
7.82	43
7.84	53
7.86	41
7.88	47
7.9	43
7.92	47
7.94	56
7.96	40
7.98	39
8	49
8.02	48
8.04	48
8.06	48
8.08	33
8.1	44
8.12	41
8.14	42
8.16	50
8.18	32
8.2	35
8.22	45
8.24	45
8.26	43
8.28	44
8.3	44
8.32	46
8.34	38
8.36	41
8.38	48
8.4	42
8.42	33
8.44	31
8.46	34
8.48	34
8.5	40
8.52	47
8.54	33
8.56	43
8.58	40
8.6	50
8.62	28
8.64	47
8.66	40
8.68	42
8.7	39
8.72	37
8.74	34
8.76	51
8.78	48
8.8	47
8.82	65
8.84	58
8.86	54
8.88	51
8.9	48
8.92	48
8.94	32
8.96	43
8.98	45
9	32
9.02	41
9.04	35
9.06	34
9.08	39
9.1	38
9.12	40
9.14	26
9.16	32
9.18	33
9.2	41
9.22	40
9.24	35
9.26	35
9.28	36
9.3	28
9.32	35
9.34	29
9.36	36
9.38	40
9.4	34
9.42	43
9.44	39
9.46	29
9.48	36
9.5	38
9.52	30
9.54	38
9.56	40
9.58	42
9.6	46
9.62	52
9.64	38
9.66	54
9.68	49
9.7	56
9.72	54
9.74	53
9.76	65
9.78	82
9.8	68
9.82	83
9.84	84
9.86	100
9.88	101
9.9	113
9.92	161
9.94	153
9.96	232
9.98	227
10	213
10.02	178
10.04	120
10.06	86
10.08	69
10.1	40
10.12	50
10.14	45
10.16	43
10.18	47
10.2	35
10.22	43
10.24	39
10.26	38
10.28	27
10.3	29
10.32	41
10.34	31
10.36	23
10.38	29
10.4	31
10.42	29
10.44	32
10.46	48
10.48	30
10.5	36
10.52	29
10.54	30
10.56	21
10.58	29
10.6	31
10.62	20
10.64	37
10.66	28
10.68	23
10.7	17
10.72	31
10.74	26
10.76	28
10.78	32
10.8	32
10.82	29
10.84	24
10.86	24
10.88	32
10.9	25
10.92	26
10.94	32
10.96	14
10.98	22
11	23
11.02	28
11.04	30
11.06	31
11.08	20
11.1	31
11.12	24
11.14	21
11.16	30
11.18	32
11.2	34
11.22	21
11.24	25
11.26	24
11.28	17
11.3	29
11.32	34
11.34	28
11.36	25
11.38	29
11.4	21
11.42	25
11.44	27
11.46	28
11.48	27
11.5	27
11.52	27
11.54	27
11.56	29
11.58	26
11.6	24
11.62	26
11.64	26
11.66	22
11.68	17
11.7	29
11.72	20
11.74	28
11.76	17
11.78	25
11.8	29
11.82	29
11.84	25
11.86	31
11.88	29
11.9	25
11.92	23
11.94	29
11.96	26
11.98	21
12	21
12.02	24
12.04	28
12.06	21
12.08	21
12.1	29
12.12	16
12.14	19
12.16	23
12.18	24
12.2	20
12.22	23
12.24	20
12.26	30
12.28	16
12.3	27
12.32	21
12.34	25
12.36	27
12.38	20
12.4	27
12.42	25
12.44	30
12.46	26
12.48	22
12.5	22
12.52	28
12.54	17
12.56	25
12.58	25
12.6	15
12.62	18
12.64	31
12.66	21
12.68	26
12.7	29
12.72	18
12.74	20
12.76	21
12.78	29
12.8	22
12.82	25
12.84	24
12.86	24
12.88	34
12.9	28
12.92	19
12.94	33
12.96	20
12.98	24
13	26
13.02	20
13.04	23
13.06	19
13.08	26
13.1	23
13.12	26
13.14	21
13.16	30
13.18	30
13.2	30
13.22	22
13.24	24
13.26	34
13.28	39
13.3	32
13.32	35
13.34	32
13.36	37
13.38	41
13.4	45
13.42	36
13.44	37
13.46	42
13.48	47
13.5	57
13.52	54
13.54	54
13.56	53
13.58	67
13.6	79
13.62	100
13.64	105
13.66	106
13.68	123
13.7	101
13.72	105
13.74	90
13.76	87
13.78	76
13.8	70
13.82	54
13.84	45
13.86	43
13.88	42
13.9	45
13.92	39
13.94	30
13.96	36
13.98	45
14	52
14.02	55
14.04	62
14.06	70
14.08	71
14.1	66
14.12	80
14.14	53
14.16	57
14.18	42
14.2	41
14.22	24
14.24	31
14.26	25
14.28	36
14.3	24
14.32	29
14.34	16
14.36	19
14.38	22
14.4	28
14.42	28
14.44	27
14.46	22
14.48	33
14.5	23
14.52	26
14.54	15
14.56	22
14.58	23
14.6	19
14.62	23
14.64	32
14.66	29
14.68	47
14.7	34
14.72	30
14.74	27
14.76	35
14.78	26
14.8	25
14.82	41
14.84	32
14.86	52
14.88	40
14.9	38
14.92	41
14.94	21
14.96	35
14.98	32
15	26
15.02	25
15.04	24
15.06	22
15.08	14
15.1	25
15.12	20
15.14	25
15.16	20
15.18	20
15.2	24
15.22	21
15.24	25
15.26	25
15.28	25
15.3	23
15.32	32
15.34	36
15.36	27
15.38	21
15.4	23
15.42	29
15.44	30
15.46	35
15.48	32
15.5	50
15.52	57
15.54	57
15.56	46
15.58	37
15.6	33
15.62	24
15.64	31
15.66	25
15.68	26
15.7	17
15.72	25
15.74	24
15.76	19
15.78	18
15.8	21
15.82	10
15.84	23
15.86	21
15.88	14
15.9	23
15.92	14
15.94	12
15.96	14
15.98	15
16	12
16.02	11
16.04	20
16.06	9
16.08	28
16.1	18
16.12	13
16.14	19
16.16	13
16.18	19
16.2	19
16.22	16
16.24	22
16.26	22
16.28	19
16.3	18
16.32	31
16.34	19
16.36	16
16.38	15
16.4	15
16.42	19
16.44	19
16.46	17
16.48	21
16.5	16
16.52	17
16.54	24
16.56	19
16.58	20
16.6	22
16.62	22
16.64	15
16.66	16
16.68	22
16.7	17
16.72	18
16.74	23
16.76	13
16.78	16
16.8	23
16.82	14
16.84	22
16.86	16
16.88	12
16.9	13
16.92	16
16.94	12
16.96	23
16.98	17
17	20
17.02	20
17.04	16
17.06	14
17.08	21
17.1	12
17.12	16
17.14	18
17.16	18
17.18	19
17.2	17
17.22	16
17.24	19
17.26	17
17.28	8
17.3	13
17.32	19
17.34	15
17.36	12
17.38	21
17.4	28
17.42	20
17.44	26
17.46	18
17.48	30
17.5	20
17.52	14
17.54	37
17.56	20
17.58	20
17.6	19
17.62	22
17.64	17
17.66	14
17.68	20
17.7	23
17.72	16
17.74	14
17.76	24
17.78	16
17.8	15
17.82	24
17.84	16
17.86	17
17.88	25
17.9	15
17.92	10
17.94	19
17.96	18
17.98	27
18	15
18.02	17
18.04	17
18.06	19
18.08	20
18.1	14
18.12	27
18.14	27
18.16	13
18.18	14
18.2	26
18.22	20
18.24	22
18.26	17
18.28	13
18.3	25
18.32	11
18.34	17
18.36	20
18.38	15
18.4	23
18.42	20
18.44	23
18.46	20
18.48	14
18.5	13
18.52	22
18.54	21
18.56	10
18.58	24
18.6	18
18.62	20
18.64	21
18.66	18
18.68	15
18.7	11
18.72	17
18.74	15
18.76	14
18.78	17
18.8	11
18.82	11
18.84	15
18.86	14
18.88	9
18.9	22
18.92	13
18.94	20
18.96	19
18.98	13
19	16
19.02	11
19.04	16
19.06	11
19.08	18
19.1	25
19.12	17
19.14	21
19.16	12
19.18	14
19.2	15
19.22	17
19.24	13
19.26	18
19.28	23
19.3	14
19.32	9
19.34	19
19.36	15
19.38	26
19.4	14
19.42	17
19.44	18
19.46	20
19.48	27
19.5	19
19.52	19
19.54	21
19.56	20
19.58	21
19.6	18
19.62	13
19.64	15
19.66	26
19.68	21
19.7	30
19.72	25
19.74	23
19.76	38
19.78	34
19.8	54
19.82	56
19.84	70
19.86	89
19.88	111
19.9	76
19.92	58
19.94	63
19.96	41
19.98	36
20	23
20.02	24
20.04	21
20.06	26
20.08	18
20.1	15
20.12	20
20.14	20
20.16	21
20.18	19
20.2	19
20.22	7
20.24	14
20.26	17
20.28	23
20.3	17
20.32	20
20.34	14
20.36	13
20.38	15
20.4	19
20.42	15
20.44	14
20.46	11
20.48	19
20.5	12
20.52	19
20.54	11
20.56	10
20.58	16
20.6	14
20.62	12
20.64	10
20.66	19
20.68	10
20.7	13
20.72	13
20.74	17
20.76	14
20.78	9
20.8	13
20.82	16
20.84	11
20.86	16
20.88	17
20.9	16
20.92	10
20.94	17
20.96	18
20.98	15
21	15
21.02	19
21.04	13
21.06	19
21.08	17
21.1	15
21.12	12
21.14	14
21.16	15
21.18	14
21.2	22
21.22	17
21.24	13
21.26	15
21.28	15
21.3	23
21.32	16
21.34	12
21.36	17
21.38	25
21.4	22
21.42	13
21.44	12
21.46	13
21.48	16
21.5	18
21.52	14
21.54	15
21.56	15
21.58	22
21.6	18
21.62	19
21.64	15
21.66	20
21.68	26
21.7	24
21.72	23
21.74	20
21.76	14
21.78	19
21.8	21
21.82	11
21.84	17
21.86	19
21.88	15
21.9	10
21.92	14
21.94	14
21.96	25
21.98	14
22	11
22.02	14
22.04	15
22.06	14
22.08	20
22.1	14
22.12	14
22.14	18
22.16	20
22.18	22
22.2	14
22.22	11
22.24	15
22.26	17
22.28	18
22.3	37
22.32	37
22.34	22
22.36	33
22.38	50
22.4	68
22.42	56
22.44	74
22.46	88
22.48	116
22.5	119
22.52	124
22.54	101
22.56	98
22.58	76
22.6	43
22.62	42
22.64	23
22.66	34
22.68	19
22.7	12
22.72	19
22.74	22
22.76	23
22.78	16
22.8	18
22.82	23
22.84	18
22.86	17
22.88	11
22.9	12
22.92	12
22.94	20
22.96	21
22.98	15
23	19
23.02	14
23.04	24
23.06	12
23.08	13
23.1	12
23.12	13
23.14	12
23.16	24
23.18	17
23.2	21
23.22	14
23.24	19
23.26	28
23.28	25
23.3	27
23.32	19
23.34	15
23.36	23
23.38	33
23.4	24
23.42	25
23.44	24
23.46	37
23.48	23
23.5	23
23.52	23
23.54	20
23.56	21
23.58	11
23.6	23
23.62	30
23.64	19
23.66	18
23.68	21
23.7	16
23.72	17
23.74	23
23.76	15
23.78	29
23.8	26
23.82	24
23.84	27
23.86	31
23.88	36
23.9	49
23.92	34
23.94	39
23.96	15
23.98	31
24	25
24.02	20
24.04	21
24.06	15
24.08	18
24.1	14
24.12	14
24.14	12
24.16	13
24.18	11
24.2	10
24.22	15
24.24	12
24.26	19
24.28	6
24.3	18
24.32	18
24.34	18
24.36	18
24.38	12
24.4	11
24.42	14
24.44	13
24.46	11
24.48	11
24.5	17
24.52	13
24.54	14
24.56	22
24.58	20
24.6	16
24.62	14
24.64	15
24.66	18
24.68	9
24.7	20
24.72	21
24.74	18
24.76	21
24.78	16
24.8	21
24.82	21
24.84	11
24.86	16
24.88	12
24.9	26
24.92	16
24.94	21
24.96	22
24.98	21
25	19
25.02	9
25.04	16
25.06	16
25.08	18
25.1	18
25.12	13
25.14	17
25.16	18
25.18	19
25.2	20
25.22	8
25.24	21
25.26	18
25.28	18
25.3	27
25.32	20
25.34	18
25.36	25
25.38	29
25.4	18
25.42	24
25.44	28
25.46	21
25.48	37
25.5	34
25.52	30
25.54	18
25.56	29
25.58	22
25.6	27
25.62	20
25.64	19
25.66	27
25.68	26
25.7	31
25.72	34
25.74	47
25.76	57
25.78	53
25.8	69
25.82	94
25.84	113
25.86	131
25.88	152
25.9	151
25.92	127
25.94	134
25.96	106
25.98	75
26	70
26.02	59
26.04	37
26.06	32
26.08	31
26.1	31
26.12	20
26.14	24
26.16	30
26.18	19
26.2	19
26.22	23
26.24	14
26.26	19
26.28	23
26.3	30
26.32	40
26.34	24
26.36	34
26.38	36
26.4	36
26.42	37
26.44	41
26.46	40
26.48	63
26.5	57
26.52	57
26.54	88
26.56	96
26.58	79
26.6	68
26.62	59
26.64	45
26.66	33
26.68	38
26.7	26
26.72	14
26.74	14
26.76	23
26.78	12
26.8	21
26.82	23
26.84	22
26.86	18
26.88	18
26.9	21
26.92	21
26.94	17
26.96	10
26.98	14
27	20
27.02	13
27.04	17
27.06	15
27.08	19
27.1	12
27.12	16
27.14	21
27.16	13
27.18	23
27.2	18
27.22	15
27.24	16
27.26	12
27.28	14
27.3	23
27.32	19
27.34	16
27.36	14
27.38	25
27.4	23
27.42	25
27.44	18
27.46	21
27.48	18
27.5	20
27.52	37
27.54	32
27.56	28
27.58	36
27.6	33
27.62	23
27.64	28
27.66	31
27.68	38
27.7	27
27.72	41
27.74	31
27.76	44
27.78	56
27.8	56
27.82	40
27.84	52
27.86	65
27.88	48
27.9	66
27.92	60
27.94	58
27.96	55
27.98	60
28	59
28.02	64
28.04	50
28.06	56
28.08	74
28.1	56
28.12	73
28.14	81
28.16	72
28.18	45
28.2	52
28.22	44
28.24	33
28.26	32
28.28	28
28.3	21
28.32	27
28.34	15
28.36	26
28.38	22
28.4	17
28.42	18
28.44	22
28.46	22
28.48	19
28.5	22
28.52	18
28.54	22
28.56	30
28.58	21
28.6	17
28.62	27
28.64	15
28.66	9
28.68	13
28.7	13
28.72	12
28.74	19
28.76	12
28.78	13
28.8	10
28.82	15
28.84	9
28.86	17
28.88	12
28.9	17
28.92	29
28.94	21
28.96	15
28.98	16
29	14
29.02	19
29.04	14
29.06	13
29.08	21
29.1	22
29.12	17
29.14	17
29.16	19
29.18	17
29.2	11
29.22	17
29.24	21
29.26	9
29.28	10
29.3	20
29.32	16
29.34	10
29.36	11
29.38	12
29.4	14
29.42	15
29.44	10
29.46	12
29.48	15
29.5	8
29.52	9
29.54	13
29.56	13
29.58	8
29.6	7
29.62	11
29.64	9
29.66	6
29.68	18
29.7	15
29.72	19
29.74	12
29.76	12
29.78	11
29.8	14
29.82	8
29.84	9
29.86	13
29.88	6
29.9	11
29.92	15
29.94	11
29.96	10
29.98	14
30	17
30.02	13
30.04	14
30.06	13
30.08	14
30.1	13
30.12	16
30.14	11
30.16	10
30.18	15
30.2	24
30.22	13
30.24	11
30.26	19
30.28	16
30.3	7
30.32	20
30.34	17
30.36	15
30.38	12
30.4	14
30.42	16
30.44	12
30.46	14
30.48	11
30.5	19
30.52	13
30.54	17
30.56	17
30.58	17
30.6	16
30.62	14
30.64	12
30.66	20
30.68	16
30.7	16
30.72	19
30.74	15
30.76	17
30.78	14
30.8	21
30.82	16
30.84	7
30.86	12
30.88	15
30.9	17
30.92	17
30.94	20
30.96	12
30.98	18
31	20
31.02	23
31.04	24
31.06	22
31.08	36
31.1	30
31.12	29
31.14	37
31.16	34
31.18	37
31.2	31
31.22	43
31.24	30
31.26	30
31.28	32
31.3	16
31.32	14
31.34	19
31.36	20
31.38	22
31.4	12
31.42	10
31.44	17
31.46	24
31.48	10
31.5	15
31.52	8
31.54	17
31.56	14
31.58	9
31.6	18
31.62	14
31.64	12
31.66	11
31.68	17
31.7	21
31.72	18
31.74	14
31.76	21
31.78	29
31.8	34
31.82	49
31.84	64
31.86	93
31.88	141
31.9	106
31.92	72
31.94	73
31.96	83
31.98	49
32	42
32.02	22
32.04	25
32.06	16
32.08	10
32.1	21
32.12	19
32.14	20
32.16	17
32.18	15
32.2	17
32.22	15
32.24	23
32.26	17
32.28	11
32.3	11
32.32	15
32.34	9
32.36	13
32.38	10
32.4	3
32.42	12
32.44	12
32.46	14
32.48	16
32.5	15
32.52	14
32.54	10
32.56	13
32.58	10
32.6	14
32.62	15
32.64	11
32.66	16
32.68	10
32.7	16
32.72	8
32.74	11
32.76	12
32.78	18
32.8	13
32.82	18
32.84	14
32.86	9
32.88	8
32.9	12
32.92	8
32.94	15
32.96	16
32.98	15
33	17
33.02	20
33.04	19
33.06	14
33.08	11
33.1	10
33.12	10
33.14	10
33.16	18
33.18	18
33.2	15
33.22	9
33.24	13
33.26	6
33.28	12
33.3	9
33.32	15
33.34	19
33.36	10
33.38	10
33.4	11
33.42	14
33.44	17
33.46	13
33.48	16
33.5	12
33.52	10
33.54	8
33.56	8
33.58	13
33.6	13
33.62	11
33.64	9
33.66	15
33.68	11
33.7	9
33.72	11
33.74	8
33.76	17
33.78	12
33.8	13
33.82	15
33.84	7
33.86	11
33.88	8
33.9	17
33.92	9
33.94	16
33.96	6
33.98	8
34	8
34.02	14
34.04	13
34.06	16
34.08	15
34.1	8
34.12	13
34.14	13
34.16	12
34.18	11
34.2	12
34.22	21
34.24	14
34.26	14
34.28	12
34.3	16
34.32	12
34.34	12
34.36	11
34.38	17
34.4	17
34.42	22
34.44	15
34.46	23
34.48	8
34.5	10
34.52	14
34.54	12
34.56	8
34.58	15
34.6	20
34.62	10
34.64	13
34.66	9
34.68	11
34.7	12
34.72	12
34.74	13
34.76	13
34.78	13
34.8	10
34.82	14
34.84	16
34.86	13
34.88	19
34.9	18
34.92	15
34.94	9
34.96	15
34.98	17
35	14
35.02	19
35.04	12
35.06	11
35.08	5
35.1	12
35.12	10
35.14	9
35.16	12
35.18	13
35.2	17
35.22	13
35.24	16
35.26	19
35.28	15
35.3	25
35.32	26
35.34	23
35.36	16
35.38	12
35.4	18
35.42	15
35.44	17
35.46	14
35.48	18
35.5	11
35.52	15
35.54	18
35.56	10
35.58	12
35.6	12
35.62	13
35.64	9
35.66	12
35.68	14
35.7	20
35.72	14
35.74	4
35.76	17
35.78	12
35.8	24
35.82	7
35.84	17
35.86	12
35.88	21
35.9	23
35.92	23
35.94	24
35.96	27
35.98	20
36	17
36.02	23
36.04	28
36.06	15
36.08	13
36.1	14
36.12	17
36.14	16
36.16	10
36.18	17
36.2	18
36.22	10
36.24	15
36.26	15
36.28	16
36.3	7
36.32	10
36.34	10
36.36	10
36.38	12
36.4	12
36.42	16
36.44	9
36.46	16
36.48	7
36.5	13
36.52	10
36.54	6
36.56	12
36.58	10
36.6	11
36.62	8
36.64	12
36.66	23
36.68	14
36.7	16
36.72	5
36.74	21
36.76	5
36.78	12
36.8	9
36.82	20
36.84	18
36.86	6
36.88	16
36.9	13
36.92	13
36.94	13
36.96	9
36.98	15
37	15
37.02	9
37.04	15
37.06	11
37.08	14
37.1	18
37.12	14
37.14	14
37.16	13
37.18	8
37.2	10
37.22	15
37.24	9
37.26	8
37.28	11
37.3	12
37.32	17
37.34	15
37.36	11
37.38	15
37.4	11
37.42	9
37.44	13
37.46	12
37.48	10
37.5	9
37.52	7
37.54	15
37.56	17
37.58	10
37.6	5
37.62	13
37.64	16
37.66	10
37.68	13
37.7	18
37.72	11
37.74	20
37.76	10
37.78	13
37.8	14
37.82	8
37.84	15
37.86	9
37.88	6
37.9	9
37.92	17
37.94	7
37.96	10
37.98	13
38	9
38.02	15
38.04	15
38.06	11
38.08	19
38.1	13
38.12	11
38.14	12
38.16	15
38.18	10
38.2	13
38.22	15
38.24	13
38.26	21
38.28	11
38.3	12
38.32	8
38.34	22
38.36	11
38.38	14
38.4	10
38.42	13
38.44	12
38.46	15
38.48	7
38.5	9
38.52	14
38.54	7
38.56	6
38.58	16
38.6	11
38.62	10
38.64	7
38.66	7
38.68	16
38.7	18
38.72	10
38.74	11
38.76	17
38.78	11
38.8	5
38.82	14
38.84	14
38.86	12
38.88	12
38.9	12
38.92	16
38.94	8
38.96	6
38.98	10
39	8
39.02	13
39.04	13
39.06	7
39.08	10
39.1	4
39.12	11
39.14	12
39.16	9
39.18	2
39.2	12
39.22	10
39.24	15
39.26	10
39.28	6
39.3	17
39.32	9
39.34	14
39.36	8
39.38	11
39.4	8
39.42	6
39.44	15
39.46	8
39.48	16
39.5	16
39.52	14
39.54	7
39.56	8
39.58	11
39.6	13
39.62	16
39.64	6
39.66	8
39.68	11
39.7	11
39.72	2
39.74	16
39.76	12
39.78	11
39.8	9
39.82	11
39.84	15
39.86	17
39.88	19
39.9	12
39.92	24
39.94	11
39.96	18
39.98	12
40	9
40.02	8
40.04	9
40.06	11
40.08	14
40.1	8
40.12	7
40.14	12
40.16	10
40.18	6
40.2	14
40.22	15
40.24	7
40.26	12
40.28	14
40.3	10
40.32	12
40.34	12
40.36	12
40.38	12
40.4	10
40.42	10
40.44	10
40.46	10
40.48	10
40.5	9
40.52	11
40.54	8
40.56	7
40.58	7
40.6	11
40.62	6
40.64	8
40.66	14
40.68	8
40.7	14
40.72	12
40.74	16
40.76	17
40.78	13
40.8	8
40.82	11
40.84	9
40.86	27
40.88	18
40.9	15
40.92	16
40.94	13
40.96	16
40.98	11
41	14
41.02	17
41.04	11
41.06	10
41.08	5
41.1	13
41.12	6
41.14	9
41.16	12
41.18	11
41.2	15
41.22	10
41.24	11
41.26	15
41.28	22
41.3	13
41.32	14
41.34	19
41.36	8
41.38	12
41.4	11
41.42	6
41.44	9
41.46	10
41.48	10
41.5	13
41.52	6
41.54	12
41.56	7
41.58	10
41.6	13
41.62	10
41.64	17
41.66	13
41.68	10
41.7	9
41.72	17
41.74	12
41.76	17
41.78	9
41.8	10
41.82	12
41.84	15
41.86	11
41.88	8
41.9	10
41.92	8
41.94	13
41.96	11
41.98	16
42	9
42.02	13
42.04	10
42.06	12
42.08	15
42.1	8
42.12	14
42.14	14
42.16	9
42.18	9
42.2	11
42.22	12
42.24	11
42.26	6
42.28	14
42.3	11
42.32	13
42.34	12
42.36	19
42.38	12
42.4	7
42.42	8
42.44	9
42.46	15
42.48	16
42.5	16
42.52	12
42.54	16
42.56	12
42.58	9
42.6	17
42.62	11
42.64	13
42.66	15
42.68	11
42.7	18
42.72	15
42.74	16
42.76	11
42.78	8
42.8	10
42.82	13
42.84	12
42.86	13
42.88	10
42.9	10
42.92	11
42.94	9
42.96	14
42.98	14
43	11
43.02	11
43.04	22
43.06	19
43.08	16
43.1	12
43.12	10
43.14	10
43.16	14
43.18	19
43.2	9
43.22	9
43.24	8
43.26	10
43.28	17
43.3	13
43.32	13
43.34	17
43.36	16
43.38	12
43.4	13
43.42	14
43.44	15
43.46	9
43.48	10
43.5	8
43.52	14
43.54	11
43.56	9
43.58	8
43.6	9
43.62	10
43.64	11
43.66	12
43.68	9
43.7	12
43.72	11
43.74	14
43.76	9
43.78	9
43.8	10
43.82	19
43.84	15
43.86	13
43.88	24
43.9	12
43.92	11
43.94	9
43.96	16
43.98	17
44	13
44.02	9
44.04	8
44.06	15
44.08	17
44.1	6
44.12	13
44.14	11
44.16	8
44.18	16
44.2	10
44.22	10
44.24	11
44.26	18
44.28	13
44.3	12
44.32	7
44.34	12
44.36	13
44.38	15
44.4	13
44.42	21
44.44	10
44.46	9
44.48	21
44.5	16
44.52	18
44.54	18
44.56	16
44.58	15
44.6	18
44.62	14
44.64	9
44.66	16
44.68	16
44.7	18
44.72	20
44.74	14
44.76	17
44.78	19
44.8	22
44.82	16
44.84	19
44.86	11
44.88	13
44.9	19
44.92	19
44.94	14
44.96	21
[truncated: 1,002 more rows]
