# Supplementary material for: Zeolite Adsorption of Chloride from a Synthetic Alkali-Activated Cement Pore Solution
Source: Materials (Basel). 2019 Jun 24;12(12):2019. doi: 10.3390/ma12122019 (PMC6630726; doi:10.3390/ma12122019)
Supplement: Supplementary file 1 [file materials-12-02019-s001.zip › Raw Data for MDPI Repository/MOR/mordenite control.txt]

Two Theta	Mordenite Control
5	98
5.02	99
5.04	98
5.06	88
5.08	92
5.1	96
5.12	82
5.14	83
5.16	108
5.18	96
5.2	109
5.22	84
5.24	90
5.26	81
5.28	115
5.3	88
5.32	87
5.34	95
5.36	90
5.38	89
5.4	74
5.42	94
5.44	85
5.46	90
5.48	94
5.5	85
5.52	101
5.54	80
5.56	86
5.58	84
5.6	81
5.62	87
5.64	70
5.66	90
5.68	74
5.7	87
5.72	73
5.74	84
5.76	80
5.78	73
5.8	81
5.82	76
5.84	87
5.86	74
5.88	71
5.9	83
5.92	86
5.94	76
5.96	79
5.98	79
6	92
6.02	69
6.04	80
6.06	76
6.08	75
6.1	72
6.12	86
6.14	82
6.16	74
6.18	96
6.2	82
6.22	84
6.24	83
6.26	86
6.28	85
6.3	99
6.32	107
6.34	100
6.36	94
6.38	113
6.4	101
6.42	122
6.44	124
6.46	143
6.48	162
6.5	156
6.52	142
6.54	172
6.56	223
6.58	195
6.6	188
6.62	142
6.64	111
6.66	92
6.68	69
6.7	63
6.72	79
6.74	73
6.76	63
6.78	70
6.8	74
6.82	71
6.84	68
6.86	62
6.88	59
6.9	50
6.92	52
6.94	57
6.96	63
6.98	65
7	57
7.02	42
7.04	61
7.06	55
7.08	65
7.1	53
7.12	66
7.14	51
7.16	49
7.18	63
7.2	44
7.22	64
7.24	47
7.26	60
7.28	52
7.3	53
7.32	54
7.34	57
7.36	60
7.38	51
7.4	53
7.42	71
7.44	67
7.46	52
7.48	66
7.5	54
7.52	61
7.54	52
7.56	49
7.58	54
7.6	66
7.62	43
7.64	50
7.66	50
7.68	57
7.7	41
7.72	66
7.74	49
7.76	40
7.78	59
7.8	64
7.82	58
7.84	59
7.86	46
7.88	53
7.9	60
7.92	53
7.94	46
7.96	53
7.98	49
8	54
8.02	59
8.04	41
8.06	49
8.08	56
8.1	38
8.12	52
8.14	52
8.16	36
8.18	40
8.2	59
8.22	49
8.24	49
8.26	63
8.28	55
8.3	52
8.32	40
8.34	45
8.36	56
8.38	58
8.4	51
8.42	63
8.44	56
8.46	56
8.48	39
8.5	63
8.52	45
8.54	58
8.56	60
8.58	51
8.6	73
8.62	63
8.64	67
8.66	86
8.68	93
8.7	85
8.72	79
8.74	62
8.76	60
8.78	44
8.8	61
8.82	37
8.84	53
8.86	41
8.88	46
8.9	55
8.92	54
8.94	48
8.96	50
8.98	32
9	44
9.02	36
9.04	41
9.06	38
9.08	58
9.1	49
9.12	44
9.14	46
9.16	41
9.18	35
9.2	54
9.22	41
9.24	42
9.26	37
9.28	40
9.3	47
9.32	65
9.34	42
9.36	46
9.38	46
9.4	42
9.42	56
9.44	63
9.46	47
9.48	57
9.5	63
9.52	57
9.54	85
9.56	63
9.58	83
9.6	67
9.62	84
9.64	102
9.66	119
9.68	97
9.7	117
9.72	145
9.74	162
9.76	199
9.78	231
9.8	288
9.82	332
9.84	273
9.86	215
9.88	153
9.9	83
9.92	64
9.94	65
9.96	51
9.98	46
10	47
10.02	45
10.04	47
10.06	50
10.08	36
10.1	38
10.12	50
10.14	23
10.16	38
10.18	29
10.2	38
10.22	29
10.24	28
10.26	39
10.28	31
10.3	37
10.32	29
10.34	26
10.36	40
10.38	32
10.4	35
10.42	29
10.44	27
10.46	42
10.48	28
10.5	32
10.52	39
10.54	43
10.56	32
10.58	34
10.6	29
10.62	38
10.64	32
10.66	42
10.68	24
10.7	36
10.72	40
10.74	31
10.76	30
10.78	41
10.8	29
10.82	28
10.84	40
10.86	25
10.88	39
10.9	44
10.92	28
10.94	33
10.96	17
10.98	26
11	34
11.02	28
11.04	26
11.06	35
11.08	27
11.1	30
11.12	37
11.14	31
11.16	38
11.18	32
11.2	29
11.22	27
11.24	29
11.26	31
11.28	30
11.3	31
11.32	37
11.34	33
11.36	30
11.38	35
11.4	30
11.42	29
11.44	28
11.46	20
11.48	32
11.5	28
11.52	33
11.54	37
11.56	27
11.58	24
11.6	27
11.62	29
11.64	29
11.66	31
11.68	25
11.7	36
11.72	23
11.74	35
11.76	31
11.78	31
11.8	27
11.82	31
11.84	30
11.86	20
11.88	33
11.9	33
11.92	29
11.94	34
11.96	33
11.98	16
12	34
12.02	27
12.04	28
12.06	33
12.08	26
12.1	28
12.12	29
12.14	25
12.16	29
12.18	32
12.2	34
12.22	27
12.24	27
12.26	41
12.28	32
12.3	31
12.32	28
12.34	26
12.36	33
12.38	27
12.4	28
12.42	33
12.44	28
12.46	16
12.48	26
12.5	29
12.52	35
12.54	38
12.56	25
12.58	26
12.6	24
12.62	34
12.64	21
12.66	28
12.68	33
12.7	36
12.72	27
12.74	37
12.76	30
12.78	37
12.8	27
12.82	37
12.84	28
12.86	32
12.88	25
12.9	31
12.92	38
12.94	38
12.96	37
12.98	31
13	26
13.02	37
13.04	32
13.06	30
13.08	31
13.1	42
13.12	33
13.14	37
13.16	36
13.18	47
13.2	39
13.22	39
13.24	53
13.26	56
13.28	64
13.3	57
13.32	67
13.34	75
13.36	64
13.38	92
13.4	79
13.42	105
13.44	109
13.46	142
13.48	119
13.5	150
13.52	145
13.54	122
13.56	107
13.58	124
13.6	94
13.62	78
13.64	85
13.66	69
13.68	63
13.7	49
13.72	59
13.74	50
13.76	46
13.78	52
13.8	42
13.82	77
13.84	65
13.86	65
13.88	51
13.9	96
13.92	88
13.94	84
13.96	77
13.98	80
14	55
14.02	49
14.04	34
14.06	34
14.08	42
14.1	24
14.12	30
14.14	26
14.16	26
14.18	29
14.2	32
14.22	28
14.24	35
14.26	34
14.28	29
14.3	31
14.32	24
14.34	29
14.36	26
14.38	23
14.4	25
14.42	37
14.44	33
14.46	33
14.48	39
14.5	34
14.52	40
14.54	34
14.56	39
14.58	38
14.6	45
14.62	43
14.64	34
14.66	59
14.68	34
14.7	42
14.72	38
14.74	42
14.76	33
14.78	27
14.8	28
14.82	31
14.84	19
14.86	32
14.88	29
14.9	26
14.92	28
14.94	28
14.96	24
14.98	29
15	26
15.02	30
15.04	29
15.06	34
15.08	24
15.1	28
15.12	29
15.14	26
15.16	27
15.18	34
15.2	40
15.22	40
15.24	40
15.26	36
15.28	49
15.3	56
15.32	72
15.34	77
15.36	81
15.38	59
15.4	37
15.42	35
15.44	34
15.46	32
15.48	26
15.5	25
15.52	23
15.54	24
15.56	21
15.58	23
15.6	29
15.62	18
15.64	22
15.66	18
15.68	22
15.7	17
15.72	28
15.74	26
15.76	28
15.78	21
15.8	26
15.82	27
15.84	19
15.86	25
15.88	16
15.9	18
15.92	19
15.94	20
15.96	28
15.98	23
16	16
16.02	25
16.04	13
16.06	18
16.08	18
16.1	19
16.12	16
16.14	13
16.16	26
16.18	17
16.2	20
16.22	16
16.24	17
16.26	22
16.28	23
16.3	14
16.32	24
16.34	19
16.36	20
16.38	15
16.4	20
16.42	30
16.44	18
16.46	16
16.48	25
16.5	18
16.52	22
16.54	11
16.56	14
16.58	22
16.6	21
16.62	17
16.64	17
16.66	16
16.68	16
16.7	24
16.72	15
16.74	17
16.76	15
16.78	15
16.8	22
16.82	19
16.84	11
16.86	10
16.88	15
16.9	17
16.92	19
16.94	16
16.96	24
16.98	15
17	9
17.02	16
17.04	25
17.06	22
17.08	21
17.1	19
17.12	12
17.14	19
17.16	18
17.18	19
17.2	19
17.22	10
17.24	17
17.26	18
17.28	13
17.3	10
17.32	20
17.34	17
17.36	20
17.38	27
17.4	24
17.42	17
17.44	18
17.46	18
17.48	17
17.5	19
17.52	14
17.54	23
17.56	22
17.58	25
17.6	27
17.62	24
17.64	19
17.66	23
17.68	15
17.7	23
17.72	15
17.74	29
17.76	26
17.78	19
17.8	17
17.82	15
17.84	26
17.86	20
17.88	23
17.9	17
17.92	20
17.94	20
17.96	20
17.98	16
18	17
18.02	17
18.04	15
18.06	17
18.08	23
18.1	19
18.12	25
18.14	21
18.16	21
18.18	19
18.2	28
18.22	22
18.24	13
18.26	23
18.28	14
18.3	21
18.32	17
18.34	22
18.36	11
18.38	16
18.4	19
18.42	15
18.44	12
18.46	12
18.48	14
18.5	17
18.52	12
18.54	16
18.56	11
18.58	15
18.6	17
18.62	27
18.64	13
18.66	15
18.68	20
18.7	15
18.72	13
18.74	17
18.76	12
18.78	21
18.8	17
18.82	22
18.84	11
18.86	14
18.88	17
18.9	14
18.92	9
18.94	11
18.96	16
18.98	16
19	25
19.02	17
19.04	21
19.06	18
19.08	19
19.1	10
19.12	14
19.14	17
19.16	17
19.18	26
19.2	16
19.22	16
19.24	11
19.26	24
19.28	24
19.3	22
19.32	17
19.34	16
19.36	24
19.38	16
19.4	19
19.42	19
19.44	17
19.46	20
19.48	24
19.5	22
19.52	28
19.54	21
19.56	35
19.58	24
19.6	34
19.62	35
19.64	48
19.66	52
19.68	72
19.7	79
19.72	51
19.74	46
19.76	40
19.78	38
19.8	25
19.82	17
19.84	12
19.86	20
19.88	28
19.9	16
19.92	15
19.94	11
19.96	16
19.98	21
20	15
20.02	23
20.04	14
20.06	11
20.08	16
20.1	19
20.12	17
20.14	17
20.16	16
20.18	17
20.2	14
20.22	10
20.24	12
20.26	18
20.28	14
20.3	17
20.32	19
20.34	6
20.36	15
20.38	8
20.4	15
20.42	13
20.44	24
20.46	13
20.48	19
20.5	17
20.52	15
20.54	7
20.56	15
20.58	16
20.6	23
20.62	9
20.64	9
20.66	17
20.68	13
20.7	11
20.72	16
20.74	17
20.76	19
20.78	8
20.8	11
20.82	10
20.84	9
20.86	7
20.88	13
20.9	12
20.92	14
20.94	16
20.96	19
20.98	19
21	18
21.02	21
21.04	18
21.06	19
21.08	11
21.1	17
21.12	12
21.14	12
21.16	16
21.18	13
21.2	10
21.22	17
21.24	17
21.26	16
21.28	14
21.3	16
21.32	15
21.34	11
21.36	17
21.38	20
21.4	16
21.42	11
21.44	17
21.46	21
21.48	18
21.5	15
21.52	22
21.54	16
21.56	21
21.58	23
21.6	11
21.62	12
21.64	12
21.66	11
21.68	14
21.7	14
21.72	16
21.74	13
21.76	18
21.78	10
21.8	16
21.82	18
21.84	18
21.86	15
21.88	15
21.9	15
21.92	15
21.94	16
21.96	12
21.98	14
22	17
22.02	9
22.04	21
22.06	20
22.08	15
22.1	21
22.12	25
22.14	17
22.16	25
22.18	32
22.2	24
22.22	38
22.24	40
22.26	46
22.28	75
22.3	91
22.32	106
22.34	118
22.36	104
22.38	94
22.4	78
22.42	55
22.44	35
22.46	27
22.48	17
22.5	18
22.52	13
22.54	28
22.56	17
22.58	14
22.6	12
22.62	17
22.64	22
22.66	19
22.68	13
22.7	13
22.72	20
22.74	10
22.76	5
22.78	14
22.8	16
22.82	11
22.84	17
22.86	15
22.88	18
22.9	14
22.92	14
22.94	15
22.96	11
22.98	13
23	18
23.02	18
23.04	8
23.06	20
23.08	20
23.1	17
23.12	17
23.14	21
23.16	21
23.18	28
23.2	22
23.22	18
23.24	32
23.26	29
23.28	26
23.3	19
23.32	25
23.34	23
23.36	25
23.38	23
23.4	18
23.42	23
23.44	18
23.46	19
23.48	15
23.5	16
23.52	9
23.54	13
23.56	21
23.58	11
23.6	15
23.62	14
23.64	17
23.66	24
23.68	29
23.7	30
23.72	33
23.74	23
23.76	23
23.78	28
23.8	27
23.82	18
23.84	21
23.86	22
23.88	18
23.9	15
23.92	15
23.94	15
23.96	12
23.98	8
24	7
24.02	13
24.04	14
24.06	10
24.08	8
24.1	10
24.12	14
24.14	17
24.16	9
24.18	10
24.2	12
24.22	14
24.24	12
24.26	19
24.28	13
24.3	12
24.32	7
24.34	8
24.36	20
24.38	10
24.4	15
24.42	16
24.44	9
24.46	14
24.48	21
24.5	15
24.52	8
24.54	12
24.56	9
24.58	14
24.6	7
24.62	21
24.64	11
24.66	20
24.68	22
24.7	23
24.72	10
24.74	16
24.76	17
24.78	14
24.8	17
24.82	12
24.84	12
24.86	15
24.88	14
24.9	14
24.92	10
24.94	11
24.96	22
24.98	12
25	23
25.02	20
25.04	13
25.06	21
25.08	14
25.1	11
25.12	20
25.14	21
25.16	18
25.18	16
25.2	16
25.22	23
25.24	15
25.26	22
25.28	19
25.3	22
25.32	31
25.34	21
25.36	23
25.38	20
25.4	18
25.42	15
25.44	28
25.46	20
25.48	22
25.5	26
25.52	27
25.54	36
25.56	31
25.58	52
25.6	46
25.62	51
25.64	83
25.66	97
25.68	104
25.7	102
25.72	131
25.74	124
25.76	116
25.78	96
25.8	66
25.82	56
25.84	35
25.86	22
25.88	25
25.9	21
25.92	23
25.94	25
25.96	26
25.98	9
26	19
26.02	9
26.04	14
26.06	14
26.08	20
26.1	19
26.12	20
26.14	26
26.16	17
26.18	25
26.2	20
26.22	31
26.24	25
26.26	21
26.28	33
26.3	48
26.32	35
26.34	48
26.36	83
26.38	75
26.4	77
26.42	56
26.44	46
26.46	22
26.48	34
26.5	27
26.52	26
26.54	14
26.56	21
26.58	14
26.6	13
26.62	15
26.64	19
26.66	7
26.68	16
26.7	22
26.72	11
26.74	14
26.76	11
26.78	12
26.8	16
26.82	27
26.84	11
26.86	21
26.88	18
26.9	15
26.92	11
26.94	12
26.96	11
26.98	18
27	19
27.02	6
27.04	17
27.06	17
27.08	14
27.1	15
27.12	19
27.14	28
27.16	14
27.18	26
27.2	25
27.22	22
27.24	17
27.26	25
27.28	19
27.3	17
27.32	12
27.34	7
27.36	12
27.38	18
27.4	19
27.42	26
27.44	19
27.46	23
27.48	21
27.5	15
27.52	22
27.54	17
27.56	28
27.58	32
27.6	31
27.62	36
27.64	30
27.66	34
27.68	46
27.7	49
27.72	47
27.74	56
27.76	36
27.78	44
27.8	41
27.82	32
27.84	48
27.86	39
27.88	38
27.9	47
27.92	39
27.94	48
27.96	48
27.98	39
28	38
28.02	41
28.04	31
28.06	25
28.08	16
28.1	19
28.12	15
28.14	18
28.16	15
28.18	25
28.2	17
28.22	7
28.24	16
28.26	8
28.28	16
28.3	7
28.32	16
28.34	11
28.36	15
28.38	22
28.4	7
28.42	20
28.44	16
28.46	20
28.48	12
28.5	13
28.52	7
28.54	16
28.56	16
28.58	20
28.6	17
28.62	9
28.64	15
28.66	13
28.68	17
28.7	8
28.72	13
28.74	13
28.76	15
28.78	13
28.8	16
28.82	14
28.84	10
28.86	7
28.88	14
28.9	14
28.92	6
28.94	15
28.96	13
28.98	13
29	10
29.02	12
29.04	17
29.06	18
29.08	8
29.1	10
29.12	17
29.14	10
29.16	19
29.18	19
29.2	14
29.22	11
29.24	11
29.26	12
29.28	9
29.3	14
29.32	8
29.34	10
29.36	12
29.38	7
29.4	9
29.42	11
29.44	16
29.46	9
29.48	13
29.5	13
29.52	6
29.54	14
29.56	12
29.58	11
29.6	5
29.62	12
29.64	11
29.66	9
29.68	10
29.7	12
29.72	14
29.74	13
29.76	4
29.78	12
29.8	10
29.82	8
29.84	9
29.86	8
29.88	8
29.9	13
29.92	12
29.94	14
29.96	14
29.98	11
30	10
30.02	15
30.04	13
30.06	10
30.08	8
30.1	9
30.12	14
30.14	7
30.16	6
30.18	10
30.2	9
30.22	9
30.24	14
30.26	13
30.28	9
30.3	12
30.32	9
30.34	15
30.36	11
30.38	10
30.4	9
30.42	17
30.44	17
30.46	18
30.48	13
30.5	8
30.52	16
30.54	25
30.56	21
30.58	16
30.6	8
30.62	12
30.64	16
30.66	13
30.68	17
30.7	18
30.72	8
30.74	4
30.76	12
30.78	12
30.8	12
30.82	12
30.84	18
30.86	21
30.88	24
30.9	11
30.92	26
30.94	35
30.96	30
30.98	33
31	46
31.02	31
31.04	33
31.06	36
31.08	27
31.1	26
31.12	14
31.14	18
31.16	13
31.18	16
31.2	5
31.22	13
31.24	11
31.26	16
31.28	4
31.3	14
31.32	10
31.34	13
31.36	12
31.38	12
31.4	10
31.42	12
31.44	11
31.46	7
31.48	13
31.5	18
31.52	10
31.54	9
31.56	15
31.58	10
31.6	17
31.62	12
31.64	12
31.66	8
31.68	6
31.7	6
31.72	16
31.74	13
31.76	4
31.78	17
31.8	4
31.82	7
31.84	6
31.86	4
31.88	12
31.9	9
31.92	11
31.94	6
31.96	10
31.98	13
32	11
32.02	9
32.04	6
32.06	13
32.08	5
32.1	14
32.12	12
32.14	14
32.16	13
32.18	11
32.2	9
32.22	12
32.24	8
32.26	9
32.28	8
32.3	9
32.32	16
32.34	11
32.36	13
32.38	12
32.4	5
32.42	13
32.44	13
32.46	7
32.48	15
32.5	11
32.52	12
32.54	8
32.56	10
32.58	12
32.6	13
32.62	12
32.64	12
32.66	10
32.68	12
32.7	5
32.72	15
32.74	10
32.76	8
32.78	12
32.8	3
32.82	14
32.84	15
32.86	17
32.88	16
32.9	13
32.92	15
32.94	7
32.96	8
32.98	17
33	15
33.02	13
33.04	3
33.06	19
33.08	14
33.1	7
33.12	10
33.14	10
33.16	15
33.18	12
33.2	13
33.22	13
33.24	9
33.26	14
33.28	14
33.3	13
33.32	18
33.34	15
33.36	11
33.38	12
33.4	9
33.42	17
33.44	10
33.46	11
33.48	13
33.5	7
33.52	12
33.54	13
33.56	11
33.58	17
33.6	7
33.62	7
33.64	11
33.66	10
33.68	9
33.7	14
33.72	5
33.74	9
33.76	20
33.78	8
33.8	6
33.82	11
33.84	15
33.86	11
33.88	11
33.9	11
33.92	11
33.94	11
33.96	14
33.98	8
34	4
34.02	14
34.04	12
34.06	12
34.08	11
34.1	7
34.12	10
34.14	16
34.16	17
34.18	19
34.2	9
34.22	13
34.24	14
34.26	9
34.28	11
34.3	11
34.32	11
34.34	12
34.36	17
34.38	11
34.4	9
34.42	10
34.44	15
34.46	14
34.48	10
34.5	14
34.52	9
34.54	12
34.56	10
34.58	9
34.6	7
34.62	15
34.64	8
34.66	15
34.68	15
34.7	17
34.72	17
34.74	9
34.76	8
34.78	7
34.8	12
34.82	12
34.84	7
34.86	11
34.88	12
34.9	13
34.92	8
34.94	8
34.96	10
34.98	18
35	18
35.02	8
35.04	7
35.06	11
35.08	20
35.1	11
35.12	12
35.14	11
35.16	20
35.18	16
35.2	15
35.22	18
35.24	14
35.26	20
35.28	13
35.3	15
35.32	11
35.34	12
35.36	14
35.38	10
35.4	15
35.42	8
35.44	10
35.46	11
35.48	18
35.5	16
35.52	12
35.54	15
35.56	12
35.58	9
35.6	14
35.62	14
35.64	8
35.66	8
35.68	17
35.7	22
35.72	17
35.74	21
35.76	18
35.78	26
35.8	22
35.82	20
35.84	10
35.86	13
35.88	20
35.9	11
35.92	11
35.94	15
35.96	18
35.98	13
36	10
36.02	15
36.04	9
36.06	9
36.08	16
36.1	13
36.12	11
36.14	11
36.16	11
36.18	9
36.2	18
36.22	8
36.24	11
36.26	8
36.28	10
36.3	14
36.32	17
36.34	14
36.36	10
36.38	15
36.4	13
36.42	15
36.44	16
36.46	13
36.48	17
36.5	14
36.52	12
36.54	15
36.56	13
36.58	12
36.6	15
36.62	19
36.64	9
36.66	15
36.68	11
36.7	8
36.72	16
36.74	16
36.76	17
36.78	11
36.8	4
36.82	15
36.84	2
36.86	18
36.88	14
36.9	13
36.92	11
36.94	5
36.96	15
36.98	7
37	13
37.02	11
37.04	7
37.06	11
37.08	11
37.1	15
37.12	17
37.14	8
37.16	13
37.18	10
37.2	10
37.22	12
37.24	21
37.26	10
37.28	8
37.3	6
37.32	12
37.34	10
37.36	12
37.38	12
37.4	15
37.42	10
37.44	16
37.46	8
37.48	10
37.5	7
37.52	8
37.54	7
37.56	7
37.58	19
37.6	8
37.62	18
37.64	10
37.66	16
37.68	11
37.7	18
37.72	22
37.74	10
37.76	11
37.78	12
37.8	19
37.82	11
37.84	6
37.86	12
37.88	13
37.9	9
37.92	6
37.94	8
37.96	8
37.98	11
38	19
38.02	14
38.04	13
38.06	12
38.08	9
38.1	16
38.12	14
38.14	9
38.16	11
38.18	14
38.2	8
38.22	9
38.24	11
38.26	18
38.28	8
38.3	8
38.32	11
38.34	11
38.36	7
38.38	16
38.4	17
38.42	17
38.44	6
38.46	10
38.48	13
38.5	7
38.52	10
38.54	11
38.56	12
38.58	6
38.6	11
38.62	16
38.64	17
38.66	12
38.68	9
38.7	14
38.72	17
38.74	8
38.76	14
38.78	11
38.8	16
38.82	12
38.84	8
38.86	14
38.88	9
38.9	15
38.92	16
38.94	9
38.96	14
38.98	14
39	10
39.02	5
39.04	17
39.06	9
39.08	14
39.1	9
39.12	12
39.14	12
39.16	5
39.18	22
39.2	13
39.22	12
39.24	14
39.26	7
39.28	13
39.3	9
39.32	8
39.34	10
39.36	15
39.38	15
39.4	7
39.42	18
39.44	14
39.46	10
39.48	13
39.5	9
39.52	14
39.54	9
39.56	11
39.58	8
39.6	7
39.62	14
39.64	13
39.66	13
39.68	12
39.7	11
39.72	11
39.74	16
39.76	16
39.78	14
39.8	15
39.82	7
39.84	12
39.86	17
39.88	12
39.9	12
39.92	5
39.94	7
39.96	10
39.98	12
40	5
40.02	7
40.04	17
40.06	10
40.08	9
40.1	15
40.12	12
40.14	7
40.16	10
40.18	9
40.2	14
40.22	13
40.24	10
40.26	10
40.28	9
40.3	11
40.32	9
40.34	12
40.36	16
40.38	17
40.4	8
40.42	10
40.44	6
40.46	10
40.48	9
40.5	6
40.52	13
40.54	7
40.56	16
40.58	11
40.6	16
40.62	18
40.64	8
40.66	8
40.68	11
40.7	13
40.72	14
40.74	8
40.76	10
40.78	11
40.8	11
40.82	9
40.84	8
40.86	4
40.88	9
40.9	12
40.92	12
40.94	13
40.96	7
40.98	10
41	15
41.02	8
41.04	11
41.06	9
41.08	18
41.1	13
41.12	8
41.14	11
41.16	9
41.18	8
41.2	10
41.22	13
41.24	8
41.26	9
41.28	9
41.3	7
41.32	10
41.34	19
41.36	14
41.38	12
41.4	9
41.42	13
41.44	17
41.46	7
41.48	13
41.5	13
41.52	12
41.54	11
41.56	11
41.58	21
41.6	10
41.62	12
41.64	11
41.66	15
41.68	19
41.7	12
41.72	12
41.74	14
41.76	12
41.78	5
41.8	15
41.82	10
41.84	13
41.86	14
41.88	13
41.9	12
41.92	7
41.94	19
41.96	18
41.98	14
42	13
42.02	7
42.04	16
42.06	17
42.08	18
42.1	9
42.12	16
42.14	21
42.16	12
42.18	7
42.2	18
42.22	12
42.24	12
42.26	11
42.28	12
42.3	11
42.32	12
42.34	11
42.36	10
42.38	12
42.4	12
42.42	16
42.44	4
42.46	12
42.48	9
42.5	13
42.52	11
42.54	16
42.56	12
42.58	15
42.6	15
42.62	19
42.64	4
42.66	10
42.68	13
42.7	15
42.72	12
42.74	12
42.76	12
42.78	9
42.8	7
42.82	7
42.84	14
42.86	18
42.88	15
42.9	13
42.92	14
42.94	6
42.96	11
42.98	8
43	10
43.02	14
43.04	7
43.06	9
43.08	12
43.1	11
43.12	11
43.14	13
43.16	18
43.18	4
43.2	8
43.22	8
43.24	10
43.26	11
43.28	8
43.3	13
43.32	6
43.34	15
43.36	16
43.38	10
43.4	14
43.42	17
43.44	13
43.46	14
43.48	15
43.5	13
43.52	18
43.54	17
43.56	15
43.58	16
43.6	8
43.62	7
43.64	7
43.66	11
43.68	13
43.7	14
43.72	14
43.74	16
43.76	15
43.78	14
43.8	13
43.82	11
43.84	14
43.86	21
43.88	16
43.9	14
43.92	8
43.94	10
43.96	17
43.98	9
44	10
44.02	8
44.04	10
44.06	14
44.08	11
44.1	14
44.12	14
44.14	18
44.16	8
44.18	8
44.2	19
44.22	13
44.24	12
44.26	10
44.28	9
44.3	13
44.32	9
44.34	13
44.36	12
44.38	12
44.4	14
44.42	17
44.44	10
44.46	18
44.48	19
44.5	12
44.52	11
44.54	13
44.56	14
44.58	15
44.6	6
44.62	15
44.64	14
44.66	15
44.68	18
44.7	16
44.72	12
44.74	16
44.76	8
44.78	17
44.8	19
44.82	14
44.84	15
44.86	13
44.88	23
44.9	16
44.92	6
44.94	17
44.96	20
[truncated: 1,002 more rows]
