# Supplementary material for: Zeolite Adsorption of Chloride from a Synthetic Alkali-Activated Cement Pore Solution
Source: Materials (Basel). 2019 Jun 24;12(12):2019. doi: 10.3390/ma12122019 (PMC6630726; doi:10.3390/ma12122019)
Supplement: Supplementary file 1 [file materials-12-02019-s001.zip › Raw Data for MDPI Repository/CHA (SSZ-13)/EDS/SSZ13 Exposed.emsa.xlsx]

## Sheet: SSZ13 Exposed
#FORMAT : EMSA/MAS Spectral Data File
#VERSION : 1.0
#TITLE : Base(13)
#DATE : 26-OCT-2018
#TIME : 13:24:25
#OWNER :
#NPOINTS : 1536
#NCOLUMNS : 1
#XUNITS : keV
#YUNITS : Intensity
#DATATYPE : XY
#XPERCHAN : 0.010000000
#OFFSET : 0.000000000
#CHOFFSET : 0.000000
#SIGNALTYPE : EDS
#XLABEL : X-Ray Energy
#YLABEL : X-Ray Intensity
#BEAMKV -kV: 15.0
#EMISSION -uA: 0.0000
#PROBECUR -nA: 7.5210
#BEAMDIAM -nm: 0.0
#MAGCAM : 5000.0
#OPERMODE : IMAG
#XTILTSTGE-dg: 0.000
#YTILTSTGE-dg: 0.000
#XPOSITION : -32.404
#YPOSITION : 24.606
#ZPOSITION : 10.788
#ELEVANGLE-dg: 40.35
#AZIMANGLE-dg: 150.00
#SOLIDANGL-sR: 0.0040
#LIVETIME -s: 6.883
#REALTIME -s: 7.100
#THCWIND -cm: 3.00E-05
#TAUWIND -cm: 2.00E-06
#TDEADLYR -cm: 1.00E-06
#EDSDET : SiUTW
#COMMENT : The following parameters are defined by Thermo Fisher Scientific
##INSTRUMENT : NSS
##DETNAME : Pioneer
##CONTAM : 0.00E+00
##CONTAMTYPE : NONE
##WORKDIST : 11.40
##STAGEROT : 0.000
##SLIDEPOS : 50.000
##CRYSTMATL : Si-Drift
##CRYSTAREA : 10.000
##CRYSTTHICK : 0.450
##WINTYPE : NORVAR
##CONTMATL : SDD_LELMT
##WINDCOAT : ALUMINUM
##WINDTHICK : 0.030
##DEADTIME : 0.217
##TIMECNSTNT : 6400
##EDSBOARDREV: 2
##ZEROWIDTH : 29.000
##DETECTS : 16094
##CONVERTS : 15218
##STORES : 15196
##ESCPKSREM : 1
##ZEROPKSREM : 0
##SUMPKSREM : 1
##ZEROCUTOFF : 0.000
##DETSUBTYPE : 3
##EXPONENT : 0.000
##LOWEVADJ : 0.000
##BEAMX : -1.000
##BEAMY : -1.000
##CHARGE : 0.00E+00
##QUANT_DATE : Fri Oct 26 13:24:32 2018
##QUANT_CHI : 1.958
##FITTYPE : 1
##MATRIXCORR : 1
##PEAKLAB : 0.269000 C Ka 2
##PEAKLAB : 0.522000 O Ka 2
##PEAKLAB : 1.043000 Na Ka 2
##PEAKLAB : 1.486000 Al Ka 2
##PEAKLAB : 1.740000 Si Ka 2
##PEAKLAB : 2.622000 Cl Ka 2
##PEAKLAB : 2.837000 Cl Kb 2
##PEAKLAB : 2.837000 Pd La1 1
##QUANT_ATNUM: NaK	11
##QUANT_LNTP : NaK	1
##QUANT_SRC : NaK	1
##QUANT_NTCNT: NaK	1284
##QUANT_CTERR: NaK	43
##QUANT_STD : NaK
##QUANT_CMPD : NaK	Na
##QUANT_KRT : NaK	0.11243
##QUANT_KERR : NaK	0.00375
##QUANT_FITC : NaK	0.0149961
##QUANT_WTCON: NaK	0.08908
##QUANT_ATCON: NaK	0.06598
##QUANT_COCON: NaK	0.08908
##QUANT_Z : NaK	1.07603
##QUANT_A : NaK	1.76469
##QUANT_F : NaK	0.99821
##QUANT_KFACT: NaK	0
##QUANT_CATS : NaK	0
##QUANT_FITC1: NaK	0.000265438
##QUANT_FITC2: NaK	-0.000761723
##QUANT_FIT_G: NaK	0.0209894
##QUANT_PMTR0: NaK	0.999224
##QUANT_PMTR1: NaK	0.177751
##QUANT_PMTR2: NaK	0.0552131
##QUANT_PMTR3: NaK	0.838956
##QUANT_ATNUM: OK	8
##QUANT_LNTP : OK	1
##QUANT_SRC : OK	1
##QUANT_NTCNT: OK	2227
##QUANT_CTERR: OK	50
##QUANT_STD : OK
##QUANT_CMPD : OK	O
##QUANT_KRT : OK	0.31965
##QUANT_KERR : OK	0.00723
##QUANT_FITC : OK	0.0315251
##QUANT_WTCON: OK	0.40909
##QUANT_ATCON: OK	0.43545
##QUANT_COCON: OK	0.40909
##QUANT_Z : OK	0.97407
##QUANT_A : OK	3.14439
##QUANT_F : OK	0.9997
##QUANT_KFACT: OK	0
##QUANT_CATS : OK	0
##QUANT_FITC1: OK	0.000899777
##QUANT_FITC2: OK	-0.00120092
##QUANT_FIT_G: OK	0.0423927
##QUANT_PMTR0: OK	0.937603
##QUANT_PMTR1: OK	2.89341
##QUANT_PMTR2: OK	0
##QUANT_PMTR3: OK	2.19432
##QUANT_ATNUM: CK	6
##QUANT_LNTP : CK	1
##QUANT_SRC : CK	1
##QUANT_NTCNT: CK	1212
##QUANT_CTERR: CK	34
##QUANT_STD : CK
##QUANT_CMPD : CK	C
##QUANT_KRT : CK	0.11401
##QUANT_KERR : CK	0.00322
##QUANT_FITC : CK	0.0177003
##QUANT_WTCON: CK	0.25132
##QUANT_ATCON: CK	0.35634
##QUANT_COCON: CK	0.25132
##QUANT_Z : CK	0.92018
##QUANT_A : CK	5.73315
##QUANT_F : CK	0.99964
##QUANT_KFACT: CK	0
##QUANT_CATS : CK	0
##QUANT_FITC1: CK	0.000364939
##QUANT_FITC2: CK	-0.00114611
##QUANT_FIT_G: CK	0.0254606
##QUANT_PMTR0: CK	0.937603
##QUANT_PMTR1: CK	2.89341
##QUANT_PMTR2: CK	0
##QUANT_PMTR3: CK	2.19432
##QUANT_ATNUM: ClK	17
##QUANT_LNTP : ClK	1
##QUANT_SRC : ClK	1
##QUANT_NTCNT: ClK	1328
##QUANT_CTERR: ClK	40
##QUANT_STD : ClK
##QUANT_CMPD : ClK	Cl
##QUANT_KRT : ClK	0.17417
##QUANT_KERR : ClK	0.00521
##QUANT_FITC : ClK	0.00894233
##QUANT_WTCON: ClK	0.09027
##QUANT_ATCON: ClK	0.04336
##QUANT_COCON: ClK	0.09027
##QUANT_Z : ClK	1.14593
##QUANT_A : ClK	1.08203
##QUANT_F : ClK	1
##QUANT_KFACT: ClK	0
##QUANT_CATS : ClK	0
##QUANT_FITC1: ClK	0.000468329
##QUANT_FITC2: ClK	0
##QUANT_FIT_G: ClK	0.0129737
##QUANT_PMTR0: ClK	0.999224
##QUANT_PMTR1: ClK	0.177751
##QUANT_PMTR2: ClK	0.0552131
##QUANT_PMTR3: ClK	0.838956
##QUANT_ATNUM: AlK	13
##QUANT_LNTP : AlK	1
##QUANT_SRC : AlK	1
##QUANT_NTCNT: AlK	1297
##QUANT_CTERR: AlK	60
##QUANT_STD : AlK
##QUANT_CMPD : AlK	Al
##QUANT_KRT : AlK	0.11465
##QUANT_KERR : AlK	0.00527
##QUANT_FITC : AlK	0.0135133
##QUANT_WTCON: AlK	0.06852
##QUANT_ATCON: AlK	0.04325
##QUANT_COCON: AlK	0.06852
##QUANT_Z : AlK	1.09659
##QUANT_A : AlK	1.30932
##QUANT_F : AlK	0.99581
##QUANT_KFACT: AlK	0
##QUANT_CATS : AlK	0
##QUANT_FITC1: AlK	0.000477459
##QUANT_FITC2: AlK	-0.000389571
##QUANT_FIT_G: AlK	0.0186354
##QUANT_PMTR0: AlK	0.999224
##QUANT_PMTR1: AlK	0.177751
##QUANT_PMTR2: AlK	0.0552131
##QUANT_PMTR3: AlK	0.838956
##QUANT_ATNUM: ClL	17
##QUANT_LNTP : ClL	2
##QUANT_SRC : ClL	1
##QUANT_NTCNT: ClL	3
##QUANT_CTERR: ClL	2
##QUANT_STD : ClL
##QUANT_CMPD : ClL	(null)
##QUANT_KRT : ClL	0
##QUANT_KERR : ClL	0
##QUANT_FITC : ClL	7.64895e-05
##QUANT_WTCON: ClL	-1
##QUANT_ATCON: ClL	0
##QUANT_COCON: ClL	0
##QUANT_Z : ClL	0
##QUANT_A : ClL	0
##QUANT_F : ClL	0
##QUANT_KFACT: ClL	0
##QUANT_CATS : ClL	0
##QUANT_FITC1: ClL	0
##QUANT_FITC2: ClL	0
##QUANT_FIT_G: ClL	0.000218936
##QUANT_PMTR0: ClL	0.937603
##QUANT_PMTR1: ClL	2.89341
##QUANT_PMTR2: ClL	0
##QUANT_PMTR3: ClL	2.19432
##QUANT_ATNUM: SiL	14
##QUANT_LNTP : SiL	2
##QUANT_SRC : SiL	1
##QUANT_NTCNT: SiL	0
##QUANT_CTERR: SiL	0
##QUANT_STD : SiL
##QUANT_CMPD : SiL	(null)
##QUANT_KRT : SiL	0
##QUANT_KERR : SiL	0
##QUANT_FITC : SiL	0
##QUANT_WTCON: SiL	-1
##QUANT_ATCON: SiL	0
##QUANT_COCON: SiL	0
##QUANT_Z : SiL	0
##QUANT_A : SiL	0
##QUANT_F : SiL	0
##QUANT_KFACT: SiL	0
##QUANT_CATS : SiL	0
##QUANT_FITC1: SiL	0
##QUANT_FITC2: SiL	0
##QUANT_FIT_G: SiL	0
##QUANT_PMTR0: SiL	0.937603
##QUANT_PMTR1: SiL	2.89341
##QUANT_PMTR2: SiL	0
##QUANT_PMTR3: SiL	2.19432
##QUANT_ATNUM: SiK	14
##QUANT_LNTP : SiK	1
##QUANT_SRC : SiK	1
##QUANT_NTCNT: SiK	1666
##QUANT_CTERR: SiK	65
##QUANT_STD : SiK
##QUANT_CMPD : SiK	Si
##QUANT_KRT : SiK	0.16508
##QUANT_KERR : SiK	0.00644
##QUANT_FITC : SiK	0.0138143
##QUANT_WTCON: SiK	0.09173
##QUANT_ATCON: SiK	0.05562
##QUANT_COCON: SiK	0.09173
##QUANT_Z : SiK	1.07162
##QUANT_A : SiK	1.24322
##QUANT_F : SiK	0.99781
##QUANT_KFACT: SiK	0
##QUANT_CATS : SiK	0
##QUANT_FITC1: SiK	0.000561094
##QUANT_FITC2: SiK	-0.000292687
##QUANT_FIT_G: SiK	0.0206065
##QUANT_PMTR0: SiK	0.999224
##QUANT_PMTR1: SiK	0.177751
##QUANT_PMTR2: SiK	0.0552131
##QUANT_PMTR3: SiK	0.838956
#SPECTRUM :
0	0
0.01	0
0.02	0
0.03	0
0.04	0
0.05	0
0.06	0
0.07	0
0.08	0
0.09	0
0.1	0
0.11	0
0.12	0
0.13	0
0.14	0
0.15	0
0.16	0
0.17	0
0.18	0
0.19	0
0.2	10
0.21	20
0.22	54
0.23	84
0.24	115
0.25	192
0.26	224
0.27	256
0.28	199
0.29	124
0.3	66
0.31	27
0.32	16
0.33	8
0.34	5
0.35	12
0.36	8
0.37	10
0.38	15
0.39	29
0.4	31
0.41	43
0.42	50
0.43	55
0.44	57
0.45	90
0.46	87
0.47	97
0.48	130
0.49	183
0.5	275
0.51	409
0.52	403
0.53	351
0.54	235
0.55	126
0.56	64
0.57	14
0.58	17
0.59	11
0.6	11
0.61	7
0.62	8
0.63	9
0.64	5
0.65	5
0.66	7
0.67	10
0.68	4
0.69	8
0.7	6
0.71	8
0.72	12
0.73	7
0.74	4
0.75	12
0.76	10
0.77	9
0.78	9
0.79	10
0.8	16
0.81	14
0.82	14
0.83	9
0.84	16
0.85	14
0.86	17
0.87	12
0.88	20
0.89	16
0.9	14
0.91	22
0.92	28
0.93	18
0.94	21
0.95	20
0.96	21
0.97	20
0.98	35
0.99	45
1	77
1.01	119
1.02	177
1.03	209
1.04	202
1.05	188
1.06	162
1.07	108
1.08	49
1.09	41
1.1	46
1.11	9
1.12	18
1.13	17
1.14	16
1.15	25
1.16	21
1.17	18
1.18	14
1.19	15
1.2	18
1.21	12
1.22	20
1.23	13
1.24	22
1.25	17
1.26	14
1.27	13
1.28	23
1.29	17
1.3	17
1.31	22
1.32	17
1.33	26
1.34	27
1.35	20
1.36	16
1.37	24
1.38	19
1.39	13
1.4	26
1.41	26
1.42	39
1.43	54
1.44	87
1.45	120
1.46	150
1.47	158
1.48	183
1.49	191
1.5	179
1.51	119
1.52	84
1.53	57
1.54	46
1.55	25
1.56	40
1.57	30
1.58	27
1.59	17
1.6	26
1.61	22
1.62	16
1.63	23
1.64	14
1.65	22
1.66	31
1.67	44
1.68	59
1.69	88
1.7	125
1.71	152
1.72	200
1.73	190
1.74	211
1.75	189
1.76	171
1.77	95
1.78	93
1.79	57
1.8	52
1.81	36
1.82	22
1.83	24
1.84	20
1.85	15
1.86	18
1.87	12
1.88	17
1.89	12
1.9	12
1.91	19
1.92	12
1.93	18
1.94	14
1.95	16
1.96	23
1.97	21
1.98	27
1.99	10
2	20
2.01	24
2.02	15
2.03	21
2.04	21
2.05	15
2.06	14
2.07	14
2.08	9
2.09	10
2.1	10
2.11	13
2.12	13
2.13	10
2.14	14
2.15	9
2.16	12
2.17	12
2.18	13
2.19	16
2.2	11
2.21	14
2.22	8
2.23	17
2.24	13
2.25	12
2.26	10
2.27	13
2.28	3
2.29	18
2.3	7
2.31	16
2.32	12
2.33	17
2.34	10
2.35	15
2.36	11
2.37	13
2.38	9
2.39	13
2.4	9
2.41	15
2.42	15
2.43	21
2.44	13
2.45	14
2.46	19
2.47	13
2.48	10
2.49	13
2.5	16
2.51	14
2.52	18
2.53	22
2.54	31
2.55	48
2.56	51
2.57	56
2.58	74
2.59	92
2.6	139
2.61	135
2.62	129
2.63	118
2.64	105
2.65	101
2.66	66
2.67	62
2.68	48
2.69	35
2.7	20
2.71	19
2.72	11
2.73	19
2.74	10
2.75	9
2.76	15
2.77	22
2.78	22
2.79	18
2.8	21
2.81	20
2.82	18
2.83	14
2.84	25
2.85	13
2.86	11
2.87	13
2.88	9
2.89	13
2.9	13
2.91	8
2.92	11
2.93	5
2.94	6
2.95	10
2.96	7
2.97	6
2.98	10
2.99	9
3	10
3.01	6
3.02	9
3.03	9
3.04	6
3.05	11
3.06	4
3.07	6
3.08	4
3.09	10
3.1	3
3.11	3
3.12	5
3.13	9
3.14	6
3.15	10
3.16	11
3.17	11
3.18	6
3.19	10
3.2	8
3.21	17
3.22	5
3.23	8
3.24	11
3.25	5
3.26	4
3.27	11
3.28	4
3.29	5
3.3	6
3.31	7
3.32	9
3.33	8
3.34	11
3.35	5
3.36	9
3.37	9
3.38	7
3.39	5
3.4	8
3.41	12
3.42	11
3.43	5
3.44	5
3.45	8
3.46	7
3.47	2
3.48	3
3.49	3
3.5	8
3.51	7
3.52	5
3.53	7
3.54	8
3.55	3
3.56	8
3.57	7
3.58	6
3.59	7
3.6	3
3.61	6
3.62	10
3.63	6
3.64	8
3.65	14
3.66	11
3.67	11
3.68	5
3.69	8
3.7	8
3.71	3
3.72	6
3.73	3
3.74	3
3.75	2
3.76	6
3.77	8
3.78	11
3.79	11
3.8	5
3.81	5
3.82	7
3.83	5
3.84	8
3.85	5
3.86	8
3.87	10
3.88	11
3.89	7
3.9	7
3.91	1
3.92	5
3.93	7
3.94	7
3.95	5
3.96	4
3.97	6
3.98	6
3.99	7
4	3
4.01	4
4.02	4
4.03	7
4.04	7
4.05	8
4.06	6
4.07	6
4.08	5
4.09	0
4.1	2
4.11	5
4.12	3
4.13	5
4.14	4
4.15	4
4.16	5
4.17	6
4.18	3
4.19	5
4.2	6
4.21	4
4.22	4
4.23	10
4.24	5
4.25	9
4.26	3
4.27	14
4.28	8
4.29	5
4.3	5
4.31	3
4.32	3
4.33	6
4.34	3
4.35	3
4.36	2
4.37	9
4.38	3
4.39	4
4.4	7
4.41	6
4.42	8
4.43	6
4.44	7
4.45	8
4.46	4
4.47	7
4.48	11
4.49	3
4.5	5
4.51	7
4.52	8
4.53	4
4.54	4
4.55	3
4.56	6
4.57	5
4.58	7
4.59	8
4.6	2
4.61	5
4.62	2
4.63	4
4.64	3
4.65	9
4.66	1
4.67	1
4.68	2
4.69	2
4.7	5
4.71	2
4.72	1
4.73	1
4.74	10
4.75	5
4.76	4
4.77	3
4.78	5
4.79	4
4.8	4
4.81	6
4.82	3
4.83	6
4.84	5
4.85	4
4.86	2
4.87	2
4.88	2
4.89	6
4.9	5
4.91	7
4.92	3
4.93	7
4.94	5
4.95	2
4.96	2
4.97	3
4.98	5
4.99	4
5	2
5.01	0
5.02	4
5.03	1
5.04	2
5.05	7
5.06	4
5.07	4
5.08	4
5.09	3
5.1	2
5.11	5
5.12	4
5.13	4
5.14	2
5.15	4
5.16	2
5.17	3
5.18	2
5.19	3
5.2	2
5.21	4
5.22	4
5.23	3
5.24	1
5.25	0
5.26	4
5.27	0
5.28	3
5.29	8
5.3	2
5.31	2
5.32	7
5.33	1
5.34	2
5.35	4
5.36	3
5.37	2
5.38	3
5.39	4
5.4	6
5.41	3
5.42	1
5.43	5
5.44	5
5.45	3
5.46	2
5.47	4
5.48	5
5.49	3
5.5	4
5.51	2
5.52	3
5.53	3
5.54	3
5.55	5
5.56	7
5.57	2
5.58	3
5.59	4
5.6	4
5.61	4
5.62	2
5.63	4
5.64	6
5.65	4
5.66	3
5.67	2
5.68	5
5.69	3
5.7	3
5.71	1
5.72	3
5.73	1
5.74	1
5.75	4
5.76	2
5.77	5
5.78	0
5.79	3
5.8	2
5.81	4
5.82	6
5.83	3
5.84	6
5.85	0
5.86	2
5.87	2
5.88	3
5.89	1
5.9	1
5.91	2
5.92	2
5.93	7
5.94	5
5.95	6
5.96	2
5.97	4
5.98	2
5.99	3
6	4
6.01	1
6.02	4
6.03	3
6.04	2
6.05	2
6.06	2
6.07	1
6.08	1
6.09	5
6.1	2
6.11	2
6.12	3
6.13	4
6.14	3
6.15	0
6.16	3
6.17	2
6.18	0
6.19	2
6.2	1
6.21	2
6.22	2
6.23	4
6.24	1
6.25	3
6.26	3
6.27	0
6.28	3
6.29	8
6.3	5
6.31	1
6.32	3
6.33	2
6.34	1
6.35	4
6.36	3
6.37	3
6.38	2
6.39	5
6.4	2
6.41	5
6.42	0
6.43	3
6.44	4
6.45	2
6.46	7
6.47	6
6.48	0
6.49	2
6.5	0
6.51	0
6.52	3
6.53	3
6.54	2
6.55	2
6.56	3
6.57	2
6.58	6
6.59	0
6.6	0
6.61	4
6.62	2
6.63	2
6.64	1
6.65	2
6.66	1
6.67	4
6.68	2
6.69	2
6.7	3
6.71	0
6.72	2
6.73	2
6.74	6
6.75	0
6.76	5
6.77	0
6.78	2
6.79	2
6.8	4
6.81	3
6.82	4
6.83	1
6.84	1
6.85	1
6.86	2
6.87	0
6.88	1
6.89	0
6.9	2
6.91	2
6.92	2
6.93	1
6.94	1
6.95	1
6.96	0
6.97	3
6.98	3
6.99	2
7	3
7.01	2
7.02	2
7.03	3
7.04	0
7.05	1
7.06	0
7.07	3
7.08	1
7.09	2
7.1	0
7.11	0
7.12	1
7.13	1
7.14	5
7.15	2
7.16	0
7.17	2
7.18	6
7.19	2
7.2	1
7.21	1
7.22	1
7.23	3
7.24	5
7.25	1
7.26	0
7.27	2
7.28	2
7.29	1
7.3	2
7.31	2
7.32	1
7.33	2
7.34	4
7.35	2
7.36	2
7.37	0
7.38	2
7.39	3
7.4	0
7.41	2
7.42	2
7.43	3
7.44	1
7.45	0
7.46	0
7.47	4
7.48	4
7.49	1
7.5	1
7.51	1
7.52	1
7.53	1
7.54	1
7.55	1
7.56	2
7.57	1
7.58	3
7.59	2
7.6	2
7.61	2
7.62	1
7.63	2
7.64	0
7.65	2
7.66	2
7.67	3
7.68	1
7.69	1
7.7	1
7.71	3
7.72	4
7.73	3
7.74	1
7.75	1
7.76	1
7.77	0
7.78	0
7.79	2
7.8	0
7.81	1
7.82	1
7.83	2
7.84	0
7.85	2
7.86	0
7.87	1
7.88	5
7.89	1
7.9	2
7.91	3
7.92	1
7.93	2
7.94	1
7.95	1
7.96	4
7.97	4
7.98	3
7.99	2
8	3
8.01	1
8.02	2
8.03	3
8.04	2
8.05	1
8.06	0
8.07	0
8.08	2
8.09	2
8.1	1
8.11	0
8.12	2
8.13	1
8.14	1
8.15	1
8.16	4
8.17	0
8.18	2
8.19	0
8.2	1
8.21	1
8.22	2
8.23	1
8.24	2
8.25	1
8.26	0
8.27	4
8.28	1
8.29	0
8.3	2
8.31	1
8.32	2
8.33	0
8.34	1
8.35	1
8.36	0
8.37	2
8.38	0
8.39	0
8.4	1
8.41	3
8.42	3
8.43	1
8.44	1
8.45	1
8.46	1
8.47	2
8.48	2
8.49	1
8.5	0
8.51	0
8.52	2
8.53	0
8.54	1
8.55	0
8.56	3
8.57	2
8.58	1
8.59	0
8.6	1
8.61	4
8.62	2
8.63	0
8.64	1
8.65	1
8.66	1
8.67	3
8.68	1
8.69	1
8.7	0
8.71	1
8.72	2
8.73	1
8.74	0
8.75	1
8.76	1
8.77	0
8.78	1
8.79	0
8.8	3
8.81	1
8.82	1
8.83	1
8.84	0
8.85	3
8.86	0
8.87	1
8.88	2
8.89	3
8.9	2
8.91	1
8.92	4
8.93	0
8.94	0
8.95	0
8.96	1
8.97	1
8.98	2
8.99	0
9	1
9.01	1
9.02	0
9.03	3
9.04	1
9.05	2
9.06	2
9.07	3
9.08	1
9.09	3
9.1	1
9.11	1
9.12	0
9.13	1
9.14	1
9.15	1
9.16	1
9.17	2
9.18	1
9.19	0
9.2	0
9.21	2
9.22	2
9.23	2
9.24	1
9.25	0
9.26	1
9.27	0
9.28	1
9.29	1
9.3	1
9.31	0
9.32	1
9.33	0
9.34	1
9.35	0
9.36	4
9.37	1
9.38	2
9.39	0
9.4	0
9.41	3
9.42	0
9.43	0
9.44	0
9.45	1
9.46	1
9.47	2
9.48	1
9.49	1
9.5	3
9.51	1
9.52	0
9.53	1
9.54	0
9.55	1
9.56	1
9.57	1
9.58	0
9.59	0
9.6	1
9.61	0
9.62	1
9.63	0
9.64	0
9.65	1
9.66	0
9.67	1
9.68	3
9.69	0
9.7	0
9.71	0
9.72	1
9.73	0
9.74	0
9.75	0
9.76	2
9.77	2
9.78	0
9.79	0
9.8	2
9.81	0
9.82	0
9.83	0
9.84	1
9.85	0
9.86	0
9.87	0
9.88	1
9.89	2
9.9	1
9.91	0
9.92	0
9.93	1
9.94	0
9.95	0
9.96	0
9.97	0
9.98	1
9.99	1
10	0
10.01	0
10.02	1
10.03	1
10.04	1
10.05	0
10.06	0
10.07	0
10.08	0
10.09	1
10.1	0
10.11	0
10.12	0
10.13	0
10.14	0
10.15	1
10.16	1
10.17	0
10.18	0
10.19	0
10.2	0
10.21	1
10.22	0
10.23	1
10.24	1
10.25	0
10.26	1
10.27	0
10.28	0
10.29	1
10.3	1
10.31	0
10.32	0
10.33	0
10.34	1
10.35	0
10.36	0
10.37	1
10.38	1
10.39	1
10.4	0
10.41	0
10.42	0
10.43	0
10.44	0
10.45	0
10.46	0
10.47	0
10.48	0
10.49	0
10.5	1
10.51	0
10.52	1
10.53	0
10.54	0
10.55	2
10.56	1
10.57	1
10.58	0
10.59	0
10.6	2
10.61	1
10.62	0
10.63	0
10.64	0
10.65	0
10.66	0
10.67	1
10.68	2
10.69	1
10.7	0
10.71	0
10.72	0
10.73	0
10.74	2
10.75	1
10.76	0
10.77	0
10.78	0
10.79	0
10.8	1
10.81	1
10.82	0
10.83	0
10.84	0
10.85	0
10.86	0
10.87	0
10.88	2
10.89	0
10.9	0
10.91	0
10.92	0
10.93	1
10.94	1
10.95	1
10.96	1
10.97	1
10.98	1
10.99	2
11	0
11.01	1
11.02	0
11.03	1
11.04	0
11.05	0
11.06	1
11.07	1
11.08	0
11.09	0
11.1	1
11.11	0
11.12	2
11.13	0
11.14	1
11.15	1
11.16	0
11.17	0
11.18	0
11.19	0
11.2	1
11.21	0
11.22	0
11.23	0
11.24	0
11.25	1
11.26	0
11.27	2
11.28	0
11.29	1
11.3	0
11.31	2
11.32	1
11.33	0
11.34	1
11.35	0
11.36	0
11.37	2
11.38	0
11.39	0
11.4	0
11.41	0
11.42	0
11.43	0
11.44	1
11.45	0
11.46	2
11.47	0
11.48	0
11.49	0
11.5	0
11.51	0
11.52	1
11.53	0
11.54	1
11.55	2
11.56	0
11.57	0
11.58	0
11.59	0
11.6	0
11.61	0
11.62	1
11.63	1
11.64	0
11.65	1
11.66	0
11.67	1
11.68	0
11.69	1
11.7	0
11.71	0
11.72	0
11.73	0
11.74	0
11.75	2
11.76	1
11.77	0
11.78	1
11.79	0
11.8	0
11.81	0
11.82	1
11.83	0
11.84	1
11.85	0
11.86	0
11.87	0
11.88	0
11.89	0
11.9	0
11.91	0
11.92	0
11.93	0
11.94	0
11.95	0
11.96	0
11.97	0
11.98	0
11.99	0
12	0
12.01	0
12.02	2
12.03	0
12.04	0
12.05	0
12.06	0
12.07	0
12.08	1
12.09	1
12.1	1
12.11	0
12.12	0
12.13	0
12.14	0
12.15	0
12.16	0
12.17	1
12.18	0
12.19	0
12.2	0
12.21	0
12.22	0
12.23	0
12.24	0
12.25	0
12.26	0
12.27	0
12.28	0
12.29	0
12.3	0
12.31	0
12.32	0
12.33	0
12.34	0
12.35	0
12.36	0
12.37	0
12.38	0
12.39	0
12.4	0
12.41	1
12.42	0
12.43	0
12.44	0
12.45	0
12.46	0
12.47	0
12.48	0
12.49	0
12.5	0
12.51	0
12.52	0
12.53	0
12.54	0
12.55	0
12.56	0
12.57	0
12.58	0
12.59	1
12.6	0
12.61	0
12.62	1
12.63	0
12.64	0
12.65	0
12.66	0
12.67	2
12.68	0
12.69	1
12.7	0
12.71	0
12.72	0
12.73	0
12.74	1
12.75	0
12.76	1
12.77	0
12.78	0
12.79	0
12.8	0
12.81	3
12.82	0
12.83	0
12.84	0
12.85	0
12.86	0
12.87	0
12.88	0
12.89	0
12.9	0
12.91	0
12.92	0
12.93	1
12.94	0
12.95	0
12.96	0
12.97	0
12.98	0
12.99	0
13	0
13.01	0
13.02	0
13.03	0
13.04	0
13.05	0
13.06	0
13.07	0
13.08	2
13.09	0
13.1	1
13.11	0
13.12	0
13.13	0
13.14	0
13.15	0
13.16	0
13.17	0
13.18	0
13.19	0
13.2	0
13.21	0
13.22	0
13.23	0
13.24	1
13.25	0
13.26	0
13.27	0
13.28	0
13.29	0
13.3	0
13.31	1
13.32	0
13.33	0
13.34	0
13.35	0
13.36	0
13.37	0
13.38	0
13.39	0
13.4	1
13.41	0
13.42	0
13.43	0
13.44	0
13.45	0
13.46	1
13.47	0
13.48	0
13.49	0
13.5	0
13.51	0
13.52	1
13.53	0
13.54	0
13.55	0
13.56	0
13.57	0
13.58	0
13.59	0
13.6	0
13.61	0
13.62	0
13.63	0
13.64	0
13.65	0
13.66	0
13.67	0
13.68	0
13.69	0
13.7	0
13.71	0
13.72	0
13.73	0
13.74	0
13.75	0
13.76	0
13.77	0
13.78	0
13.79	0
13.8	0
13.81	0
13.82	1
13.83	0
13.84	0
13.85	0
13.86	0
13.87	0
13.88	0
13.89	0
13.9	0
13.91	0
13.92	0
13.93	0
13.94	0
13.95	0
13.96	0
13.97	0
13.98	0
13.99	0
14	0
14.01	0
14.02	0
14.03	0
14.04	0
14.05	0
14.06	0
14.07	0
14.08	0
14.09	0
14.1	0
14.11	0
14.12	0
14.13	0
14.14	0
14.15	0
14.16	0
14.17	0
14.18	0
14.19	0
14.2	0
14.21	0
14.22	0
14.23	0
14.24	0
14.25	0
14.26	0
14.27	0
14.28	1
14.29	0
14.3	0
14.31	0
14.32	0
14.33	0
14.34	0
14.35	0
14.36	0
14.37	0
14.38	0
14.39	0
14.4	0
14.41	0
14.42	0
14.43	0
14.44	0
14.45	0
14.46	0
14.47	0
14.48	0
14.49	0
14.5	0
14.51	0
14.52	0
14.53	0
14.54	0
14.55	0
14.56	0
14.57	0
14.58	0
14.59	0
14.6	0
14.61	0
14.62	0
14.63	0
14.64	0
14.65	0
14.66	0
14.67	0
14.68	0
14.69	0
14.7	0
14.71	0
14.72	0
14.73	0
14.74	0
14.75	0
14.76	0
14.77	0
14.78	0
14.79	0
14.8	0
14.81	0
14.82	0
14.83	0
14.84	0
14.85	0
14.86	0
14.87	0
14.88	0
14.89	0
14.9	0
14.91	0
14.92	0
14.93	0
14.94	0
14.95	0
14.96	0
14.97	0
14.98	0
14.99	0
15	0
15.01	0
15.02	0
15.03	0
15.04	0
15.05	0
15.06	0
15.07	0
15.08	0
15.09	0
15.1	0
15.11	0
15.12	0
15.13	0
15.14	0
15.15	0
15.16	0
15.17	0
15.18	0
15.19	0
15.2	0
15.21	0
15.22	0
15.23	0
15.24	0
15.25	0
15.26	0
15.27	0
15.28	0
15.29	0
15.3	0
15.31	0
15.32	0
15.33	0
15.34	0
15.35	0
