# Supplementary material for: Zeolite Adsorption of Chloride from a Synthetic Alkali-Activated Cement Pore Solution
Source: Materials (Basel). 2019 Jun 24;12(12):2019. doi: 10.3390/ma12122019 (PMC6630726; doi:10.3390/ma12122019)
Supplement: Supplementary file 1 [file materials-12-02019-s001.zip › Raw Data for MDPI Repository/CHA (SSZ-13)/Useless/Pathfinder Lock.txt]

Version=1.0
User=Admin
Machine=MICROPROBE2
Date=2018-November-02 13:52:36
