# Supplementary material for: Zeolite Adsorption of Chloride from a Synthetic Alkali-Activated Cement Pore Solution
Source: Materials (Basel). 2019 Jun 24;12(12):2019. doi: 10.3390/ma12122019 (PMC6630726; doi:10.3390/ma12122019)
Supplement: Supplementary file 1 [file materials-12-02019-s001.zip › Raw Data for MDPI Repository/CHA (SSZ-13)/Useless/Base(28).PS.EDS/Base(28)_pt1.psmsa]

#FORMAT      : EMSA/MAS Spectral Data File
#VERSION     : 1.0
#TITLE       : Base(28)_pt1
#DATE        : 02-NOV-2018
#TIME        : 14:33:31
#OWNER       : 
#NPOINTS     : 1536
#NCOLUMNS    : 1
#XUNITS      : keV
#YUNITS      : Intensity
#DATATYPE    : XY
#XPERCHAN    : 0.010000000
#OFFSET      : 0.000000000
#CHOFFSET    : 0.000000
#SIGNALTYPE  : EDS
#XLABEL      : X-Ray Energy
#YLABEL      : X-Ray Intensity
#BEAMKV   -kV: 15.0
#EMISSION -uA: 0.0000
#PROBECUR -nA: 7.5210
#BEAMDIAM -nm: 0.0
#MAGCAM      : 430.0
#OPERMODE    : IMAG
#XTILTSTGE-dg: 0.000
#YTILTSTGE-dg: 0.000
#XPOSITION   : -28.921
#YPOSITION   : -20.438
#ZPOSITION   : 11.024
#ELEVANGLE-dg: 40.52
#AZIMANGLE-dg: 150.00
#SOLIDANGL-sR: 0.0039
#LIVETIME  -s: 30.000
#REALTIME  -s: 31.282
#THCWIND  -cm: 3.00E-05
#TAUWIND  -cm: 2.00E-06
#TDEADLYR -cm: 1.00E-06
#EDSDET      : SiUTW
#COMMENT     : The following parameters are defined by Thermo Fisher Scientific
##INSTRUMENT : NSS
##DETNAME    : Pioneer
##CONTAM     : 0.00E+00
##CONTAMTYPE : NONE
##WORKDIST   : 11.59
##STAGEROT   : 0.000
##SLIDEPOS   : 50.000
##CRYSTMATL  : Si-Drift
##CRYSTAREA  : 10.000
##CRYSTTHICK : 0.450
##WINTYPE    : NORVAR
##CONTMATL   : SDD_LELMT
##WINDCOAT   : ALUMINUM
##WINDTHICK  : 0.030
##DEADTIME   : 1.282
##TIMECNSTNT : 6400
##EDSBOARDREV: 2
##ZEROWIDTH  : 29.000
##DETECTS    : 95472
##CONVERTS   : 90167
##STORES     : 89725
##ESCPKSREM  : 1
##ZEROPKSREM : 0
##SUMPKSREM  : 1
##ZEROCUTOFF : 0.000
##DETSUBTYPE : 3
##EXPONENT   : 0.000
##LOWEVADJ   : 0.000
##BEAMX      : -1.000
##BEAMY      : -1.000
##CHARGE     : 0.00E+00
##QUANT_DATE : Fri Nov 02 14:34:03 2018
##QUANT_CHI  : 21.405
##FITTYPE    : 1
##MATRIXCORR : 1
##PEAKLAB    : 0.268000  C Ka  2
##PEAKLAB    : 0.519000  O Ka  2
##PEAKLAB    : 2.010000  P Ka  2
##PEAKLAB    : 2.629000  Cl Ka  2
##QUANT_ATNUM: PL, 15
##QUANT_LNTP : PL, 2
##QUANT_SRC  : PL, 1
##QUANT_NTCNT: PL, 0
##QUANT_CTERR: PL, 3
##QUANT_STD  : PL, 
##QUANT_CMPD : PL, (null)
##QUANT_KRT  : PL, 0.00000
##QUANT_KERR : PL, 0.00000
##QUANT_FITC : PL, 0.00000e+00
##QUANT_WTCON: PL, -1.00000
##QUANT_ATCON: PL, 0.00000
##QUANT_COCON: PL, 0.00000
##QUANT_Z    : PL, 0.00000
##QUANT_A    : PL, 0.00000
##QUANT_F    : PL, 0.00000
##QUANT_KFACT: PL, 0.00000
##QUANT_CATS : PL, 0.00000
##QUANT_FITC1: PL, 0.00000e+00
##QUANT_FITC2: PL, 0.00000e+00
##QUANT_FIT_G: PL, 9.51822e-04
##QUANT_PMTR0: PL, 9.35342e-01
##QUANT_PMTR1: PL, 2.87347e+00
##QUANT_PMTR2: PL, 0.00000e+00
##QUANT_PMTR3: PL, 2.23839e+00
##QUANT_ATNUM: OK, 8
##QUANT_LNTP : OK, 1
##QUANT_SRC  : OK, 1
##QUANT_NTCNT: OK, 4643
##QUANT_CTERR: OK, 107
##QUANT_STD  : OK, 
##QUANT_CMPD : OK, O
##QUANT_KRT  : OK, 0.13745
##QUANT_KERR : OK, 0.00316
##QUANT_FITC : OK, 6.57317e-02
##QUANT_WTCON: OK, 0.30008
##QUANT_ATCON: OK, 0.24942
##QUANT_COCON: OK, 0.30008
##QUANT_Z    : OK, 1.03051
##QUANT_A    : OK, 4.47787
##QUANT_F    : OK, 0.99999
##QUANT_KFACT: OK, 0.00000
##QUANT_CATS : OK, 0.00000
##QUANT_FITC1: OK, 2.35593e-03
##QUANT_FITC2: OK, -3.73895e-03
##QUANT_FIT_G: OK, 1.03441e-01
##QUANT_PMTR0: OK, 9.35342e-01
##QUANT_PMTR1: OK, 2.87347e+00
##QUANT_PMTR2: OK, 0.00000e+00
##QUANT_PMTR3: OK, 2.23839e+00
##QUANT_ATNUM: CK, 6
##QUANT_LNTP : CK, 1
##QUANT_SRC  : CK, 1
##QUANT_NTCNT: CK, 41449
##QUANT_CTERR: CK, 231
##QUANT_STD  : CK, 
##QUANT_CMPD : CK, C
##QUANT_KRT  : CK, 0.80357
##QUANT_KERR : CK, 0.00448
##QUANT_FITC : CK, 6.05557e-01
##QUANT_WTCON: CK, 0.66577
##QUANT_ATCON: CK, 0.73714
##QUANT_COCON: CK, 0.66577
##QUANT_Z    : CK, 0.97606
##QUANT_A    : CK, 1.79459
##QUANT_F    : CK, 0.99977
##QUANT_KFACT: CK, 0.00000
##QUANT_CATS : CK, 0.00000
##QUANT_FITC1: CK, 6.15309e-03
##QUANT_FITC2: CK, -4.79832e-02
##QUANT_FIT_G: CK, 7.87474e-01
##QUANT_PMTR0: CK, 9.35342e-01
##QUANT_PMTR1: CK, 2.87347e+00
##QUANT_PMTR2: CK, 0.00000e+00
##QUANT_PMTR3: CK, 2.23839e+00
##QUANT_ATNUM: PK, 15
##QUANT_LNTP : PK, 1
##QUANT_SRC  : PK, 1
##QUANT_NTCNT: PK, 971
##QUANT_CTERR: PK, 100
##QUANT_STD  : PK, 
##QUANT_CMPD : PK, P
##QUANT_KRT  : PK, 0.01978
##QUANT_KERR : PK, 0.00203
##QUANT_FITC : PK, 1.98856e-02
##QUANT_WTCON: PK, 0.01155
##QUANT_ATCON: PK, 0.00496
##QUANT_COCON: PK, 0.01155
##QUANT_Z    : PK, 1.17941
##QUANT_A    : PK, 1.04846
##QUANT_F    : PK, 0.99812
##QUANT_KFACT: PK, 0.00000
##QUANT_CATS : PK, 0.00000
##QUANT_FITC1: PK, 6.45434e-04
##QUANT_FITC2: PK, -4.91343e-04
##QUANT_FIT_G: PK, 1.18560e-02
##QUANT_PMTR0: PK, 1.00205e+00
##QUANT_PMTR1: PK, -6.88451e-01
##QUANT_PMTR2: PK, 3.63992e-02
##QUANT_PMTR3: PK, 1.28128e+00
##QUANT_ATNUM: ClK, 17
##QUANT_LNTP : ClK, 1
##QUANT_SRC  : ClK, 1
##QUANT_NTCNT: ClK, 1448
##QUANT_CTERR: ClK, 106
##QUANT_STD  : ClK, 
##QUANT_CMPD : ClK, Cl
##QUANT_KRT  : ClK, 0.03920
##QUANT_KERR : ClK, 0.00286
##QUANT_FITC : ClK, 9.74876e-03
##QUANT_WTCON: ClK, 0.02260
##QUANT_ATCON: ClK, 0.00848
##QUANT_COCON: ClK, 0.02260
##QUANT_Z    : ClK, 1.21328
##QUANT_A    : ClK, 1.00451
##QUANT_F    : ClK, 1.00000
##QUANT_KFACT: ClK, 0.00000
##QUANT_CATS : ClK, 0.00000
##QUANT_FITC1: ClK, 7.38183e-04
##QUANT_FITC2: ClK, -5.26880e-04
##QUANT_FIT_G: ClK, 1.62245e-02
##QUANT_PMTR0: ClK, 1.00205e+00
##QUANT_PMTR1: ClK, -6.88451e-01
##QUANT_PMTR2: ClK, 3.63992e-02
##QUANT_PMTR3: ClK, 1.28128e+00
##QUANT_ATNUM: ClL, 17
##QUANT_LNTP : ClL, 2
##QUANT_SRC  : ClL, 1
##QUANT_NTCNT: ClL, 239
##QUANT_CTERR: ClL, 4
##QUANT_STD  : ClL, 
##QUANT_CMPD : ClL, (null)
##QUANT_KRT  : ClL, 0.00000
##QUANT_KERR : ClL, 0.00000
##QUANT_FITC : ClL, 5.42961e-03
##QUANT_WTCON: ClL, -1.00000
##QUANT_ATCON: ClL, 0.00000
##QUANT_COCON: ClL, 0.00000
##QUANT_Z    : ClL, 0.00000
##QUANT_A    : ClL, 0.00000
##QUANT_F    : ClL, 0.00000
##QUANT_KFACT: ClL, 0.00000
##QUANT_CATS : ClL, 0.00000
##QUANT_FITC1: ClL, 0.00000e+00
##QUANT_FITC2: ClL, 0.00000e+00
##QUANT_FIT_G: ClL, 0.00000e+00
##QUANT_PMTR0: ClL, 9.35342e-01
##QUANT_PMTR1: ClL, 2.87347e+00
##QUANT_PMTR2: ClL, 0.00000e+00
##QUANT_PMTR3: ClL, 2.23839e+00
#SPECTRUM    : 
0.0000,     0.0,
0.0100,     0.0,
0.0200,     0.0,
0.0300,     0.0,
0.0400,     0.0,
0.0500,     0.0,
0.0600,     0.0,
0.0700,     0.0,
0.0800,     0.0,
0.0900,     0.0,
0.1000,     0.0,
0.1100,     0.0,
0.1200,     0.0,
0.1300,     0.0,
0.1400,     0.0,
0.1500,     0.0,
0.1600,     0.0,
0.1700,     0.0,
0.1800,     0.0,
0.1900,     0.0,
0.2000,   428.0,
0.2100,   898.0,
0.2200,  1720.0,
0.2300,  2900.0,
0.2400,  4268.0,
0.2500,  6042.0,
0.2600,  7452.0,
0.2700,  7753.0,
0.2800,  6491.0,
0.2900,  4192.0,
0.3000,  2168.0,
0.3100,   814.0,
0.3200,   294.0,
0.3300,   168.0,
0.3400,   138.0,
0.3500,   133.0,
0.3600,   175.0,
0.3700,   173.0,
0.3800,   231.0,
0.3900,   230.0,
0.4000,   233.0,
0.4100,   198.0,
0.4200,   217.0,
0.4300,   239.0,
0.4400,   247.0,
0.4500,   268.0,
0.4600,   284.0,
0.4700,   357.0,
0.4800,   440.0,
0.4900,   607.0,
0.5000,   797.0,
0.5100,  1010.0,
0.5200,   994.0,
0.5300,   847.0,
0.5400,   585.0,
0.5500,   351.0,
0.5600,   193.0,
0.5700,   101.0,
0.5800,    55.0,
0.5900,    56.0,
0.6000,    54.0,
0.6100,    57.0,
0.6200,    54.0,
0.6300,    52.0,
0.6400,    65.0,
0.6500,    66.0,
0.6600,    74.0,
0.6700,    74.0,
0.6800,    69.0,
0.6900,    75.0,
0.7000,    67.0,
0.7100,    75.0,
0.7200,    83.0,
0.7300,    85.0,
0.7400,    73.0,
0.7500,    88.0,
0.7600,    99.0,
0.7700,   105.0,
0.7800,    78.0,
0.7900,    78.0,
0.8000,    87.0,
0.8100,    91.0,
0.8200,   103.0,
0.8300,   102.0,
0.8400,   104.0,
0.8500,   105.0,
0.8600,   103.0,
0.8700,   119.0,
0.8800,   119.0,
0.8900,   115.0,
0.9000,   119.0,
0.9100,   110.0,
0.9200,   136.0,
0.9300,    94.0,
0.9400,   113.0,
0.9500,   110.0,
0.9600,   113.0,
0.9700,   122.0,
0.9800,   133.0,
0.9900,   112.0,
1.0000,   111.0,
1.0100,   132.0,
1.0200,   128.0,
1.0300,   127.0,
1.0400,   119.0,
1.0500,   117.0,
1.0600,   130.0,
1.0700,   162.0,
1.0800,   137.0,
1.0900,   133.0,
1.1000,   144.0,
1.1100,   125.0,
1.1200,   126.0,
1.1300,   130.0,
1.1400,   141.0,
1.1500,   117.0,
1.1600,   125.0,
1.1700,   141.0,
1.1800,   135.0,
1.1900,   131.0,
1.2000,   129.0,
1.2100,   125.0,
1.2200,   119.0,
1.2300,   106.0,
1.2400,   139.0,
1.2500,   127.0,
1.2600,   115.0,
1.2700,   129.0,
1.2800,   133.0,
1.2900,   135.0,
1.3000,   117.0,
1.3100,   144.0,
1.3200,   132.0,
1.3300,   132.0,
1.3400,   124.0,
1.3500,   105.0,
1.3600,   135.0,
1.3700,    95.0,
1.3800,   103.0,
1.3900,   128.0,
1.4000,    95.0,
1.4100,   135.0,
1.4200,   137.0,
1.4300,   100.0,
1.4400,   111.0,
1.4500,   116.0,
1.4600,   132.0,
1.4700,   122.0,
1.4800,   113.0,
1.4900,   122.0,
1.5000,   108.0,
1.5100,   106.0,
1.5200,   129.0,
1.5300,   110.0,
1.5400,   113.0,
1.5500,    93.0,
1.5600,   123.0,
1.5700,   111.0,
1.5800,   112.0,
1.5900,   113.0,
1.6000,   122.0,
1.6100,   115.0,
1.6200,    98.0,
1.6300,   112.0,
1.6400,   108.0,
1.6500,   115.0,
1.6600,   116.0,
1.6700,    99.0,
1.6800,    93.0,
1.6900,   111.0,
1.7000,   100.0,
1.7100,   110.0,
1.7200,   120.0,
1.7300,   115.0,
1.7400,   102.0,
1.7500,   117.0,
1.7600,    96.0,
1.7700,   116.0,
1.7800,   117.0,
1.7900,   110.0,
1.8000,   128.0,
1.8100,    97.0,
1.8200,    80.0,
1.8300,    95.0,
1.8400,    80.0,
1.8500,    84.0,
1.8600,    88.0,
1.8700,   100.0,
1.8800,    80.0,
1.8900,    96.0,
1.9000,    91.0,
1.9100,    98.0,
1.9200,    96.0,
1.9300,    93.0,
1.9400,    92.0,
1.9500,   124.0,
1.9600,   149.0,
1.9700,   138.0,
1.9800,   138.0,
1.9900,   192.0,
2.0000,   191.0,
2.0100,   167.0,
2.0200,   185.0,
2.0300,   171.0,
2.0400,   127.0,
2.0500,   110.0,
2.0600,   130.0,
2.0700,    96.0,
2.0800,    74.0,
2.0900,    92.0,
2.1000,    67.0,
2.1100,    89.0,
2.1200,    89.0,
2.1300,    75.0,
2.1400,   100.0,
2.1500,    79.0,
2.1600,    74.0,
2.1700,    77.0,
2.1800,    81.0,
2.1900,    66.0,
2.2000,    77.0,
2.2100,    79.0,
2.2200,    75.0,
2.2300,    76.0,
2.2400,    95.0,
2.2500,    77.0,
2.2600,    68.0,
2.2700,    73.0,
2.2800,    69.0,
2.2900,    71.0,
2.3000,    67.0,
2.3100,    65.0,
2.3200,    69.0,
2.3300,    60.0,
2.3400,    78.0,
2.3500,    61.0,
2.3600,    65.0,
2.3700,    84.0,
2.3800,    64.0,
2.3900,    70.0,
2.4000,    82.0,
2.4100,    73.0,
2.4200,    74.0,
2.4300,    75.0,
2.4400,    75.0,
2.4500,    71.0,
2.4600,    65.0,
2.4700,    61.0,
2.4800,    74.0,
2.4900,    68.0,
2.5000,    62.0,
2.5100,    58.0,
2.5200,    74.0,
2.5300,    77.0,
2.5400,    90.0,
2.5500,    93.0,
2.5600,   100.0,
2.5700,   128.0,
2.5800,   152.0,
2.5900,   199.0,
2.6000,   188.0,
2.6100,   214.0,
2.6200,   195.0,
2.6300,   183.0,
2.6400,   192.0,
2.6500,   154.0,
2.6600,   132.0,
2.6700,   112.0,
2.6800,    89.0,
2.6900,    67.0,
2.7000,    69.0,
2.7100,    57.0,
2.7200,    58.0,
2.7300,    59.0,
2.7400,    61.0,
2.7500,    59.0,
2.7600,    63.0,
2.7700,    76.0,
2.7800,    66.0,
2.7900,    61.0,
2.8000,    77.0,
2.8100,    59.0,
2.8200,    56.0,
2.8300,    59.0,
2.8400,    64.0,
2.8500,    72.0,
2.8600,    55.0,
2.8700,    53.0,
2.8800,    55.0,
2.8900,    48.0,
2.9000,    47.0,
2.9100,    53.0,
2.9200,    42.0,
2.9300,    46.0,
2.9400,    53.0,
2.9500,    51.0,
2.9600,    57.0,
2.9700,    42.0,
2.9800,    61.0,
2.9900,    50.0,
3.0000,    47.0,
3.0100,    43.0,
3.0200,    50.0,
3.0300,    51.0,
3.0400,    48.0,
3.0500,    45.0,
3.0600,    36.0,
3.0700,    63.0,
3.0800,    50.0,
3.0900,    41.0,
3.1000,    54.0,
3.1100,    62.0,
3.1200,    49.0,
3.1300,    50.0,
3.1400,    41.0,
3.1500,    37.0,
3.1600,    51.0,
3.1700,    36.0,
3.1800,    39.0,
3.1900,    43.0,
3.2000,    31.0,
3.2100,    40.0,
3.2200,    48.0,
3.2300,    46.0,
3.2400,    39.0,
3.2500,    43.0,
3.2600,    45.0,
3.2700,    51.0,
3.2800,    33.0,
3.2900,    41.0,
3.3000,    41.0,
3.3100,    53.0,
3.3200,    45.0,
3.3300,    30.0,
3.3400,    41.0,
3.3500,    38.0,
3.3600,    38.0,
3.3700,    28.0,
3.3800,    42.0,
3.3900,    31.0,
3.4000,    39.0,
3.4100,    43.0,
3.4200,    41.0,
3.4300,    47.0,
3.4400,    38.0,
3.4500,    29.0,
3.4600,    37.0,
3.4700,    37.0,
3.4800,    39.0,
3.4900,    36.0,
3.5000,    37.0,
3.5100,    28.0,
3.5200,    32.0,
3.5300,    38.0,
3.5400,    39.0,
3.5500,    48.0,
3.5600,    31.0,
3.5700,    23.0,
3.5800,    45.0,
3.5900,    41.0,
3.6000,    30.0,
3.6100,    45.0,
3.6200,    37.0,
3.6300,    37.0,
3.6400,    32.0,
3.6500,    37.0,
3.6600,    44.0,
3.6700,    44.0,
3.6800,    40.0,
3.6900,    35.0,
3.7000,    40.0,
3.7100,    25.0,
3.7200,    32.0,
3.7300,    27.0,
3.7400,    28.0,
3.7500,    31.0,
3.7600,    36.0,
3.7700,    31.0,
3.7800,    41.0,
3.7900,    32.0,
3.8000,    37.0,
3.8100,    35.0,
3.8200,    39.0,
3.8300,    45.0,
3.8400,    28.0,
3.8500,    24.0,
3.8600,    29.0,
3.8700,    31.0,
3.8800,    40.0,
3.8900,    31.0,
3.9000,    23.0,
3.9100,    23.0,
3.9200,    26.0,
3.9300,    36.0,
3.9400,    47.0,
3.9500,    34.0,
3.9600,    39.0,
3.9700,    23.0,
3.9800,    31.0,
3.9900,    27.0,
4.0000,    25.0,
4.0100,    27.0,
4.0200,    27.0,
4.0300,    24.0,
4.0400,    30.0,
4.0500,    32.0,
4.0600,    25.0,
4.0700,    21.0,
4.0800,    30.0,
4.0900,    25.0,
4.1000,    34.0,
4.1100,    26.0,
4.1200,    34.0,
4.1300,    28.0,
4.1400,    29.0,
4.1500,    34.0,
4.1600,    19.0,
4.1700,    27.0,
4.1800,    22.0,
4.1900,    22.0,
4.2000,    25.0,
4.2100,    19.0,
4.2200,    30.0,
4.2300,    29.0,
4.2400,    35.0,
4.2500,    20.0,
4.2600,    30.0,
4.2700,    27.0,
4.2800,    37.0,
4.2900,    33.0,
4.3000,    20.0,
4.3100,    24.0,
4.3200,    26.0,
4.3300,    18.0,
4.3400,    18.0,
4.3500,    15.0,
4.3600,    28.0,
4.3700,    32.0,
4.3800,    13.0,
4.3900,    28.0,
4.4000,    25.0,
4.4100,    22.0,
4.4200,    24.0,
4.4300,    29.0,
4.4400,    31.0,
4.4500,    24.0,
4.4600,    21.0,
4.4700,    27.0,
4.4800,    29.0,
4.4900,    22.0,
4.5000,    34.0,
4.5100,    31.0,
4.5200,    26.0,
4.5300,    29.0,
4.5400,    24.0,
4.5500,    29.0,
4.5600,    20.0,
4.5700,    32.0,
4.5800,    20.0,
4.5900,    24.0,
4.6000,    24.0,
4.6100,    16.0,
4.6200,    26.0,
4.6300,    22.0,
4.6400,    26.0,
4.6500,    21.0,
4.6600,    26.0,
4.6700,    19.0,
4.6800,    14.0,
4.6900,    24.0,
4.7000,    22.0,
4.7100,    20.0,
4.7200,    22.0,
4.7300,    15.0,
4.7400,    23.0,
4.7500,    28.0,
4.7600,    19.0,
4.7700,    27.0,
4.7800,    25.0,
4.7900,    21.0,
4.8000,    20.0,
4.8100,    30.0,
4.8200,    20.0,
4.8300,    24.0,
4.8400,    19.0,
4.8500,    27.0,
4.8600,    24.0,
4.8700,    21.0,
4.8800,    16.0,
4.8900,    16.0,
4.9000,    14.0,
4.9100,    21.0,
4.9200,    19.0,
4.9300,    22.0,
4.9400,    25.0,
4.9500,    20.0,
4.9600,    19.0,
4.9700,    17.0,
4.9800,    22.0,
4.9900,    24.0,
5.0000,    16.0,
5.0100,    22.0,
5.0200,    28.0,
5.0300,    23.0,
5.0400,    19.0,
5.0500,    17.0,
5.0600,    10.0,
5.0700,    23.0,
5.0800,    23.0,
5.0900,    16.0,
5.1000,    17.0,
5.1100,    11.0,
5.1200,    27.0,
5.1300,    14.0,
5.1400,    26.0,
5.1500,    15.0,
5.1600,    29.0,
5.1700,    24.0,
5.1800,    18.0,
5.1900,    12.0,
5.2000,    23.0,
5.2100,    18.0,
5.2200,    14.0,
5.2300,    26.0,
5.2400,    25.0,
5.2500,    17.0,
5.2600,    12.0,
5.2700,    22.0,
5.2800,    22.0,
5.2900,    15.0,
5.3000,    16.0,
5.3100,    22.0,
5.3200,    13.0,
5.3300,    19.0,
5.3400,    18.0,
5.3500,     8.0,
5.3600,    15.0,
5.3700,    14.0,
5.3800,    10.0,
5.3900,    13.0,
5.4000,    13.0,
5.4100,    14.0,
5.4200,    17.0,
5.4300,    19.0,
5.4400,    16.0,
5.4500,    14.0,
5.4600,    13.0,
5.4700,    15.0,
5.4800,    15.0,
5.4900,    12.0,
5.5000,    19.0,
5.5100,    22.0,
5.5200,    14.0,
5.5300,    19.0,
5.5400,    20.0,
5.5500,    15.0,
5.5600,    16.0,
5.5700,    18.0,
5.5800,    21.0,
5.5900,    13.0,
5.6000,    14.0,
5.6100,    10.0,
5.6200,    14.0,
5.6300,    14.0,
5.6400,     9.0,
5.6500,    10.0,
5.6600,    17.0,
5.6700,    12.0,
5.6800,    20.0,
5.6900,    13.0,
5.7000,    13.0,
5.7100,    18.0,
5.7200,    12.0,
5.7300,    15.0,
5.7400,     9.0,
5.7500,    13.0,
5.7600,    15.0,
5.7700,    30.0,
5.7800,     7.0,
5.7900,    13.0,
5.8000,    12.0,
5.8100,    16.0,
5.8200,    12.0,
5.8300,    13.0,
5.8400,    19.0,
5.8500,    18.0,
5.8600,    16.0,
5.8700,    16.0,
5.8800,    18.0,
5.8900,    19.0,
5.9000,    10.0,
5.9100,    12.0,
5.9200,    10.0,
5.9300,    12.0,
5.9400,    16.0,
5.9500,    13.0,
5.9600,    23.0,
5.9700,    13.0,
5.9800,    17.0,
5.9900,    15.0,
6.0000,    13.0,
6.0100,     5.0,
6.0200,    14.0,
6.0300,    14.0,
6.0400,    14.0,
6.0500,    13.0,
6.0600,    14.0,
6.0700,    11.0,
6.0800,    12.0,
6.0900,    13.0,
6.1000,    18.0,
6.1100,    21.0,
6.1200,     8.0,
6.1300,    17.0,
6.1400,    12.0,
6.1500,     8.0,
6.1600,    13.0,
6.1700,     8.0,
6.1800,     6.0,
6.1900,    12.0,
6.2000,    12.0,
6.2100,    11.0,
6.2200,    11.0,
6.2300,    15.0,
6.2400,    10.0,
6.2500,    13.0,
6.2600,    18.0,
6.2700,     8.0,
6.2800,    15.0,
6.2900,    12.0,
6.3000,    13.0,
6.3100,     8.0,
6.3200,     6.0,
6.3300,    11.0,
6.3400,    14.0,
6.3500,    14.0,
6.3600,    16.0,
6.3700,     9.0,
6.3800,     9.0,
6.3900,     8.0,
6.4000,    12.0,
6.4100,    15.0,
6.4200,     8.0,
6.4300,    11.0,
6.4400,    13.0,
6.4500,    13.0,
6.4600,     7.0,
6.4700,    17.0,
6.4800,     5.0,
6.4900,    11.0,
6.5000,    10.0,
6.5100,     9.0,
6.5200,    13.0,
6.5300,    13.0,
6.5400,    10.0,
6.5500,    11.0,
6.5600,    12.0,
6.5700,     9.0,
6.5800,    11.0,
6.5900,     5.0,
6.6000,    11.0,
6.6100,    17.0,
6.6200,     7.0,
6.6300,     8.0,
6.6400,     6.0,
6.6500,     8.0,
6.6600,    14.0,
6.6700,     8.0,
6.6800,     9.0,
6.6900,     8.0,
6.7000,     6.0,
6.7100,     4.0,
6.7200,    10.0,
6.7300,     9.0,
6.7400,    13.0,
6.7500,    11.0,
6.7600,     6.0,
6.7700,    13.0,
6.7800,     7.0,
6.7900,    12.0,
6.8000,    14.0,
6.8100,     2.0,
6.8200,    12.0,
6.8300,     7.0,
6.8400,     8.0,
6.8500,     8.0,
6.8600,    10.0,
6.8700,     4.0,
6.8800,     8.0,
6.8900,    11.0,
6.9000,     6.0,
6.9100,     7.0,
6.9200,    13.0,
6.9300,     8.0,
6.9400,     4.0,
6.9500,    13.0,
6.9600,     8.0,
6.9700,     9.0,
6.9800,    13.0,
6.9900,     8.0,
7.0000,    13.0,
7.0100,    10.0,
7.0200,     6.0,
7.0300,     6.0,
7.0400,     4.0,
7.0500,    12.0,
7.0600,     9.0,
7.0700,     7.0,
7.0800,    11.0,
7.0900,    10.0,
7.1000,     9.0,
7.1100,    11.0,
7.1200,     5.0,
7.1300,     7.0,
7.1400,     7.0,
7.1500,    11.0,
7.1600,     8.0,
7.1700,     9.0,
7.1800,    11.0,
7.1900,     6.0,
7.2000,     8.0,
7.2100,    11.0,
7.2200,     3.0,
7.2300,    10.0,
7.2400,     6.0,
7.2500,     8.0,
7.2600,    11.0,
7.2700,     7.0,
7.2800,    11.0,
7.2900,    11.0,
7.3000,     1.0,
7.3100,     6.0,
7.3200,     7.0,
7.3300,     8.0,
7.3400,     5.0,
7.3500,     5.0,
7.3600,     4.0,
7.3700,     5.0,
7.3800,    12.0,
7.3900,     9.0,
7.4000,     5.0,
7.4100,     9.0,
7.4200,     9.0,
7.4300,     7.0,
7.4400,     9.0,
7.4500,     7.0,
7.4600,     6.0,
7.4700,    11.0,
7.4800,     6.0,
7.4900,     6.0,
7.5000,    10.0,
7.5100,     8.0,
7.5200,     7.0,
7.5300,    12.0,
7.5400,     8.0,
7.5500,    10.0,
7.5600,     7.0,
7.5700,     4.0,
7.5800,     8.0,
7.5900,     5.0,
7.6000,     9.0,
7.6100,    10.0,
7.6200,    12.0,
7.6300,     7.0,
7.6400,     6.0,
7.6500,     9.0,
7.6600,     9.0,
7.6700,     9.0,
7.6800,    11.0,
7.6900,     5.0,
7.7000,     5.0,
7.7100,     5.0,
7.7200,     6.0,
7.7300,     5.0,
7.7400,    10.0,
7.7500,     9.0,
7.7600,     2.0,
7.7700,     2.0,
7.7800,     7.0,
7.7900,     8.0,
7.8000,     8.0,
7.8100,     7.0,
7.8200,     6.0,
7.8300,     3.0,
7.8400,     4.0,
7.8500,     6.0,
7.8600,     6.0,
7.8700,     9.0,
7.8800,     7.0,
7.8900,     5.0,
7.9000,     1.0,
7.9100,     5.0,
7.9200,     6.0,
7.9300,     7.0,
7.9400,    13.0,
7.9500,     4.0,
7.9600,     7.0,
7.9700,     8.0,
7.9800,     5.0,
7.9900,     8.0,
8.0000,     5.0,
8.0100,     5.0,
8.0200,     2.0,
8.0300,     7.0,
8.0400,     8.0,
8.0500,     6.0,
8.0600,     8.0,
8.0700,     7.0,
8.0800,     8.0,
8.0900,     7.0,
8.1000,     8.0,
8.1100,     5.0,
8.1200,     4.0,
8.1300,     6.0,
8.1400,     9.0,
8.1500,     4.0,
8.1600,     3.0,
8.1700,     5.0,
8.1800,     5.0,
8.1900,     5.0,
8.2000,     8.0,
8.2100,     6.0,
8.2200,    10.0,
8.2300,     1.0,
8.2400,     6.0,
8.2500,     6.0,
8.2600,     4.0,
8.2700,     4.0,
8.2800,     3.0,
8.2900,     5.0,
8.3000,     8.0,
8.3100,     3.0,
8.3200,     6.0,
8.3300,     6.0,
8.3400,     3.0,
8.3500,     6.0,
8.3600,     4.0,
8.3700,    10.0,
8.3800,    14.0,
8.3900,     5.0,
8.4000,     9.0,
8.4100,     2.0,
8.4200,     7.0,
8.4300,     2.0,
8.4400,     4.0,
8.4500,     4.0,
8.4600,     4.0,
8.4700,     4.0,
8.4800,     6.0,
8.4900,     3.0,
8.5000,     3.0,
8.5100,    14.0,
8.5200,     7.0,
8.5300,     5.0,
8.5400,     8.0,
8.5500,     6.0,
8.5600,     5.0,
8.5700,     4.0,
8.5800,     6.0,
8.5900,     6.0,
8.6000,     6.0,
8.6100,     4.0,
8.6200,     2.0,
8.6300,     5.0,
8.6400,     6.0,
8.6500,     4.0,
8.6600,     7.0,
8.6700,     4.0,
8.6800,     2.0,
8.6900,     6.0,
8.7000,     5.0,
8.7100,     2.0,
8.7200,     4.0,
8.7300,     2.0,
8.7400,     2.0,
8.7500,     4.0,
8.7600,     6.0,
8.7700,     6.0,
8.7800,     0.0,
8.7900,     3.0,
8.8000,     4.0,
8.8100,     2.0,
8.8200,     1.0,
8.8300,     6.0,
8.8400,     4.0,
8.8500,     5.0,
8.8600,     4.0,
8.8700,     5.0,
8.8800,     3.0,
8.8900,     4.0,
8.9000,     5.0,
8.9100,     6.0,
8.9200,     2.0,
8.9300,     5.0,
8.9400,     3.0,
8.9500,     6.0,
8.9600,     7.0,
8.9700,     4.0,
8.9800,     7.0,
8.9900,     4.0,
9.0000,     1.0,
9.0100,     2.0,
9.0200,     4.0,
9.0300,     4.0,
9.0400,     6.0,
9.0500,     3.0,
9.0600,     5.0,
9.0700,     2.0,
9.0800,     4.0,
9.0900,    11.0,
9.1000,     3.0,
9.1100,     7.0,
9.1200,     6.0,
9.1300,     4.0,
9.1400,    13.0,
9.1500,     0.0,
9.1600,     5.0,
9.1700,     5.0,
9.1800,     2.0,
9.1900,     3.0,
9.2000,     3.0,
9.2100,     4.0,
9.2200,     2.0,
9.2300,     3.0,
9.2400,     4.0,
9.2500,     1.0,
9.2600,     3.0,
9.2700,     2.0,
9.2800,     1.0,
9.2900,     6.0,
9.3000,     3.0,
9.3100,     2.0,
9.3200,     3.0,
9.3300,     5.0,
9.3400,     1.0,
9.3500,     4.0,
9.3600,     2.0,
9.3700,     3.0,
9.3800,     6.0,
9.3900,     2.0,
9.4000,     5.0,
9.4100,     2.0,
9.4200,     5.0,
9.4300,     3.0,
9.4400,     1.0,
9.4500,     5.0,
9.4600,     4.0,
9.4700,     1.0,
9.4800,     4.0,
9.4900,     3.0,
9.5000,     2.0,
9.5100,     1.0,
9.5200,     5.0,
9.5300,     5.0,
9.5400,     2.0,
9.5500,     0.0,
9.5600,     4.0,
9.5700,     4.0,
9.5800,     1.0,
9.5900,     4.0,
9.6000,     4.0,
9.6100,     4.0,
9.6200,     2.0,
9.6300,     3.0,
9.6400,     2.0,
9.6500,     4.0,
9.6600,     5.0,
9.6700,     3.0,
9.6800,     4.0,
9.6900,     3.0,
9.7000,     2.0,
9.7100,     4.0,
9.7200,     1.0,
9.7300,     1.0,
9.7400,     6.0,
9.7500,     3.0,
9.7600,     4.0,
9.7700,     1.0,
9.7800,     4.0,
9.7900,     4.0,
9.8000,     6.0,
9.8100,     4.0,
9.8200,     1.0,
9.8300,     4.0,
9.8400,     2.0,
9.8500,     1.0,
9.8600,     6.0,
9.8700,     3.0,
9.8800,     3.0,
9.8900,     3.0,
9.9000,     3.0,
9.9100,     2.0,
9.9200,     2.0,
9.9300,     3.0,
9.9400,     6.0,
9.9500,     5.0,
9.9600,     3.0,
9.9700,     4.0,
9.9800,     2.0,
9.9900,     2.0,
10.0000,     2.0,
10.0100,     0.0,
10.0200,     4.0,
10.0300,     0.0,
10.0400,     4.0,
10.0500,     1.0,
10.0600,     6.0,
10.0700,     3.0,
10.0800,     0.0,
10.0900,     2.0,
10.1000,     2.0,
10.1100,     2.0,
10.1200,     3.0,
10.1300,     1.0,
10.1400,     2.0,
10.1500,     1.0,
10.1600,     3.0,
10.1700,     5.0,
10.1800,     2.0,
10.1900,     2.0,
10.2000,     0.0,
10.2100,     3.0,
10.2200,     2.0,
10.2300,     5.0,
10.2400,     4.0,
10.2500,     5.0,
10.2600,     1.0,
10.2700,     2.0,
10.2800,     2.0,
10.2900,     2.0,
10.3000,     2.0,
10.3100,     3.0,
10.3200,     3.0,
10.3300,     2.0,
10.3400,     4.0,
10.3500,     2.0,
10.3600,     3.0,
10.3700,     5.0,
10.3800,     4.0,
10.3900,     3.0,
10.4000,     2.0,
10.4100,     3.0,
10.4200,     2.0,
10.4300,     1.0,
10.4400,     1.0,
10.4500,     2.0,
10.4600,     2.0,
10.4700,     1.0,
10.4800,     1.0,
10.4900,     3.0,
10.5000,     4.0,
10.5100,     4.0,
10.5200,     1.0,
10.5300,     2.0,
10.5400,     2.0,
10.5500,     3.0,
10.5600,     8.0,
10.5700,     1.0,
10.5800,     2.0,
10.5900,     0.0,
10.6000,     1.0,
10.6100,     7.0,
10.6200,     0.0,
10.6300,     3.0,
10.6400,     3.0,
10.6500,     4.0,
10.6600,     2.0,
10.6700,     5.0,
10.6800,     4.0,
10.6900,     1.0,
10.7000,     2.0,
10.7100,     1.0,
10.7200,     3.0,
10.7300,     0.0,
10.7400,     4.0,
10.7500,     2.0,
10.7600,     0.0,
10.7700,     1.0,
10.7800,     2.0,
10.7900,     4.0,
10.8000,     0.0,
10.8100,     1.0,
10.8200,     0.0,
10.8300,     1.0,
10.8400,     1.0,
10.8500,     0.0,
10.8600,     1.0,
10.8700,     2.0,
10.8800,     0.0,
10.8900,     0.0,
10.9000,     1.0,
10.9100,     1.0,
10.9200,     3.0,
10.9300,     1.0,
10.9400,     3.0,
10.9500,     2.0,
10.9600,     2.0,
10.9700,     3.0,
10.9800,     1.0,
10.9900,     0.0,
11.0000,     2.0,
11.0100,     2.0,
11.0200,     0.0,
11.0300,     1.0,
11.0400,     3.0,
11.0500,     1.0,
11.0600,     2.0,
11.0700,     2.0,
11.0800,     1.0,
11.0900,     0.0,
11.1000,     1.0,
11.1100,     2.0,
11.1200,     1.0,
11.1300,     3.0,
11.1400,     3.0,
11.1500,     2.0,
11.1600,     2.0,
11.1700,     2.0,
11.1800,     2.0,
11.1900,     2.0,
11.2000,     5.0,
11.2100,     0.0,
11.2200,     0.0,
11.2300,     2.0,
11.2400,     2.0,
11.2500,     3.0,
11.2600,     0.0,
11.2700,     1.0,
11.2800,     0.0,
11.2900,     1.0,
11.3000,     3.0,
11.3100,     1.0,
11.3200,     0.0,
11.3300,     1.0,
11.3400,     1.0,
11.3500,     2.0,
11.3600,     1.0,
11.3700,     2.0,
11.3800,     0.0,
11.3900,     1.0,
11.4000,     1.0,
11.4100,     1.0,
11.4200,     2.0,
11.4300,     3.0,
11.4400,     2.0,
11.4500,     1.0,
11.4600,     1.0,
11.4700,     1.0,
11.4800,     4.0,
11.4900,     1.0,
11.5000,     0.0,
11.5100,     0.0,
11.5200,     4.0,
11.5300,     0.0,
11.5400,     0.0,
11.5500,     3.0,
11.5600,     0.0,
11.5700,     1.0,
11.5800,     1.0,
11.5900,     0.0,
11.6000,     2.0,
11.6100,     1.0,
11.6200,     0.0,
11.6300,     1.0,
11.6400,     0.0,
11.6500,     2.0,
11.6600,     2.0,
11.6700,     2.0,
11.6800,     0.0,
11.6900,     0.0,
11.7000,     0.0,
11.7100,     1.0,
11.7200,     0.0,
11.7300,     0.0,
11.7400,     0.0,
11.7500,     3.0,
11.7600,     1.0,
11.7700,     0.0,
11.7800,     1.0,
11.7900,     1.0,
11.8000,     0.0,
11.8100,     1.0,
11.8200,     2.0,
11.8300,     1.0,
11.8400,     0.0,
11.8500,     1.0,
11.8600,     2.0,
11.8700,     1.0,
11.8800,     1.0,
11.8900,     0.0,
11.9000,     1.0,
11.9100,     0.0,
11.9200,     0.0,
11.9300,     1.0,
11.9400,     1.0,
11.9500,     4.0,
11.9600,     3.0,
11.9700,     0.0,
11.9800,     1.0,
11.9900,     0.0,
12.0000,     2.0,
12.0100,     1.0,
12.0200,     2.0,
12.0300,     4.0,
12.0400,     1.0,
12.0500,     0.0,
12.0600,     1.0,
12.0700,     1.0,
12.0800,     1.0,
12.0900,     2.0,
12.1000,     1.0,
12.1100,     1.0,
12.1200,     0.0,
12.1300,     0.0,
12.1400,     0.0,
12.1500,     0.0,
12.1600,     2.0,
12.1700,     1.0,
12.1800,     1.0,
12.1900,     0.0,
12.2000,     1.0,
12.2100,     1.0,
12.2200,     0.0,
12.2300,     0.0,
12.2400,     1.0,
12.2500,     0.0,
12.2600,     0.0,
12.2700,     1.0,
12.2800,     2.0,
12.2900,     0.0,
12.3000,     2.0,
12.3100,     0.0,
12.3200,     2.0,
12.3300,     0.0,
12.3400,     1.0,
12.3500,     0.0,
12.3600,     0.0,
12.3700,     0.0,
12.3800,     0.0,
12.3900,     1.0,
12.4000,     1.0,
12.4100,     1.0,
12.4200,     0.0,
12.4300,     1.0,
12.4400,     3.0,
12.4500,     0.0,
12.4600,     1.0,
12.4700,     1.0,
12.4800,     0.0,
12.4900,     1.0,
12.5000,     1.0,
12.5100,     1.0,
12.5200,     0.0,
12.5300,     0.0,
12.5400,     0.0,
12.5500,     2.0,
12.5600,     0.0,
12.5700,     0.0,
12.5800,     0.0,
12.5900,     1.0,
12.6000,     1.0,
12.6100,     0.0,
12.6200,     0.0,
12.6300,     1.0,
12.6400,     0.0,
12.6500,     0.0,
12.6600,     2.0,
12.6700,     0.0,
12.6800,     0.0,
12.6900,     3.0,
12.7000,     1.0,
12.7100,     0.0,
12.7200,     0.0,
12.7300,     1.0,
12.7400,     1.0,
12.7500,     0.0,
12.7600,     0.0,
12.7700,     0.0,
12.7800,     1.0,
12.7900,     0.0,
12.8000,     2.0,
12.8100,     0.0,
12.8200,     0.0,
12.8300,     1.0,
12.8400,     1.0,
12.8500,     1.0,
12.8600,     0.0,
12.8700,     0.0,
12.8800,     0.0,
12.8900,     1.0,
12.9000,     0.0,
12.9100,     0.0,
12.9200,     1.0,
12.9300,     1.0,
12.9400,     0.0,
12.9500,     0.0,
12.9600,     0.0,
12.9700,     1.0,
12.9800,     0.0,
12.9900,     1.0,
13.0000,     0.0,
13.0100,     1.0,
13.0200,     1.0,
13.0300,     0.0,
13.0400,     0.0,
13.0500,     0.0,
13.0600,     0.0,
13.0700,     2.0,
13.0800,     1.0,
13.0900,     0.0,
13.1000,     0.0,
13.1100,     0.0,
13.1200,     0.0,
13.1300,     0.0,
13.1400,     0.0,
13.1500,     0.0,
13.1600,     0.0,
13.1700,     1.0,
13.1800,     1.0,
13.1900,     0.0,
13.2000,     0.0,
13.2100,     1.0,
13.2200,     1.0,
13.2300,     1.0,
13.2400,     1.0,
13.2500,     0.0,
13.2600,     0.0,
13.2700,     0.0,
13.2800,     2.0,
13.2900,     0.0,
13.3000,     0.0,
13.3100,     0.0,
13.3200,     1.0,
13.3300,     0.0,
13.3400,     0.0,
13.3500,     0.0,
13.3600,     0.0,
13.3700,     0.0,
13.3800,     1.0,
13.3900,     1.0,
13.4000,     0.0,
13.4100,     0.0,
13.4200,     3.0,
13.4300,     0.0,
13.4400,     1.0,
13.4500,     0.0,
13.4600,     0.0,
13.4700,     0.0,
13.4800,     0.0,
13.4900,     1.0,
13.5000,     0.0,
13.5100,     0.0,
13.5200,     0.0,
13.5300,     0.0,
13.5400,     0.0,
13.5500,     0.0,
13.5600,     0.0,
13.5700,     0.0,
13.5800,     0.0,
13.5900,     0.0,
13.6000,     0.0,
13.6100,     0.0,
13.6200,     0.0,
13.6300,     0.0,
13.6400,     1.0,
13.6500,     0.0,
13.6600,     0.0,
13.6700,     0.0,
13.6800,     0.0,
13.6900,     0.0,
13.7000,     0.0,
13.7100,     0.0,
13.7200,     0.0,
13.7300,     0.0,
13.7400,     0.0,
13.7500,     0.0,
13.7600,     0.0,
13.7700,     0.0,
13.7800,     0.0,
13.7900,     0.0,
13.8000,     0.0,
13.8100,     1.0,
13.8200,     0.0,
13.8300,     0.0,
13.8400,     0.0,
13.8500,     0.0,
13.8600,     0.0,
13.8700,     0.0,
13.8800,     1.0,
13.8900,     1.0,
13.9000,     0.0,
13.9100,     0.0,
13.9200,     0.0,
13.9300,     0.0,
13.9400,     0.0,
13.9500,     0.0,
13.9600,     0.0,
13.9700,     0.0,
13.9800,     0.0,
13.9900,     0.0,
14.0000,     0.0,
14.0100,     0.0,
14.0200,     0.0,
14.0300,     0.0,
14.0400,     0.0,
14.0500,     0.0,
14.0600,     0.0,
14.0700,     0.0,
14.0800,     0.0,
14.0900,     1.0,
14.1000,     0.0,
14.1100,     0.0,
14.1200,     0.0,
14.1300,     0.0,
14.1400,     1.0,
14.1500,     0.0,
14.1600,     0.0,
14.1700,     0.0,
14.1800,     0.0,
14.1900,     0.0,
14.2000,     0.0,
14.2100,     0.0,
14.2200,     0.0,
14.2300,     0.0,
14.2400,     0.0,
14.2500,     0.0,
14.2600,     0.0,
14.2700,     0.0,
14.2800,     0.0,
14.2900,     0.0,
14.3000,     0.0,
14.3100,     0.0,
14.3200,     0.0,
14.3300,     0.0,
14.3400,     0.0,
14.3500,     0.0,
14.3600,     0.0,
14.3700,     0.0,
14.3800,     0.0,
14.3900,     0.0,
14.4000,     0.0,
14.4100,     0.0,
14.4200,     0.0,
14.4300,     0.0,
14.4400,     0.0,
14.4500,     0.0,
14.4600,     0.0,
14.4700,     0.0,
14.4800,     0.0,
14.4900,     0.0,
14.5000,     0.0,
14.5100,     0.0,
14.5200,     0.0,
14.5300,     0.0,
14.5400,     0.0,
14.5500,     0.0,
14.5600,     0.0,
14.5700,     0.0,
14.5800,     0.0,
14.5900,     0.0,
14.6000,     0.0,
14.6100,     0.0,
14.6200,     0.0,
14.6300,     0.0,
14.6400,     0.0,
14.6500,     0.0,
14.6600,     0.0,
14.6700,     0.0,
14.6800,     0.0,
14.6900,     0.0,
14.7000,     0.0,
14.7100,     0.0,
14.7200,     0.0,
14.7300,     0.0,
14.7400,     0.0,
14.7500,     0.0,
14.7600,     0.0,
14.7700,     0.0,
14.7800,     0.0,
14.7900,     0.0,
14.8000,     0.0,
14.8100,     0.0,
14.8200,     0.0,
14.8300,     0.0,
14.8400,     0.0,
14.8500,     0.0,
14.8600,     0.0,
14.8700,     0.0,
14.8800,     0.0,
14.8900,     0.0,
14.9000,     0.0,
14.9100,     0.0,
14.9200,     0.0,
14.9300,     0.0,
14.9400,     0.0,
14.9500,     0.0,
14.9600,     0.0,
14.9700,     0.0,
14.9800,     0.0,
14.9900,     0.0,
15.0000,     0.0,
15.0100,     0.0,
15.0200,     0.0,
15.0300,     0.0,
15.0400,     0.0,
15.0500,     0.0,
15.0600,     0.0,
15.0700,     0.0,
15.0800,     0.0,
15.0900,     0.0,
15.1000,     0.0,
15.1100,     0.0,
15.1200,     0.0,
15.1300,     0.0,
15.1400,     0.0,
15.1500,     0.0,
15.1600,     0.0,
15.1700,     0.0,
15.1800,     0.0,
15.1900,     0.0,
15.2000,     0.0,
15.2100,     0.0,
15.2200,     0.0,
15.2300,     0.0,
15.2400,     0.0,
15.2500,     0.0,
15.2600,     0.0,
15.2700,     0.0,
15.2800,     0.0,
15.2900,     0.0,
15.3000,     0.0,
15.3100,     0.0,
15.3200,     0.0,
15.3300,     0.0,
15.3400,     0.0,
15.3500,     0.0,
#ENDOFDATA   : 
