# Supplementary material for: Zeolite Adsorption of Chloride from a Synthetic Alkali-Activated Cement Pore Solution
Source: Materials (Basel). 2019 Jun 24;12(12):2019. doi: 10.3390/ma12122019 (PMC6630726; doi:10.3390/ma12122019)
Supplement: Supplementary file 1 [file materials-12-02019-s001.zip › Raw Data for MDPI Repository/CHA (SSZ-13)/Useless/Base(28).PS.EDS/Base(28).p_s]

..2
Base(28).psref
6
#1 SPOT 1
Base(28)_pt1.psmsa
212.0,257.0,540.0,404.0
#1 SPOT 1
Base(28)_pt2.psmsa
231.0,257.0,540.0,404.0
#1 SPOT 1
Base(28)_pt3.psmsa
244.0,264.0,540.0,404.0
#1 SPOT 1
Base(28)_pt4.psmsa
375.0,253.0,540.0,404.0
#1 SPOT 1
Base(28)_pt5.psmsa
375.0,240.0,540.0,404.0
#1 SPOT 1
Base(28)_pt6.psmsa
408.0,86.0,540.0,404.0
