# Supplementary material for: Zeolite Adsorption of Chloride from a Synthetic Alkali-Activated Cement Pore Solution
Source: Materials (Basel). 2019 Jun 24;12(12):2019. doi: 10.3390/ma12122019 (PMC6630726; doi:10.3390/ma12122019)
Supplement: Supplementary file 1 [file materials-12-02019-s001.zip › Raw Data for MDPI Repository/CHA (SSZ-13)/Useless/Base(28).PS.EDS/Base(28)_pt4.psmsa]

#FORMAT      : EMSA/MAS Spectral Data File
#VERSION     : 1.0
#TITLE       : Base(28)_pt4
#DATE        : 02-NOV-2018
#TIME        : 14:35: 7
#OWNER       : 
#NPOINTS     : 1536
#NCOLUMNS    : 1
#XUNITS      : keV
#YUNITS      : Intensity
#DATATYPE    : XY
#XPERCHAN    : 0.010000000
#OFFSET      : 0.000000000
#CHOFFSET    : 0.000000
#SIGNALTYPE  : EDS
#XLABEL      : X-Ray Energy
#YLABEL      : X-Ray Intensity
#BEAMKV   -kV: 15.0
#EMISSION -uA: 0.0000
#PROBECUR -nA: 7.5210
#BEAMDIAM -nm: 0.0
#MAGCAM      : 430.0
#OPERMODE    : IMAG
#XTILTSTGE-dg: 0.000
#YTILTSTGE-dg: 0.000
#XPOSITION   : -28.921
#YPOSITION   : -20.438
#ZPOSITION   : 11.024
#ELEVANGLE-dg: 40.52
#AZIMANGLE-dg: 150.00
#SOLIDANGL-sR: 0.0039
#LIVETIME  -s: 30.000
#REALTIME  -s: 31.362
#THCWIND  -cm: 3.00E-05
#TAUWIND  -cm: 2.00E-06
#TDEADLYR -cm: 1.00E-06
#EDSDET      : SiUTW
#COMMENT     : The following parameters are defined by Thermo Fisher Scientific
##INSTRUMENT : NSS
##DETNAME    : Pioneer
##CONTAM     : 0.00E+00
##CONTAMTYPE : NONE
##WORKDIST   : 11.59
##STAGEROT   : 0.000
##SLIDEPOS   : 50.000
##CRYSTMATL  : Si-Drift
##CRYSTAREA  : 10.000
##CRYSTTHICK : 0.450
##WINTYPE    : NORVAR
##CONTMATL   : SDD_LELMT
##WINDCOAT   : ALUMINUM
##WINDTHICK  : 0.030
##DEADTIME   : 1.362
##TIMECNSTNT : 6400
##EDSBOARDREV: 2
##ZEROWIDTH  : 31.000
##DETECTS    : 101560
##CONVERTS   : 95768
##STORES     : 95239
##ESCPKSREM  : 1
##ZEROPKSREM : 0
##SUMPKSREM  : 1
##ZEROCUTOFF : 0.000
##DETSUBTYPE : 3
##EXPONENT   : 0.000
##LOWEVADJ   : 0.000
##BEAMX      : -1.000
##BEAMY      : -1.000
##CHARGE     : 0.00E+00
##QUANT_DATE : Fri Nov 02 14:35:38 2018
##QUANT_CHI  : 22.392
##FITTYPE    : 1
##MATRIXCORR : 1
##PEAKLAB    : 0.268000  C Ka  2
##PEAKLAB    : 0.392000  N Ka  2
##PEAKLAB    : 0.519000  O Ka  2
##PEAKLAB    : 2.014000  P Ka  2
##PEAKLAB    : 2.620000  Cl Ka  2
##QUANT_ATNUM: PL, 15
##QUANT_LNTP : PL, 2
##QUANT_SRC  : PL, 1
##QUANT_NTCNT: PL, 0
##QUANT_CTERR: PL, 3
##QUANT_STD  : PL, 
##QUANT_CMPD : PL, (null)
##QUANT_KRT  : PL, 0.00000
##QUANT_KERR : PL, 0.00000
##QUANT_FITC : PL, 0.00000e+00
##QUANT_WTCON: PL, -1.00000
##QUANT_ATCON: PL, 0.00000
##QUANT_COCON: PL, 0.00000
##QUANT_Z    : PL, 0.00000
##QUANT_A    : PL, 0.00000
##QUANT_F    : PL, 0.00000
##QUANT_KFACT: PL, 0.00000
##QUANT_CATS : PL, 0.00000
##QUANT_FITC1: PL, 0.00000e+00
##QUANT_FITC2: PL, 0.00000e+00
##QUANT_FIT_G: PL, 1.07188e-03
##QUANT_PMTR0: PL, 9.36366e-01
##QUANT_PMTR1: PL, 2.85014e+00
##QUANT_PMTR2: PL, 0.00000e+00
##QUANT_PMTR3: PL, 2.26168e+00
##QUANT_ATNUM: NK, 7
##QUANT_LNTP : NK, 1
##QUANT_SRC  : NK, 1
##QUANT_NTCNT: NK, 1776
##QUANT_CTERR: NK, 257
##QUANT_STD  : NK, 
##QUANT_CMPD : NK, N
##QUANT_KRT  : NK, 0.06491
##QUANT_KERR : NK, 0.00939
##QUANT_FITC : NK, 9.07603e-03
##QUANT_WTCON: NK, 0.16529
##QUANT_ATCON: NK, 0.16158
##QUANT_COCON: NK, 0.16529
##QUANT_Z    : NK, 1.00109
##QUANT_A    : NK, 6.71752
##QUANT_F    : NK, 0.99944
##QUANT_KFACT: NK, 0.00000
##QUANT_CATS : NK, 0.00000
##QUANT_FITC1: NK, 0.00000e+00
##QUANT_FITC2: NK, 9.68818e-03
##QUANT_FIT_G: NK, 3.11354e-02
##QUANT_PMTR0: NK, 9.36366e-01
##QUANT_PMTR1: NK, 2.85014e+00
##QUANT_PMTR2: NK, 0.00000e+00
##QUANT_PMTR3: NK, 2.26168e+00
##QUANT_ATNUM: OK, 8
##QUANT_LNTP : OK, 1
##QUANT_SRC  : OK, 1
##QUANT_NTCNT: OK, 6215
##QUANT_CTERR: OK, 156
##QUANT_STD  : OK, 
##QUANT_CMPD : OK, O
##QUANT_KRT  : OK, 0.15790
##QUANT_KERR : OK, 0.00395
##QUANT_FITC : OK, 8.79950e-02
##QUANT_WTCON: OK, 0.30879
##QUANT_ATCON: OK, 0.26427
##QUANT_COCON: OK, 0.30879
##QUANT_Z    : OK, 1.02655
##QUANT_A    : OK, 5.02822
##QUANT_F    : OK, 0.99999
##QUANT_KFACT: OK, 0.00000
##QUANT_CATS : OK, 0.00000
##QUANT_FITC1: OK, 2.27716e-03
##QUANT_FITC2: OK, -5.29196e-03
##QUANT_FIT_G: OK, 1.29536e-01
##QUANT_PMTR0: OK, 9.36366e-01
##QUANT_PMTR1: OK, 2.85014e+00
##QUANT_PMTR2: OK, 0.00000e+00
##QUANT_PMTR3: OK, 2.26168e+00
##QUANT_ATNUM: CK, 6
##QUANT_LNTP : CK, 1
##QUANT_SRC  : CK, 1
##QUANT_NTCNT: CK, 42253
##QUANT_CTERR: CK, 251
##QUANT_STD  : CK, 
##QUANT_CMPD : CK, C
##QUANT_KRT  : CK, 0.70293
##QUANT_KERR : CK, 0.00418
##QUANT_FITC : CK, 6.17314e-01
##QUANT_WTCON: CK, 0.49152
##QUANT_ATCON: CK, 0.56033
##QUANT_COCON: CK, 0.49152
##QUANT_Z    : CK, 0.97049
##QUANT_A    : CK, 1.90247
##QUANT_F    : CK, 0.99961
##QUANT_KFACT: CK, 0.00000
##QUANT_CATS : CK, 0.00000
##QUANT_FITC1: CK, 7.51205e-03
##QUANT_FITC2: CK, -5.05395e-02
##QUANT_FIT_G: CK, 7.91451e-01
##QUANT_PMTR0: CK, 9.36366e-01
##QUANT_PMTR1: CK, 2.85014e+00
##QUANT_PMTR2: CK, 0.00000e+00
##QUANT_PMTR3: CK, 2.26168e+00
##QUANT_ATNUM: PK, 15
##QUANT_LNTP : PK, 1
##QUANT_SRC  : PK, 1
##QUANT_NTCNT: PK, 1170
##QUANT_CTERR: PK, 102
##QUANT_STD  : PK, 
##QUANT_CMPD : PK, P
##QUANT_KRT  : PK, 0.02045
##QUANT_KERR : PK, 0.00179
##QUANT_FITC : PK, 2.39590e-02
##QUANT_WTCON: PK, 0.00960
##QUANT_ATCON: PK, 0.00424
##QUANT_COCON: PK, 0.00960
##QUANT_Z    : PK, 1.17340
##QUANT_A    : PK, 1.05796
##QUANT_F    : PK, 0.99807
##QUANT_KFACT: PK, 0.00000
##QUANT_CATS : PK, 0.00000
##QUANT_FITC1: PK, 3.22676e-04
##QUANT_FITC2: PK, -5.90765e-04
##QUANT_FIT_G: PK, 1.19045e-02
##QUANT_PMTR0: PK, 9.95133e-01
##QUANT_PMTR1: PK, 1.13592e+00
##QUANT_PMTR2: PK, 5.08669e-02
##QUANT_PMTR3: PK, 1.19004e+00
##QUANT_ATNUM: ClK, 17
##QUANT_LNTP : ClK, 1
##QUANT_SRC  : ClK, 1
##QUANT_NTCNT: ClK, 2317
##QUANT_CTERR: ClK, 115
##QUANT_STD  : ClK, 
##QUANT_CMPD : ClK, Cl
##QUANT_KRT  : ClK, 0.05382
##QUANT_KERR : ClK, 0.00267
##QUANT_FITC : ClK, 1.55970e-02
##QUANT_WTCON: ClK, 0.02480
##QUANT_ATCON: ClK, 0.00958
##QUANT_COCON: ClK, 0.02480
##QUANT_Z    : ClK, 1.20709
##QUANT_A    : ClK, 1.00766
##QUANT_F    : ClK, 1.00000
##QUANT_KFACT: ClK, 0.00000
##QUANT_CATS : ClK, 0.00000
##QUANT_FITC1: ClK, 1.10153e-03
##QUANT_FITC2: ClK, -3.43005e-04
##QUANT_FIT_G: ClK, 2.20577e-02
##QUANT_PMTR0: ClK, 9.95133e-01
##QUANT_PMTR1: ClK, 1.13592e+00
##QUANT_PMTR2: ClK, 5.08669e-02
##QUANT_PMTR3: ClK, 1.19004e+00
##QUANT_ATNUM: ClL, 17
##QUANT_LNTP : ClL, 2
##QUANT_SRC  : ClL, 1
##QUANT_NTCNT: ClL, 248
##QUANT_CTERR: ClL, 4
##QUANT_STD  : ClL, 
##QUANT_CMPD : ClL, (null)
##QUANT_KRT  : ClL, 0.00000
##QUANT_KERR : ClL, 0.00000
##QUANT_FITC : ClL, 5.62842e-03
##QUANT_WTCON: ClL, -1.00000
##QUANT_ATCON: ClL, 0.00000
##QUANT_COCON: ClL, 0.00000
##QUANT_Z    : ClL, 0.00000
##QUANT_A    : ClL, 0.00000
##QUANT_F    : ClL, 0.00000
##QUANT_KFACT: ClL, 0.00000
##QUANT_CATS : ClL, 0.00000
##QUANT_FITC1: ClL, 0.00000e+00
##QUANT_FITC2: ClL, 0.00000e+00
##QUANT_FIT_G: ClL, 0.00000e+00
##QUANT_PMTR0: ClL, 9.36366e-01
##QUANT_PMTR1: ClL, 2.85014e+00
##QUANT_PMTR2: ClL, 0.00000e+00
##QUANT_PMTR3: ClL, 2.26168e+00
#SPECTRUM    : 
0.0000,     0.0,
0.0100,     0.0,
0.0200,     0.0,
0.0300,     0.0,
0.0400,     0.0,
0.0500,     0.0,
0.0600,     0.0,
0.0700,     0.0,
0.0800,     0.0,
0.0900,     0.0,
0.1000,     0.0,
0.1100,     0.0,
0.1200,     0.0,
0.1300,     0.0,
0.1400,     0.0,
0.1500,     0.0,
0.1600,     0.0,
0.1700,     0.0,
0.1800,     0.0,
0.1900,     0.0,
0.2000,   433.0,
0.2100,  1027.0,
0.2200,  1802.0,
0.2300,  2908.0,
0.2400,  4540.0,
0.2500,  6109.0,
0.2600,  7491.0,
0.2700,  7867.0,
0.2800,  6559.0,
0.2900,  4337.0,
0.3000,  2214.0,
0.3100,   863.0,
0.3200,   324.0,
0.3300,   165.0,
0.3400,   166.0,
0.3500,   164.0,
0.3600,   177.0,
0.3700,   227.0,
0.3800,   241.0,
0.3900,   292.0,
0.4000,   260.0,
0.4100,   276.0,
0.4200,   263.0,
0.4300,   286.0,
0.4400,   278.0,
0.4500,   333.0,
0.4600,   330.0,
0.4700,   376.0,
0.4800,   507.0,
0.4900,   754.0,
0.5000,  1082.0,
0.5100,  1292.0,
0.5200,  1251.0,
0.5300,  1041.0,
0.5400,   725.0,
0.5500,   414.0,
0.5600,   268.0,
0.5700,   129.0,
0.5800,    74.0,
0.5900,    67.0,
0.6000,    63.0,
0.6100,    64.0,
0.6200,    85.0,
0.6300,    93.0,
0.6400,    77.0,
0.6500,    90.0,
0.6600,    78.0,
0.6700,    90.0,
0.6800,   110.0,
0.6900,    80.0,
0.7000,    89.0,
0.7100,    83.0,
0.7200,    87.0,
0.7300,    80.0,
0.7400,    93.0,
0.7500,    94.0,
0.7600,    87.0,
0.7700,    94.0,
0.7800,   111.0,
0.7900,    94.0,
0.8000,   104.0,
0.8100,    99.0,
0.8200,   108.0,
0.8300,   112.0,
0.8400,   130.0,
0.8500,   111.0,
0.8600,   131.0,
0.8700,   129.0,
0.8800,   113.0,
0.8900,   114.0,
0.9000,   110.0,
0.9100,   131.0,
0.9200,   110.0,
0.9300,   115.0,
0.9400,   138.0,
0.9500,   125.0,
0.9600,   125.0,
0.9700,   110.0,
0.9800,   126.0,
0.9900,   127.0,
1.0000,   146.0,
1.0100,   135.0,
1.0200,   125.0,
1.0300,   122.0,
1.0400,   155.0,
1.0500,   140.0,
1.0600,   133.0,
1.0700,   121.0,
1.0800,   124.0,
1.0900,   125.0,
1.1000,   109.0,
1.1100,   123.0,
1.1200,   132.0,
1.1300,   147.0,
1.1400,   116.0,
1.1500,   133.0,
1.1600,   121.0,
1.1700,   137.0,
1.1800,   138.0,
1.1900,   126.0,
1.2000,   117.0,
1.2100,   119.0,
1.2200,   120.0,
1.2300,   115.0,
1.2400,   138.0,
1.2500,   119.0,
1.2600,   146.0,
1.2700,   136.0,
1.2800,   125.0,
1.2900,   136.0,
1.3000,   120.0,
1.3100,   129.0,
1.3200,   127.0,
1.3300,   121.0,
1.3400,   120.0,
1.3500,   119.0,
1.3600,   122.0,
1.3700,   150.0,
1.3800,   103.0,
1.3900,   123.0,
1.4000,   117.0,
1.4100,   136.0,
1.4200,   123.0,
1.4300,   126.0,
1.4400,   104.0,
1.4500,   112.0,
1.4600,   131.0,
1.4700,   135.0,
1.4800,   117.0,
1.4900,   119.0,
1.5000,   115.0,
1.5100,   122.0,
1.5200,   117.0,
1.5300,   127.0,
1.5400,    99.0,
1.5500,   122.0,
1.5600,   122.0,
1.5700,   112.0,
1.5800,    99.0,
1.5900,   126.0,
1.6000,   119.0,
1.6100,   102.0,
1.6200,   122.0,
1.6300,   124.0,
1.6400,    89.0,
1.6500,   113.0,
1.6600,    92.0,
1.6700,    83.0,
1.6800,   100.0,
1.6900,    99.0,
1.7000,    91.0,
1.7100,   118.0,
1.7200,   106.0,
1.7300,   136.0,
1.7400,   115.0,
1.7500,   100.0,
1.7600,   123.0,
1.7700,   119.0,
1.7800,   108.0,
1.7900,   128.0,
1.8000,   106.0,
1.8100,    99.0,
1.8200,   114.0,
1.8300,   109.0,
1.8400,    84.0,
1.8500,    86.0,
1.8600,    97.0,
1.8700,   101.0,
1.8800,    85.0,
1.8900,    69.0,
1.9000,   105.0,
1.9100,    93.0,
1.9200,    99.0,
1.9300,    91.0,
1.9400,   104.0,
1.9500,   103.0,
1.9600,   119.0,
1.9700,   167.0,
1.9800,   162.0,
1.9900,   211.0,
2.0000,   185.0,
2.0100,   202.0,
2.0200,   199.0,
2.0300,   182.0,
2.0400,   154.0,
2.0500,   137.0,
2.0600,   138.0,
2.0700,   115.0,
2.0800,    96.0,
2.0900,    79.0,
2.1000,    91.0,
2.1100,    83.0,
2.1200,    78.0,
2.1300,    96.0,
2.1400,    80.0,
2.1500,    96.0,
2.1600,    84.0,
2.1700,    71.0,
2.1800,    79.0,
2.1900,    80.0,
2.2000,    87.0,
2.2100,    78.0,
2.2200,    69.0,
2.2300,    78.0,
2.2400,    88.0,
2.2500,    84.0,
2.2600,    76.0,
2.2700,    77.0,
2.2800,    86.0,
2.2900,    64.0,
2.3000,    72.0,
2.3100,    71.0,
2.3200,    81.0,
2.3300,    71.0,
2.3400,    69.0,
2.3500,    58.0,
2.3600,    85.0,
2.3700,    84.0,
2.3800,    74.0,
2.3900,    75.0,
2.4000,    64.0,
2.4100,    67.0,
2.4200,    84.0,
2.4300,    70.0,
2.4400,    77.0,
2.4500,    54.0,
2.4600,    65.0,
2.4700,    79.0,
2.4800,    57.0,
2.4900,    77.0,
2.5000,    73.0,
2.5100,    82.0,
2.5200,    72.0,
2.5300,    60.0,
2.5400,   103.0,
2.5500,   121.0,
2.5600,   127.0,
2.5700,   171.0,
2.5800,   200.0,
2.5900,   249.0,
2.6000,   275.0,
2.6100,   275.0,
2.6200,   267.0,
2.6300,   256.0,
2.6400,   259.0,
2.6500,   198.0,
2.6600,   157.0,
2.6700,   154.0,
2.6800,   109.0,
2.6900,    97.0,
2.7000,    70.0,
2.7100,    65.0,
2.7200,    67.0,
2.7300,    62.0,
2.7400,    85.0,
2.7500,    66.0,
2.7600,    79.0,
2.7700,    65.0,
2.7800,    65.0,
2.7900,    95.0,
2.8000,    59.0,
2.8100,    74.0,
2.8200,    69.0,
2.8300,    76.0,
2.8400,    71.0,
2.8500,    65.0,
2.8600,    65.0,
2.8700,    62.0,
2.8800,    68.0,
2.8900,    51.0,
2.9000,    60.0,
2.9100,    47.0,
2.9200,    58.0,
2.9300,    44.0,
2.9400,    46.0,
2.9500,    51.0,
2.9600,    56.0,
2.9700,    55.0,
2.9800,    55.0,
2.9900,    52.0,
3.0000,    47.0,
3.0100,    42.0,
3.0200,    54.0,
3.0300,    41.0,
3.0400,    50.0,
3.0500,    44.0,
3.0600,    45.0,
3.0700,    47.0,
3.0800,    53.0,
3.0900,    50.0,
3.1000,    44.0,
3.1100,    49.0,
3.1200,    43.0,
3.1300,    38.0,
3.1400,    43.0,
3.1500,    49.0,
3.1600,    48.0,
3.1700,    53.0,
3.1800,    40.0,
3.1900,    43.0,
3.2000,    52.0,
3.2100,    49.0,
3.2200,    39.0,
3.2300,    48.0,
3.2400,    53.0,
3.2500,    45.0,
3.2600,    37.0,
3.2700,    49.0,
3.2800,    30.0,
3.2900,    55.0,
3.3000,    50.0,
3.3100,    41.0,
3.3200,    44.0,
3.3300,    44.0,
3.3400,    46.0,
3.3500,    45.0,
3.3600,    40.0,
3.3700,    37.0,
3.3800,    52.0,
3.3900,    38.0,
3.4000,    35.0,
3.4100,    34.0,
3.4200,    42.0,
3.4300,    41.0,
3.4400,    26.0,
3.4500,    40.0,
3.4600,    45.0,
3.4700,    42.0,
3.4800,    33.0,
3.4900,    26.0,
3.5000,    41.0,
3.5100,    36.0,
3.5200,    40.0,
3.5300,    33.0,
3.5400,    28.0,
3.5500,    40.0,
3.5600,    37.0,
3.5700,    44.0,
3.5800,    33.0,
3.5900,    34.0,
3.6000,    38.0,
3.6100,    39.0,
3.6200,    26.0,
3.6300,    47.0,
3.6400,    40.0,
3.6500,    47.0,
3.6600,    45.0,
3.6700,    33.0,
3.6800,    34.0,
3.6900,    41.0,
3.7000,    40.0,
3.7100,    38.0,
3.7200,    40.0,
3.7300,    38.0,
3.7400,    25.0,
3.7500,    48.0,
3.7600,    35.0,
3.7700,    41.0,
3.7800,    37.0,
3.7900,    34.0,
3.8000,    22.0,
3.8100,    27.0,
3.8200,    32.0,
3.8300,    34.0,
3.8400,    31.0,
3.8500,    36.0,
3.8600,    32.0,
3.8700,    43.0,
3.8800,    34.0,
3.8900,    27.0,
3.9000,    22.0,
3.9100,    39.0,
3.9200,    36.0,
3.9300,    23.0,
3.9400,    33.0,
3.9500,    33.0,
3.9600,    33.0,
3.9700,    31.0,
3.9800,    33.0,
3.9900,    36.0,
4.0000,    33.0,
4.0100,    28.0,
4.0200,    36.0,
4.0300,    39.0,
4.0400,    41.0,
4.0500,    29.0,
4.0600,    39.0,
4.0700,    30.0,
4.0800,    29.0,
4.0900,    39.0,
4.1000,    27.0,
4.1100,    47.0,
4.1200,    37.0,
4.1300,    32.0,
4.1400,    31.0,
4.1500,    27.0,
4.1600,    24.0,
4.1700,    32.0,
4.1800,    35.0,
4.1900,    33.0,
4.2000,    33.0,
4.2100,    36.0,
4.2200,    27.0,
4.2300,    30.0,
4.2400,    30.0,
4.2500,    22.0,
4.2600,    28.0,
4.2700,    26.0,
4.2800,    25.0,
4.2900,    26.0,
4.3000,    32.0,
4.3100,    23.0,
4.3200,    19.0,
4.3300,    36.0,
4.3400,    26.0,
4.3500,    27.0,
4.3600,    20.0,
4.3700,    18.0,
4.3800,    26.0,
4.3900,    20.0,
4.4000,    28.0,
4.4100,    18.0,
4.4200,    22.0,
4.4300,    37.0,
4.4400,    33.0,
4.4500,    32.0,
4.4600,    29.0,
4.4700,    26.0,
4.4800,    21.0,
4.4900,    34.0,
4.5000,    24.0,
4.5100,    32.0,
4.5200,    20.0,
4.5300,    19.0,
4.5400,    30.0,
4.5500,    31.0,
4.5600,    26.0,
4.5700,    33.0,
4.5800,    32.0,
4.5900,    28.0,
4.6000,    24.0,
4.6100,    27.0,
4.6200,    32.0,
4.6300,    28.0,
4.6400,    24.0,
4.6500,    18.0,
4.6600,    22.0,
4.6700,    14.0,
4.6800,    27.0,
4.6900,    25.0,
4.7000,    21.0,
4.7100,    19.0,
4.7200,    23.0,
4.7300,    18.0,
4.7400,    16.0,
4.7500,    14.0,
4.7600,    26.0,
4.7700,    31.0,
4.7800,    25.0,
4.7900,    26.0,
4.8000,    31.0,
4.8100,    24.0,
4.8200,    22.0,
4.8300,    18.0,
4.8400,    21.0,
4.8500,    21.0,
4.8600,    17.0,
4.8700,    23.0,
4.8800,    27.0,
4.8900,    21.0,
4.9000,    29.0,
4.9100,    27.0,
4.9200,    29.0,
4.9300,    14.0,
4.9400,    27.0,
4.9500,    21.0,
4.9600,    22.0,
4.9700,    29.0,
4.9800,    14.0,
4.9900,    26.0,
5.0000,    24.0,
5.0100,    17.0,
5.0200,    18.0,
5.0300,    27.0,
5.0400,    14.0,
5.0500,    25.0,
5.0600,    23.0,
5.0700,    16.0,
5.0800,    21.0,
5.0900,    18.0,
5.1000,    18.0,
5.1100,    20.0,
5.1200,    20.0,
5.1300,    18.0,
5.1400,    19.0,
5.1500,    12.0,
5.1600,    14.0,
5.1700,    20.0,
5.1800,    21.0,
5.1900,    21.0,
5.2000,    20.0,
5.2100,    18.0,
5.2200,    22.0,
5.2300,    28.0,
5.2400,    11.0,
5.2500,    13.0,
5.2600,    18.0,
5.2700,    20.0,
5.2800,    25.0,
5.2900,    19.0,
5.3000,    14.0,
5.3100,    15.0,
5.3200,    17.0,
5.3300,    17.0,
5.3400,    21.0,
5.3500,    19.0,
5.3600,    14.0,
5.3700,    17.0,
5.3800,    12.0,
5.3900,    12.0,
5.4000,    17.0,
5.4100,    20.0,
5.4200,    13.0,
5.4300,    18.0,
5.4400,    21.0,
5.4500,    27.0,
5.4600,    13.0,
5.4700,     9.0,
5.4800,    13.0,
5.4900,    18.0,
5.5000,    11.0,
5.5100,    19.0,
5.5200,    19.0,
5.5300,    22.0,
5.5400,    19.0,
5.5500,    17.0,
5.5600,    19.0,
5.5700,    14.0,
5.5800,    11.0,
5.5900,    16.0,
5.6000,    24.0,
5.6100,    16.0,
5.6200,    15.0,
5.6300,    19.0,
5.6400,    16.0,
5.6500,    20.0,
5.6600,    11.0,
5.6700,    17.0,
5.6800,     9.0,
5.6900,    22.0,
5.7000,    16.0,
5.7100,    17.0,
5.7200,     8.0,
5.7300,    19.0,
5.7400,    17.0,
5.7500,    14.0,
5.7600,    16.0,
5.7700,     9.0,
5.7800,    17.0,
5.7900,    10.0,
5.8000,    15.0,
5.8100,    15.0,
5.8200,    12.0,
5.8300,    25.0,
5.8400,    12.0,
5.8500,    14.0,
5.8600,    13.0,
5.8700,    13.0,
5.8800,    13.0,
5.8900,    14.0,
5.9000,    15.0,
5.9100,    12.0,
5.9200,    12.0,
5.9300,    14.0,
5.9400,     9.0,
5.9500,    13.0,
5.9600,    15.0,
5.9700,    10.0,
5.9800,     9.0,
5.9900,    14.0,
6.0000,    14.0,
6.0100,     9.0,
6.0200,    20.0,
6.0300,    10.0,
6.0400,    13.0,
6.0500,    15.0,
6.0600,     8.0,
6.0700,    14.0,
6.0800,    11.0,
6.0900,     9.0,
6.1000,    11.0,
6.1100,    16.0,
6.1200,    18.0,
6.1300,     9.0,
6.1400,    17.0,
6.1500,    12.0,
6.1600,    17.0,
6.1700,    11.0,
6.1800,     9.0,
6.1900,    22.0,
6.2000,    10.0,
6.2100,     9.0,
6.2200,    12.0,
6.2300,    13.0,
6.2400,    18.0,
6.2500,    21.0,
6.2600,    10.0,
6.2700,    10.0,
6.2800,    15.0,
6.2900,    10.0,
6.3000,     8.0,
6.3100,    12.0,
6.3200,    15.0,
6.3300,    11.0,
6.3400,    12.0,
6.3500,    11.0,
6.3600,    17.0,
6.3700,     9.0,
6.3800,    12.0,
6.3900,    12.0,
6.4000,    12.0,
6.4100,    10.0,
6.4200,    12.0,
6.4300,    11.0,
6.4400,    15.0,
6.4500,    18.0,
6.4600,    10.0,
6.4700,    10.0,
6.4800,    15.0,
6.4900,    12.0,
6.5000,    18.0,
6.5100,     9.0,
6.5200,    13.0,
6.5300,    11.0,
6.5400,     8.0,
6.5500,     8.0,
6.5600,    10.0,
6.5700,    14.0,
6.5800,    18.0,
6.5900,     9.0,
6.6000,    13.0,
6.6100,    12.0,
6.6200,     6.0,
6.6300,    10.0,
6.6400,    10.0,
6.6500,    16.0,
6.6600,    12.0,
6.6700,     6.0,
6.6800,    13.0,
6.6900,    10.0,
6.7000,     9.0,
6.7100,    13.0,
6.7200,     8.0,
6.7300,     7.0,
6.7400,     9.0,
6.7500,    13.0,
6.7600,    11.0,
6.7700,     8.0,
6.7800,     9.0,
6.7900,    17.0,
6.8000,    10.0,
6.8100,    11.0,
6.8200,    13.0,
6.8300,     8.0,
6.8400,     9.0,
6.8500,     6.0,
6.8600,    13.0,
6.8700,     5.0,
6.8800,    14.0,
6.8900,    13.0,
6.9000,     6.0,
6.9100,     8.0,
6.9200,    12.0,
6.9300,     8.0,
6.9400,    12.0,
6.9500,    11.0,
6.9600,     9.0,
6.9700,     8.0,
6.9800,    13.0,
6.9900,     8.0,
7.0000,     8.0,
7.0100,    10.0,
7.0200,     7.0,
7.0300,    13.0,
7.0400,    10.0,
7.0500,    11.0,
7.0600,     7.0,
7.0700,     5.0,
7.0800,     7.0,
7.0900,    11.0,
7.1000,     8.0,
7.1100,    12.0,
7.1200,    10.0,
7.1300,     5.0,
7.1400,     7.0,
7.1500,     6.0,
7.1600,     5.0,
7.1700,     8.0,
7.1800,     5.0,
7.1900,     9.0,
7.2000,     7.0,
7.2100,    10.0,
7.2200,     9.0,
7.2300,    12.0,
7.2400,     7.0,
7.2500,     6.0,
7.2600,     8.0,
7.2700,     8.0,
7.2800,     7.0,
7.2900,     8.0,
7.3000,     4.0,
7.3100,     7.0,
7.3200,     8.0,
7.3300,     5.0,
7.3400,    12.0,
7.3500,     6.0,
7.3600,     7.0,
7.3700,     4.0,
7.3800,     5.0,
7.3900,     6.0,
7.4000,     7.0,
7.4100,     5.0,
7.4200,     5.0,
7.4300,     9.0,
7.4400,     6.0,
7.4500,     9.0,
7.4600,    12.0,
7.4700,     7.0,
7.4800,    11.0,
7.4900,     6.0,
7.5000,     4.0,
7.5100,     4.0,
7.5200,     4.0,
7.5300,     9.0,
7.5400,     7.0,
7.5500,     9.0,
7.5600,    10.0,
7.5700,     6.0,
7.5800,     6.0,
7.5900,     4.0,
7.6000,     7.0,
7.6100,     8.0,
7.6200,     6.0,
7.6300,     7.0,
7.6400,    10.0,
7.6500,     8.0,
7.6600,     5.0,
7.6700,     7.0,
7.6800,     6.0,
7.6900,     7.0,
7.7000,     6.0,
7.7100,     9.0,
7.7200,     5.0,
7.7300,     5.0,
7.7400,     8.0,
7.7500,     6.0,
7.7600,    11.0,
7.7700,     4.0,
7.7800,     5.0,
7.7900,     3.0,
7.8000,     7.0,
7.8100,     1.0,
7.8200,     3.0,
7.8300,    14.0,
7.8400,     9.0,
7.8500,     5.0,
7.8600,     4.0,
7.8700,     2.0,
7.8800,     6.0,
7.8900,     6.0,
7.9000,     4.0,
7.9100,     8.0,
7.9200,     6.0,
7.9300,     8.0,
7.9400,     8.0,
7.9500,     6.0,
7.9600,     6.0,
7.9700,     6.0,
7.9800,     2.0,
7.9900,     6.0,
8.0000,     9.0,
8.0100,     7.0,
8.0200,     6.0,
8.0300,     5.0,
8.0400,     4.0,
8.0500,     5.0,
8.0600,     6.0,
8.0700,     4.0,
8.0800,     4.0,
8.0900,     9.0,
8.1000,     9.0,
8.1100,     3.0,
8.1200,     7.0,
8.1300,     7.0,
8.1400,    11.0,
8.1500,     6.0,
8.1600,     3.0,
8.1700,     9.0,
8.1800,     6.0,
8.1900,     5.0,
8.2000,     4.0,
8.2100,     7.0,
8.2200,    12.0,
8.2300,     6.0,
8.2400,     6.0,
8.2500,     6.0,
8.2600,     8.0,
8.2700,     4.0,
8.2800,     4.0,
8.2900,     5.0,
8.3000,     7.0,
8.3100,     5.0,
8.3200,     8.0,
8.3300,     5.0,
8.3400,     3.0,
8.3500,     7.0,
8.3600,     4.0,
8.3700,     8.0,
8.3800,     7.0,
8.3900,     2.0,
8.4000,     2.0,
8.4100,     1.0,
8.4200,     5.0,
8.4300,     8.0,
8.4400,     5.0,
8.4500,     8.0,
8.4600,     1.0,
8.4700,     7.0,
8.4800,     6.0,
8.4900,     9.0,
8.5000,     7.0,
8.5100,     6.0,
8.5200,     3.0,
8.5300,     4.0,
8.5400,     1.0,
8.5500,     7.0,
8.5600,     5.0,
8.5700,     3.0,
8.5800,     3.0,
8.5900,     3.0,
8.6000,     5.0,
8.6100,     6.0,
8.6200,     7.0,
8.6300,     8.0,
8.6400,     2.0,
8.6500,     3.0,
8.6600,     7.0,
8.6700,     4.0,
8.6800,     3.0,
8.6900,     7.0,
8.7000,     0.0,
8.7100,     6.0,
8.7200,     8.0,
8.7300,     2.0,
8.7400,     5.0,
8.7500,     9.0,
8.7600,     4.0,
8.7700,     4.0,
8.7800,     7.0,
8.7900,     5.0,
8.8000,     2.0,
8.8100,     1.0,
8.8200,     4.0,
8.8300,     4.0,
8.8400,     5.0,
8.8500,     2.0,
8.8600,     5.0,
8.8700,     7.0,
8.8800,     9.0,
8.8900,     2.0,
8.9000,     5.0,
8.9100,     8.0,
8.9200,     6.0,
8.9300,     7.0,
8.9400,     7.0,
8.9500,     3.0,
8.9600,     9.0,
8.9700,     1.0,
8.9800,     5.0,
8.9900,     4.0,
9.0000,     9.0,
9.0100,     3.0,
9.0200,     3.0,
9.0300,     4.0,
9.0400,     4.0,
9.0500,     5.0,
9.0600,     4.0,
9.0700,     2.0,
9.0800,     3.0,
9.0900,     3.0,
9.1000,     2.0,
9.1100,     7.0,
9.1200,     5.0,
9.1300,     5.0,
9.1400,     1.0,
9.1500,     1.0,
9.1600,     4.0,
9.1700,     4.0,
9.1800,     4.0,
9.1900,     2.0,
9.2000,     7.0,
9.2100,     3.0,
9.2200,     5.0,
9.2300,     3.0,
9.2400,     3.0,
9.2500,     2.0,
9.2600,     4.0,
9.2700,     5.0,
9.2800,     2.0,
9.2900,     5.0,
9.3000,     6.0,
9.3100,     4.0,
9.3200,    11.0,
9.3300,     6.0,
9.3400,     7.0,
9.3500,     6.0,
9.3600,     2.0,
9.3700,     2.0,
9.3800,     5.0,
9.3900,     4.0,
9.4000,     1.0,
9.4100,     3.0,
9.4200,     5.0,
9.4300,     2.0,
9.4400,     3.0,
9.4500,     2.0,
9.4600,     2.0,
9.4700,     1.0,
9.4800,     2.0,
9.4900,     2.0,
9.5000,     8.0,
9.5100,     3.0,
9.5200,     4.0,
9.5300,     1.0,
9.5400,     5.0,
9.5500,     5.0,
9.5600,     2.0,
9.5700,     5.0,
9.5800,     8.0,
9.5900,     2.0,
9.6000,     4.0,
9.6100,     5.0,
9.6200,     4.0,
9.6300,     6.0,
9.6400,     3.0,
9.6500,     2.0,
9.6600,     1.0,
9.6700,     2.0,
9.6800,     5.0,
9.6900,     3.0,
9.7000,     2.0,
9.7100,     3.0,
9.7200,     4.0,
9.7300,     3.0,
9.7400,     1.0,
9.7500,     8.0,
9.7600,     5.0,
9.7700,     3.0,
9.7800,     4.0,
9.7900,     2.0,
9.8000,     2.0,
9.8100,     4.0,
9.8200,     2.0,
9.8300,     3.0,
9.8400,     4.0,
9.8500,     1.0,
9.8600,     5.0,
9.8700,     4.0,
9.8800,     1.0,
9.8900,     4.0,
9.9000,     0.0,
9.9100,     2.0,
9.9200,     1.0,
9.9300,     2.0,
9.9400,     2.0,
9.9500,     3.0,
9.9600,     2.0,
9.9700,     5.0,
9.9800,     4.0,
9.9900,     9.0,
10.0000,     2.0,
10.0100,     5.0,
10.0200,     2.0,
10.0300,     1.0,
10.0400,     3.0,
10.0500,     2.0,
10.0600,     2.0,
10.0700,     5.0,
10.0800,     3.0,
10.0900,     3.0,
10.1000,     4.0,
10.1100,     1.0,
10.1200,     4.0,
10.1300,     1.0,
10.1400,     3.0,
10.1500,     0.0,
10.1600,     3.0,
10.1700,     4.0,
10.1800,     6.0,
10.1900,     2.0,
10.2000,     5.0,
10.2100,     6.0,
10.2200,     3.0,
10.2300,     2.0,
10.2400,     2.0,
10.2500,     2.0,
10.2600,     0.0,
10.2700,     0.0,
10.2800,     2.0,
10.2900,     4.0,
10.3000,     1.0,
10.3100,     1.0,
10.3200,     5.0,
10.3300,     3.0,
10.3400,     1.0,
10.3500,     2.0,
10.3600,     5.0,
10.3700,     1.0,
10.3800,     2.0,
10.3900,     0.0,
10.4000,     5.0,
10.4100,     3.0,
10.4200,     3.0,
10.4300,     1.0,
10.4400,     3.0,
10.4500,     2.0,
10.4600,     2.0,
10.4700,     2.0,
10.4800,     4.0,
10.4900,     5.0,
10.5000,     1.0,
10.5100,     3.0,
10.5200,     2.0,
10.5300,     2.0,
10.5400,     1.0,
10.5500,     3.0,
10.5600,     3.0,
10.5700,     1.0,
10.5800,     2.0,
10.5900,     0.0,
10.6000,     0.0,
10.6100,     5.0,
10.6200,     4.0,
10.6300,     1.0,
10.6400,     2.0,
10.6500,     1.0,
10.6600,     0.0,
10.6700,     3.0,
10.6800,     3.0,
10.6900,     4.0,
10.7000,     1.0,
10.7100,     2.0,
10.7200,     3.0,
10.7300,     4.0,
10.7400,     2.0,
10.7500,     3.0,
10.7600,     3.0,
10.7700,     1.0,
10.7800,     0.0,
10.7900,     4.0,
10.8000,     1.0,
10.8100,     1.0,
10.8200,     2.0,
10.8300,     1.0,
10.8400,     2.0,
10.8500,     2.0,
10.8600,     1.0,
10.8700,     1.0,
10.8800,     3.0,
10.8900,     1.0,
10.9000,     4.0,
10.9100,     4.0,
10.9200,     1.0,
10.9300,     6.0,
10.9400,     3.0,
10.9500,     1.0,
10.9600,     3.0,
10.9700,     6.0,
10.9800,     0.0,
10.9900,     4.0,
11.0000,     1.0,
11.0100,     0.0,
11.0200,     4.0,
11.0300,     3.0,
11.0400,     4.0,
11.0500,     1.0,
11.0600,     4.0,
11.0700,     1.0,
11.0800,     1.0,
11.0900,     2.0,
11.1000,     3.0,
11.1100,     3.0,
11.1200,     3.0,
11.1300,     3.0,
11.1400,     0.0,
11.1500,     1.0,
11.1600,     0.0,
11.1700,     4.0,
11.1800,     0.0,
11.1900,     3.0,
11.2000,     3.0,
11.2100,     0.0,
11.2200,     1.0,
11.2300,     1.0,
11.2400,     6.0,
11.2500,     1.0,
11.2600,     3.0,
11.2700,     1.0,
11.2800,     1.0,
11.2900,     2.0,
11.3000,     0.0,
11.3100,     1.0,
11.3200,     3.0,
11.3300,     0.0,
11.3400,     2.0,
11.3500,     3.0,
11.3600,     4.0,
11.3700,     4.0,
11.3800,     1.0,
11.3900,     1.0,
11.4000,     0.0,
11.4100,     1.0,
11.4200,     1.0,
11.4300,     2.0,
11.4400,     1.0,
11.4500,     2.0,
11.4600,     1.0,
11.4700,     3.0,
11.4800,     2.0,
11.4900,     1.0,
11.5000,     2.0,
11.5100,     4.0,
11.5200,     2.0,
11.5300,     1.0,
11.5400,     3.0,
11.5500,     2.0,
11.5600,     0.0,
11.5700,     1.0,
11.5800,     2.0,
11.5900,     2.0,
11.6000,     0.0,
11.6100,     0.0,
11.6200,     3.0,
11.6300,     3.0,
11.6400,     2.0,
11.6500,     1.0,
11.6600,     2.0,
11.6700,     3.0,
11.6800,     1.0,
11.6900,     2.0,
11.7000,     3.0,
11.7100,     5.0,
11.7200,     1.0,
11.7300,     1.0,
11.7400,     2.0,
11.7500,     2.0,
11.7600,     2.0,
11.7700,     1.0,
11.7800,     1.0,
11.7900,     1.0,
11.8000,     1.0,
11.8100,     1.0,
11.8200,     0.0,
11.8300,     3.0,
11.8400,     4.0,
11.8500,     1.0,
11.8600,     0.0,
11.8700,     0.0,
11.8800,     1.0,
11.8900,     1.0,
11.9000,     2.0,
11.9100,     1.0,
11.9200,     0.0,
11.9300,     0.0,
11.9400,     0.0,
11.9500,     3.0,
11.9600,     1.0,
11.9700,     1.0,
11.9800,     1.0,
11.9900,     1.0,
12.0000,     1.0,
12.0100,     0.0,
12.0200,     0.0,
12.0300,     0.0,
12.0400,     1.0,
12.0500,     0.0,
12.0600,     0.0,
12.0700,     2.0,
12.0800,     1.0,
12.0900,     1.0,
12.1000,     1.0,
12.1100,     1.0,
12.1200,     2.0,
12.1300,     3.0,
12.1400,     0.0,
12.1500,     1.0,
12.1600,     0.0,
12.1700,     2.0,
12.1800,     1.0,
12.1900,     0.0,
12.2000,     4.0,
12.2100,     0.0,
12.2200,     2.0,
12.2300,     1.0,
12.2400,     1.0,
12.2500,     0.0,
12.2600,     1.0,
12.2700,     1.0,
12.2800,     1.0,
12.2900,     0.0,
12.3000,     0.0,
12.3100,     1.0,
12.3200,     0.0,
12.3300,     1.0,
12.3400,     0.0,
12.3500,     2.0,
12.3600,     1.0,
12.3700,     2.0,
12.3800,     0.0,
12.3900,     1.0,
12.4000,     0.0,
12.4100,     0.0,
12.4200,     2.0,
12.4300,     2.0,
12.4400,     1.0,
12.4500,     1.0,
12.4600,     0.0,
12.4700,     0.0,
12.4800,     0.0,
12.4900,     1.0,
12.5000,     2.0,
12.5100,     1.0,
12.5200,     1.0,
12.5300,     0.0,
12.5400,     1.0,
12.5500,     0.0,
12.5600,     2.0,
12.5700,     0.0,
12.5800,     1.0,
12.5900,     0.0,
12.6000,     0.0,
12.6100,     0.0,
12.6200,     0.0,
12.6300,     2.0,
12.6400,     1.0,
12.6500,     1.0,
12.6600,     1.0,
12.6700,     0.0,
12.6800,     0.0,
12.6900,     1.0,
12.7000,     0.0,
12.7100,     0.0,
12.7200,     0.0,
12.7300,     0.0,
12.7400,     1.0,
12.7500,     1.0,
12.7600,     0.0,
12.7700,     1.0,
12.7800,     0.0,
12.7900,     2.0,
12.8000,     0.0,
12.8100,     1.0,
12.8200,     2.0,
12.8300,     1.0,
12.8400,     0.0,
12.8500,     1.0,
12.8600,     1.0,
12.8700,     2.0,
12.8800,     1.0,
12.8900,     0.0,
12.9000,     0.0,
12.9100,     1.0,
12.9200,     0.0,
12.9300,     1.0,
12.9400,     0.0,
12.9500,     0.0,
12.9600,     0.0,
12.9700,     1.0,
12.9800,     0.0,
12.9900,     1.0,
13.0000,     2.0,
13.0100,     1.0,
13.0200,     0.0,
13.0300,     0.0,
13.0400,     1.0,
13.0500,     1.0,
13.0600,     1.0,
13.0700,     0.0,
13.0800,     0.0,
13.0900,     1.0,
13.1000,     0.0,
13.1100,     0.0,
13.1200,     0.0,
13.1300,     2.0,
13.1400,     1.0,
13.1500,     0.0,
13.1600,     0.0,
13.1700,     0.0,
13.1800,     0.0,
13.1900,     1.0,
13.2000,     1.0,
13.2100,     0.0,
13.2200,     0.0,
13.2300,     1.0,
13.2400,     0.0,
13.2500,     2.0,
13.2600,     0.0,
13.2700,     0.0,
13.2800,     1.0,
13.2900,     0.0,
13.3000,     0.0,
13.3100,     0.0,
13.3200,     1.0,
13.3300,     0.0,
13.3400,     2.0,
13.3500,     0.0,
13.3600,     0.0,
13.3700,     0.0,
13.3800,     1.0,
13.3900,     0.0,
13.4000,     1.0,
13.4100,     0.0,
13.4200,     0.0,
13.4300,     1.0,
13.4400,     0.0,
13.4500,     0.0,
13.4600,     1.0,
13.4700,     0.0,
13.4800,     0.0,
13.4900,     1.0,
13.5000,     0.0,
13.5100,     1.0,
13.5200,     0.0,
13.5300,     1.0,
13.5400,     0.0,
13.5500,     0.0,
13.5600,     2.0,
13.5700,     1.0,
13.5800,     0.0,
13.5900,     0.0,
13.6000,     0.0,
13.6100,     0.0,
13.6200,     1.0,
13.6300,     2.0,
13.6400,     0.0,
13.6500,     0.0,
13.6600,     0.0,
13.6700,     1.0,
13.6800,     0.0,
13.6900,     0.0,
13.7000,     0.0,
13.7100,     1.0,
13.7200,     1.0,
13.7300,     0.0,
13.7400,     1.0,
13.7500,     1.0,
13.7600,     0.0,
13.7700,     1.0,
13.7800,     0.0,
13.7900,     0.0,
13.8000,     0.0,
13.8100,     0.0,
13.8200,     1.0,
13.8300,     0.0,
13.8400,     0.0,
13.8500,     0.0,
13.8600,     0.0,
13.8700,     0.0,
13.8800,     0.0,
13.8900,     1.0,
13.9000,     0.0,
13.9100,     0.0,
13.9200,     0.0,
13.9300,     0.0,
13.9400,     1.0,
13.9500,     0.0,
13.9600,     0.0,
13.9700,     0.0,
13.9800,     0.0,
13.9900,     0.0,
14.0000,     1.0,
14.0100,     0.0,
14.0200,     0.0,
14.0300,     1.0,
14.0400,     0.0,
14.0500,     0.0,
14.0600,     0.0,
14.0700,     0.0,
14.0800,     0.0,
14.0900,     0.0,
14.1000,     0.0,
14.1100,     0.0,
14.1200,     0.0,
14.1300,     0.0,
14.1400,     0.0,
14.1500,     0.0,
14.1600,     0.0,
14.1700,     0.0,
14.1800,     0.0,
14.1900,     0.0,
14.2000,     0.0,
14.2100,     0.0,
14.2200,     0.0,
14.2300,     0.0,
14.2400,     0.0,
14.2500,     0.0,
14.2600,     0.0,
14.2700,     0.0,
14.2800,     0.0,
14.2900,     0.0,
14.3000,     0.0,
14.3100,     0.0,
14.3200,     0.0,
14.3300,     0.0,
14.3400,     0.0,
14.3500,     0.0,
14.3600,     0.0,
14.3700,     0.0,
14.3800,     0.0,
14.3900,     0.0,
14.4000,     0.0,
14.4100,     0.0,
14.4200,     0.0,
14.4300,     0.0,
14.4400,     0.0,
14.4500,     0.0,
14.4600,     1.0,
14.4700,     1.0,
14.4800,     0.0,
14.4900,     0.0,
14.5000,     0.0,
14.5100,     0.0,
14.5200,     0.0,
14.5300,     0.0,
14.5400,     0.0,
14.5500,     0.0,
14.5600,     1.0,
14.5700,     0.0,
14.5800,     0.0,
14.5900,     0.0,
14.6000,     0.0,
14.6100,     0.0,
14.6200,     0.0,
14.6300,     0.0,
14.6400,     0.0,
14.6500,     0.0,
14.6600,     0.0,
14.6700,     0.0,
14.6800,     0.0,
14.6900,     0.0,
14.7000,     0.0,
14.7100,     0.0,
14.7200,     0.0,
14.7300,     0.0,
14.7400,     0.0,
14.7500,     0.0,
14.7600,     0.0,
14.7700,     0.0,
14.7800,     0.0,
14.7900,     0.0,
14.8000,     0.0,
14.8100,     0.0,
14.8200,     0.0,
14.8300,     0.0,
14.8400,     0.0,
14.8500,     0.0,
14.8600,     0.0,
14.8700,     0.0,
14.8800,     0.0,
14.8900,     0.0,
14.9000,     0.0,
14.9100,     0.0,
14.9200,     0.0,
14.9300,     0.0,
14.9400,     0.0,
14.9500,     0.0,
14.9600,     0.0,
14.9700,     0.0,
14.9800,     0.0,
14.9900,     0.0,
15.0000,     0.0,
15.0100,     0.0,
15.0200,     0.0,
15.0300,     0.0,
15.0400,     0.0,
15.0500,     0.0,
15.0600,     0.0,
15.0700,     0.0,
15.0800,     0.0,
15.0900,     0.0,
15.1000,     0.0,
15.1100,     0.0,
15.1200,     0.0,
15.1300,     0.0,
15.1400,     0.0,
15.1500,     0.0,
15.1600,     0.0,
15.1700,     0.0,
15.1800,     0.0,
15.1900,     0.0,
15.2000,     0.0,
15.2100,     0.0,
15.2200,     0.0,
15.2300,     0.0,
15.2400,     0.0,
15.2500,     0.0,
15.2600,     0.0,
15.2700,     0.0,
15.2800,     0.0,
15.2900,     0.0,
15.3000,     0.0,
15.3100,     0.0,
15.3200,     0.0,
15.3300,     0.0,
15.3400,     0.0,
15.3500,     0.0,
#ENDOFDATA   : 
