# Supplementary material for: Zeolite Adsorption of Chloride from a Synthetic Alkali-Activated Cement Pore Solution
Source: Materials (Basel). 2019 Jun 24;12(12):2019. doi: 10.3390/ma12122019 (PMC6630726; doi:10.3390/ma12122019)
Supplement: Supplementary file 1 [file materials-12-02019-s001.zip › Raw Data for MDPI Repository/CHA (SSZ-13)/Useless/NSSProject.xml]

<?xml version="1.0"?>

<Project>

<ProjectName>Osio-Norgaard Jorge</ProjectName>

<Author></Author>

<KeyWords></KeyWords>

<User3>default.tnp</User3>

<User2></User2>

<User1></User1>

<Notes></Notes>

</Project>
