# Supplementary material for: Zeolite Adsorption of Chloride from a Synthetic Alkali-Activated Cement Pore Solution
Source: Materials (Basel). 2019 Jun 24;12(12):2019. doi: 10.3390/ma12122019 (PMC6630726; doi:10.3390/ma12122019)
Supplement: Supplementary file 1 [file materials-12-02019-s001.zip › Raw Data for MDPI Repository/CHA (SSZ-13)/Base(25).emsa]

#FORMAT      : EMSA/MAS Spectral Data File
#VERSION     : 1.0
#TITLE       : Base(25)
#DATE        : 02-NOV-2018
#TIME        : 14: 5:25
#OWNER       : 
#NPOINTS     : 1536
#NCOLUMNS    : 1
#XUNITS      : keV
#YUNITS      : Intensity
#DATATYPE    : XY
#XPERCHAN    : 0.010000000
#OFFSET      : 0.000000000
#CHOFFSET    : 0.000000
#SIGNALTYPE  : EDS
#XLABEL      : X-Ray Energy
#YLABEL      : X-Ray Intensity
#BEAMKV   -kV: 15.0
#EMISSION -uA: 0.0000
#PROBECUR -nA: 7.5210
#BEAMDIAM -nm: 0.0
#MAGCAM      : 10000.0
#OPERMODE    : IMAG
#XTILTSTGE-dg: 0.000
#YTILTSTGE-dg: 0.000
#XPOSITION   : -35.086
#YPOSITION   : -20.790
#ZPOSITION   : 10.940
#ELEVANGLE-dg: 40.04
#AZIMANGLE-dg: 150.00
#SOLIDANGL-sR: 0.0040
#LIVETIME  -s: 30.000
#REALTIME  -s: 31.365
#THCWIND  -cm: 3.00E-05
#TAUWIND  -cm: 2.00E-06
#TDEADLYR -cm: 1.00E-06
#EDSDET      : SiUTW
#COMMENT     : The following parameters are defined by Thermo Fisher Scientific
##INSTRUMENT : NSS
##DETNAME    : Pioneer
##CONTAM     : 0.00E+00
##CONTAMTYPE : NONE
##WORKDIST   : 11.04
##STAGEROT   : 0.000
##SLIDEPOS   : 50.000
##CRYSTMATL  : Si-Drift
##CRYSTAREA  : 10.000
##CRYSTTHICK : 0.450
##WINTYPE    : NORVAR
##CONTMATL   : SDD_LELMT
##WINDCOAT   : ALUMINUM
##WINDTHICK  : 0.030
##DEADTIME   : 1.365
##TIMECNSTNT : 6400
##EDSBOARDREV: 2
##ZEROWIDTH  : 31.000
##DETECTS    : 101948
##CONVERTS   : 95430
##STORES     : 95063
##ESCPKSREM  : 1
##ZEROPKSREM : 0
##SUMPKSREM  : 1
##ZEROCUTOFF : 0.000
##DETSUBTYPE : 3
##EXPONENT   : 0.000
##LOWEVADJ   : 0.000
##BEAMX      : -1.000
##BEAMY      : -1.000
##CHARGE     : 0.00E+00
##QUANT_DATE : Fri Nov 02 14:05:57 2018
##QUANT_CHI  : 8.589
##FITTYPE    : 1
##MATRIXCORR : 1
##PEAKLAB    : 0.269000  C Ka  2
##PEAKLAB    : 0.404000  N Ka  2
##PEAKLAB    : 0.521000  O Ka  2
##PEAKLAB    : 1.042000  Na Ka  2
##PEAKLAB    : 1.487000  Al Ka  2
##PEAKLAB    : 1.739000  Si Ka  2
##PEAKLAB    : 2.006000  P Ka  2
##PEAKLAB    : 2.307000  S Ka  2
##PEAKLAB    : 2.622000  Cl Ka  2
##PEAKLAB    : 2.622000  Pd Ln  1
##PEAKLAB    : 2.835000  Cl Kb  2
##PEAKLAB    : 2.835000  Pd La1  1
##PEAKLAB    : 3.312000  K Ka  2
##PEAKLAB    : 3.638000  K Kb1  2
##QUANT_ATNUM: NaK, 11
##QUANT_LNTP : NaK, 1
##QUANT_SRC  : NaK, 1
##QUANT_NTCNT: NaK, 7807
##QUANT_CTERR: NaK, 118
##QUANT_STD  : NaK, 
##QUANT_CMPD : NaK, Na
##QUANT_KRT  : NaK, 0.11243
##QUANT_KERR : NaK, 0.00169
##QUANT_FITC : NaK, 9.11805e-02
##QUANT_WTCON: NaK, 0.07881
##QUANT_ATCON: NaK, 0.05236
##QUANT_COCON: NaK, 0.07881
##QUANT_Z    : NaK, 1.09738
##QUANT_A    : NaK, 1.71298
##QUANT_F    : NaK, 0.99941
##QUANT_KFACT: NaK, 0.00000
##QUANT_CATS : NaK, 0.00000
##QUANT_FITC1: NaK, 3.27676e-03
##QUANT_FITC2: NaK, -3.56453e-03
##QUANT_FIT_G: NaK, 1.11837e-01
##QUANT_PMTR0: NaK, 1.00010e+00
##QUANT_PMTR1: NaK, -3.55016e-02
##QUANT_PMTR2: NaK, 4.52067e-02
##QUANT_PMTR3: NaK, 1.72923e+00
##QUANT_ATNUM: PL, 15
##QUANT_LNTP : PL, 2
##QUANT_SRC  : PL, 1
##QUANT_NTCNT: PL, 0
##QUANT_CTERR: PL, 0
##QUANT_STD  : PL, 
##QUANT_CMPD : PL, (null)
##QUANT_KRT  : PL, 0.00000
##QUANT_KERR : PL, 0.00000
##QUANT_FITC : PL, 0.00000e+00
##QUANT_WTCON: PL, -1.00000
##QUANT_ATCON: PL, 0.00000
##QUANT_COCON: PL, 0.00000
##QUANT_Z    : PL, 0.00000
##QUANT_A    : PL, 0.00000
##QUANT_F    : PL, 0.00000
##QUANT_KFACT: PL, 0.00000
##QUANT_CATS : PL, 0.00000
##QUANT_FITC1: PL, 0.00000e+00
##QUANT_FITC2: PL, 0.00000e+00
##QUANT_FIT_G: PL, 0.00000e+00
##QUANT_PMTR0: PL, 9.17312e-01
##QUANT_PMTR1: PL, 3.85234e+00
##QUANT_PMTR2: PL, 0.00000e+00
##QUANT_PMTR3: PL, 2.25219e+00
##QUANT_ATNUM: NK, 7
##QUANT_LNTP : NK, 1
##QUANT_SRC  : NK, 1
##QUANT_NTCNT: NK, 1601
##QUANT_CTERR: NK, 201
##QUANT_STD  : NK, 
##QUANT_CMPD : NK, N
##QUANT_KRT  : NK, 0.05453
##QUANT_KERR : NK, 0.00685
##QUANT_FITC : NK, 8.18260e-03
##QUANT_WTCON: NK, 0.16430
##QUANT_ATCON: NK, 0.17919
##QUANT_COCON: NK, 0.16430
##QUANT_Z    : NK, 0.96887
##QUANT_A    : NK, 8.33781
##QUANT_F    : NK, 0.99971
##QUANT_KFACT: NK, 0.00000
##QUANT_CATS : NK, 0.00000
##QUANT_FITC1: NK, 6.01847e-04
##QUANT_FITC2: NK, 4.48471e-03
##QUANT_FIT_G: NK, 2.51228e-02
##QUANT_PMTR0: NK, 9.17312e-01
##QUANT_PMTR1: NK, 3.85234e+00
##QUANT_PMTR2: NK, 0.00000e+00
##QUANT_PMTR3: NK, 2.25219e+00
##QUANT_ATNUM: OK, 8
##QUANT_LNTP : OK, 1
##QUANT_SRC  : OK, 1
##QUANT_NTCNT: OK, 2877
##QUANT_CTERR: OK, 125
##QUANT_STD  : OK, 
##QUANT_CMPD : OK, O
##QUANT_KRT  : OK, 0.06800
##QUANT_KERR : OK, 0.00296
##QUANT_FITC : OK, 4.07290e-02
##QUANT_WTCON: OK, 0.15033
##QUANT_ATCON: OK, 0.14354
##QUANT_COCON: OK, 0.15033
##QUANT_Z    : OK, 0.99368
##QUANT_A    : OK, 5.96444
##QUANT_F    : OK, 0.99984
##QUANT_KFACT: OK, 0.00000
##QUANT_CATS : OK, 0.00000
##QUANT_FITC1: OK, 1.04405e-03
##QUANT_FITC2: OK, -1.96216e-03
##QUANT_FIT_G: OK, 5.82611e-02
##QUANT_PMTR0: OK, 9.17312e-01
##QUANT_PMTR1: OK, 3.85234e+00
##QUANT_PMTR2: OK, 0.00000e+00
##QUANT_PMTR3: OK, 2.25219e+00
##QUANT_ATNUM: SL, 16
##QUANT_LNTP : SL, 2
##QUANT_SRC  : SL, 1
##QUANT_NTCNT: SL, 8
##QUANT_CTERR: SL, 4
##QUANT_STD  : SL, 
##QUANT_CMPD : SL, (null)
##QUANT_KRT  : SL, 0.00000
##QUANT_KERR : SL, 0.00000
##QUANT_FITC : SL, 1.80763e-04
##QUANT_WTCON: SL, -1.00000
##QUANT_ATCON: SL, 0.00000
##QUANT_COCON: SL, 0.00000
##QUANT_Z    : SL, 0.00000
##QUANT_A    : SL, 0.00000
##QUANT_F    : SL, 0.00000
##QUANT_KFACT: SL, 0.00000
##QUANT_CATS : SL, 0.00000
##QUANT_FITC1: SL, 0.00000e+00
##QUANT_FITC2: SL, 0.00000e+00
##QUANT_FIT_G: SL, 8.34180e-03
##QUANT_PMTR0: SL, 9.17312e-01
##QUANT_PMTR1: SL, 3.85234e+00
##QUANT_PMTR2: SL, 0.00000e+00
##QUANT_PMTR3: SL, 2.25219e+00
##QUANT_ATNUM: CK, 6
##QUANT_LNTP : CK, 1
##QUANT_SRC  : CK, 1
##QUANT_NTCNT: CK, 24322
##QUANT_CTERR: CK, 185
##QUANT_STD  : CK, 
##QUANT_CMPD : CK, C
##QUANT_KRT  : CK, 0.37766
##QUANT_KERR : CK, 0.00287
##QUANT_FITC : CK, 3.55345e-01
##QUANT_WTCON: CK, 0.43313
##QUANT_ATCON: CK, 0.55088
##QUANT_COCON: CK, 0.43313
##QUANT_Z    : CK, 0.93902
##QUANT_A    : CK, 3.27451
##QUANT_F    : CK, 0.99975
##QUANT_KFACT: CK, 0.00000
##QUANT_CATS : CK, 0.00000
##QUANT_FITC1: CK, 2.43784e-03
##QUANT_FITC2: CK, -2.46670e-02
##QUANT_FIT_G: CK, 2.98926e-01
##QUANT_PMTR0: CK, 9.17312e-01
##QUANT_PMTR1: CK, 3.85234e+00
##QUANT_PMTR2: CK, 0.00000e+00
##QUANT_PMTR3: CK, 2.25219e+00
##QUANT_ATNUM: PK, 15
##QUANT_LNTP : PK, 1
##QUANT_SRC  : PK, 1
##QUANT_NTCNT: PK, 638
##QUANT_CTERR: PK, 64
##QUANT_STD  : PK, 
##QUANT_CMPD : PK, P
##QUANT_KRT  : PK, 0.01034
##QUANT_KERR : PK, 0.00103
##QUANT_FITC : PK, 1.30530e-02
##QUANT_WTCON: PK, 0.00474
##QUANT_ATCON: PK, 0.00234
##QUANT_COCON: PK, 0.00474
##QUANT_Z    : PK, 1.13603
##QUANT_A    : PK, 1.08985
##QUANT_F    : PK, 0.99230
##QUANT_KFACT: PK, 0.00000
##QUANT_CATS : PK, 0.00000
##QUANT_FITC1: PK, 4.75197e-04
##QUANT_FITC2: PK, 0.00000e+00
##QUANT_FIT_G: PK, 7.09778e-03
##QUANT_PMTR0: PK, 1.00010e+00
##QUANT_PMTR1: PK, -3.55016e-02
##QUANT_PMTR2: PK, 4.52067e-02
##QUANT_PMTR3: PK, 1.72923e+00
##QUANT_ATNUM: KL, 19
##QUANT_LNTP : KL, 2
##QUANT_SRC  : KL, 1
##QUANT_NTCNT: KL, 0
##QUANT_CTERR: KL, 274
##QUANT_STD  : KL, 
##QUANT_CMPD : KL, (null)
##QUANT_KRT  : KL, 0.00000
##QUANT_KERR : KL, 0.00000
##QUANT_FITC : KL, 0.00000e+00
##QUANT_WTCON: KL, -1.00000
##QUANT_ATCON: KL, 0.00000
##QUANT_COCON: KL, 0.00000
##QUANT_Z    : KL, 0.00000
##QUANT_A    : KL, 0.00000
##QUANT_F    : KL, 0.00000
##QUANT_KFACT: KL, 0.00000
##QUANT_CATS : KL, 0.00000
##QUANT_FITC1: KL, 0.00000e+00
##QUANT_FITC2: KL, 0.00000e+00
##QUANT_FIT_G: KL, 5.25196e-01
##QUANT_PMTR0: KL, 9.17312e-01
##QUANT_PMTR1: KL, 3.85234e+00
##QUANT_PMTR2: KL, 0.00000e+00
##QUANT_PMTR3: KL, 2.25219e+00
##QUANT_ATNUM: ClK, 17
##QUANT_LNTP : ClK, 1
##QUANT_SRC  : ClK, 1
##QUANT_NTCNT: ClK, 7170
##QUANT_CTERR: ClK, 161
##QUANT_STD  : ClK, 
##QUANT_CMPD : ClK, Cl
##QUANT_KRT  : ClK, 0.15450
##QUANT_KERR : ClK, 0.00346
##QUANT_FITC : ClK, 4.82679e-02
##QUANT_WTCON: ClK, 0.06867
##QUANT_ATCON: ClK, 0.02959
##QUANT_COCON: ClK, 0.06867
##QUANT_Z    : ClK, 1.16846
##QUANT_A    : ClK, 1.02768
##QUANT_F    : ClK, 0.99212
##QUANT_KFACT: ClK, 0.00000
##QUANT_CATS : ClK, 0.00000
##QUANT_FITC1: ClK, 3.17442e-03
##QUANT_FITC2: ClK, -1.18472e-03
##QUANT_FIT_G: ClK, 6.86299e-02
##QUANT_PMTR0: ClK, 1.00010e+00
##QUANT_PMTR1: ClK, -3.55016e-02
##QUANT_PMTR2: ClK, 4.52067e-02
##QUANT_PMTR3: ClK, 1.72923e+00
##QUANT_ATNUM: AlK, 13
##QUANT_LNTP : AlK, 1
##QUANT_SRC  : AlK, 1
##QUANT_NTCNT: AlK, 462
##QUANT_CTERR: AlK, 56
##QUANT_STD  : AlK, 
##QUANT_CMPD : AlK, Al
##QUANT_KRT  : AlK, 0.00672
##QUANT_KERR : AlK, 0.00081
##QUANT_FITC : AlK, 4.81644e-03
##QUANT_WTCON: AlK, 0.00357
##QUANT_ATCON: AlK, 0.00202
##QUANT_COCON: AlK, 0.00357
##QUANT_Z    : AlK, 1.11812
##QUANT_A    : AlK, 1.27736
##QUANT_F    : AlK, 0.99751
##QUANT_KFACT: AlK, 0.00000
##QUANT_CATS : AlK, 0.00000
##QUANT_FITC1: AlK, 0.00000e+00
##QUANT_FITC2: AlK, 0.00000e+00
##QUANT_FIT_G: AlK, 6.16525e-03
##QUANT_PMTR0: AlK, 1.00010e+00
##QUANT_PMTR1: AlK, -3.55016e-02
##QUANT_PMTR2: AlK, 4.52067e-02
##QUANT_PMTR3: AlK, 1.72923e+00
##QUANT_ATNUM: ClL, 17
##QUANT_LNTP : ClL, 2
##QUANT_SRC  : ClL, 1
##QUANT_NTCNT: ClL, 114
##QUANT_CTERR: ClL, 8
##QUANT_STD  : ClL, 
##QUANT_CMPD : ClL, (null)
##QUANT_KRT  : ClL, 0.00000
##QUANT_KERR : ClL, 0.00000
##QUANT_FITC : ClL, 2.58908e-03
##QUANT_WTCON: ClL, -1.00000
##QUANT_ATCON: ClL, 0.00000
##QUANT_COCON: ClL, 0.00000
##QUANT_Z    : ClL, 0.00000
##QUANT_A    : ClL, 0.00000
##QUANT_F    : ClL, 0.00000
##QUANT_KFACT: ClL, 0.00000
##QUANT_CATS : ClL, 0.00000
##QUANT_FITC1: ClL, 0.00000e+00
##QUANT_FITC2: ClL, 0.00000e+00
##QUANT_FIT_G: ClL, 0.00000e+00
##QUANT_PMTR0: ClL, 9.17312e-01
##QUANT_PMTR1: ClL, 3.85234e+00
##QUANT_PMTR2: ClL, 0.00000e+00
##QUANT_PMTR3: ClL, 2.25219e+00
##QUANT_ATNUM: SiL, 14
##QUANT_LNTP : SiL, 2
##QUANT_SRC  : SiL, 1
##QUANT_NTCNT: SiL, 0
##QUANT_CTERR: SiL, 5
##QUANT_STD  : SiL, 
##QUANT_CMPD : SiL, (null)
##QUANT_KRT  : SiL, 0.00000
##QUANT_KERR : SiL, 0.00000
##QUANT_FITC : SiL, 0.00000e+00
##QUANT_WTCON: SiL, -1.00000
##QUANT_ATCON: SiL, 0.00000
##QUANT_COCON: SiL, 0.00000
##QUANT_Z    : SiL, 0.00000
##QUANT_A    : SiL, 0.00000
##QUANT_F    : SiL, 0.00000
##QUANT_KFACT: SiL, 0.00000
##QUANT_CATS : SiL, 0.00000
##QUANT_FITC1: SiL, 0.00000e+00
##QUANT_FITC2: SiL, 0.00000e+00
##QUANT_FIT_G: SiL, 1.42276e-03
##QUANT_PMTR0: SiL, 9.17312e-01
##QUANT_PMTR1: SiL, 3.85234e+00
##QUANT_PMTR2: SiL, 0.00000e+00
##QUANT_PMTR3: SiL, 2.25219e+00
##QUANT_ATNUM: SK, 16
##QUANT_LNTP : SK, 1
##QUANT_SRC  : SK, 1
##QUANT_NTCNT: SK, 1450
##QUANT_CTERR: SK, 73
##QUANT_STD  : SK, 
##QUANT_CMPD : SK, S
##QUANT_KRT  : SK, 0.02553
##QUANT_KERR : SK, 0.00128
##QUANT_FITC : SK, 8.58607e-03
##QUANT_WTCON: SK, 0.01098
##QUANT_ATCON: SK, 0.00523
##QUANT_COCON: SK, 0.01098
##QUANT_Z    : SK, 1.11276
##QUANT_A    : SK, 1.04875
##QUANT_F    : SK, 0.98769
##QUANT_KFACT: SK, 0.00000
##QUANT_CATS : SK, 0.00000
##QUANT_FITC1: SK, 7.24230e-04
##QUANT_FITC2: SK, 0.00000e+00
##QUANT_FIT_G: SK, 1.43809e-02
##QUANT_PMTR0: SK, 1.00010e+00
##QUANT_PMTR1: SK, -3.55016e-02
##QUANT_PMTR2: SK, 4.52067e-02
##QUANT_PMTR3: SK, 1.72923e+00
##QUANT_ATNUM: SiK, 14
##QUANT_LNTP : SiK, 1
##QUANT_SRC  : SiK, 1
##QUANT_NTCNT: SiK, 1249
##QUANT_CTERR: SiK, 62
##QUANT_STD  : SiK, 
##QUANT_CMPD : SiK, Si
##QUANT_KRT  : SiK, 0.02034
##QUANT_KERR : SiK, 0.00100
##QUANT_FITC : SiK, 1.03551e-02
##QUANT_WTCON: SiK, 0.00953
##QUANT_ATCON: SiK, 0.00518
##QUANT_COCON: SiK, 0.00953
##QUANT_Z    : SiK, 1.09266
##QUANT_A    : SiK, 1.15421
##QUANT_F    : SiK, 0.99569
##QUANT_KFACT: SiK, 0.00000
##QUANT_CATS : SiK, 0.00000
##QUANT_FITC1: SiK, 4.17694e-04
##QUANT_FITC2: SiK, 0.00000e+00
##QUANT_FIT_G: SiK, 1.48698e-02
##QUANT_PMTR0: SiK, 1.00010e+00
##QUANT_PMTR1: SiK, -3.55016e-02
##QUANT_PMTR2: SiK, 4.52067e-02
##QUANT_PMTR3: SiK, 1.72923e+00
##QUANT_ATNUM: KK, 19
##QUANT_LNTP : KK, 1
##QUANT_SRC  : KK, 1
##QUANT_NTCNT: KK, 6170
##QUANT_CTERR: KK, 143
##QUANT_STD  : KK, 
##QUANT_CMPD : KK, K
##QUANT_KRT  : KK, 0.16995
##QUANT_KERR : KK, 0.00394
##QUANT_FITC : KK, 4.86937e-02
##QUANT_WTCON: KK, 0.07594
##QUANT_ATCON: KK, 0.02967
##QUANT_COCON: KK, 0.07594
##QUANT_Z    : KK, 1.17268
##QUANT_A    : KK, 1.02123
##QUANT_F    : KK, 1.00000
##QUANT_KFACT: KK, 0.00000
##QUANT_CATS : KK, 0.00000
##QUANT_FITC1: KK, 2.28874e-03
##QUANT_FITC2: KK, 5.71554e-04
##QUANT_FIT_G: KK, 5.09187e-02
##QUANT_PMTR0: KK, 1.00010e+00
##QUANT_PMTR1: KK, -3.55016e-02
##QUANT_PMTR2: KK, 4.52067e-02
##QUANT_PMTR3: KK, 1.72923e+00
#SPECTRUM    : 
0.0000,     0.0,
0.0100,     0.0,
0.0200,     0.0,
0.0300,     0.0,
0.0400,     0.0,
0.0500,     0.0,
0.0600,     0.0,
0.0700,     0.0,
0.0800,     0.0,
0.0900,     0.0,
0.1000,     0.0,
0.1100,     0.0,
0.1200,     0.0,
0.1300,     0.0,
0.1400,     0.0,
0.1500,     0.0,
0.1600,     0.0,
0.1700,     0.0,
0.1800,     0.0,
0.1900,     0.0,
0.2000,   218.0,
0.2100,   522.0,
0.2200,   975.0,
0.2300,  1577.0,
0.2400,  2474.0,
0.2500,  3414.0,
0.2600,  4284.0,
0.2700,  4325.0,
0.2800,  3778.0,
0.2900,  2641.0,
0.3000,  1272.0,
0.3100,   538.0,
0.3200,   241.0,
0.3300,   118.0,
0.3400,   134.0,
0.3500,   159.0,
0.3600,   180.0,
0.3700,   218.0,
0.3800,   245.0,
0.3900,   246.0,
0.4000,   198.0,
0.4100,   162.0,
0.4200,   155.0,
0.4300,   144.0,
0.4400,   150.0,
0.4500,   145.0,
0.4600,   154.0,
0.4700,   205.0,
0.4800,   270.0,
0.4900,   352.0,
0.5000,   483.0,
0.5100,   571.0,
0.5200,   574.0,
0.5300,   513.0,
0.5400,   385.0,
0.5500,   220.0,
0.5600,   127.0,
0.5700,    87.0,
0.5800,    69.0,
0.5900,    50.0,
0.6000,    74.0,
0.6100,    43.0,
0.6200,    52.0,
0.6300,    70.0,
0.6400,    75.0,
0.6500,    67.0,
0.6600,    76.0,
0.6700,    94.0,
0.6800,    88.0,
0.6900,    75.0,
0.7000,    71.0,
0.7100,    81.0,
0.7200,    98.0,
0.7300,    74.0,
0.7400,    96.0,
0.7500,    79.0,
0.7600,   105.0,
0.7700,    96.0,
0.7800,   105.0,
0.7900,    99.0,
0.8000,    92.0,
0.8100,   142.0,
0.8200,   122.0,
0.8300,   106.0,
0.8400,   126.0,
0.8500,   141.0,
0.8600,   124.0,
0.8700,   138.0,
0.8800,   131.0,
0.8900,   165.0,
0.9000,   145.0,
0.9100,   145.0,
0.9200,   154.0,
0.9300,   157.0,
0.9400,   169.0,
0.9500,   172.0,
0.9600,   200.0,
0.9700,   199.0,
0.9800,   266.0,
0.9900,   393.0,
1.0000,   554.0,
1.0100,   841.0,
1.0200,  1145.0,
1.0300,  1224.0,
1.0400,  1297.0,
1.0500,  1098.0,
1.0600,   894.0,
1.0700,   658.0,
1.0800,   412.0,
1.0900,   294.0,
1.1000,   225.0,
1.1100,   163.0,
1.1200,   136.0,
1.1300,   114.0,
1.1400,   141.0,
1.1500,   147.0,
1.1600,   137.0,
1.1700,   134.0,
1.1800,   137.0,
1.1900,   144.0,
1.2000,   145.0,
1.2100,   134.0,
1.2200,   131.0,
1.2300,   156.0,
1.2400,   157.0,
1.2500,   146.0,
1.2600,   166.0,
1.2700,   138.0,
1.2800,   130.0,
1.2900,   138.0,
1.3000,   150.0,
1.3100,   127.0,
1.3200,   132.0,
1.3300,   133.0,
1.3400,   120.0,
1.3500,   137.0,
1.3600,   137.0,
1.3700,   137.0,
1.3800,   126.0,
1.3900,   134.0,
1.4000,   132.0,
1.4100,   119.0,
1.4200,   124.0,
1.4300,   131.0,
1.4400,   129.0,
1.4500,   155.0,
1.4600,   160.0,
1.4700,   178.0,
1.4800,   200.0,
1.4900,   187.0,
1.5000,   169.0,
1.5100,   156.0,
1.5200,   121.0,
1.5300,   147.0,
1.5400,   136.0,
1.5500,   111.0,
1.5600,   136.0,
1.5700,   116.0,
1.5800,   135.0,
1.5900,   125.0,
1.6000,   132.0,
1.6100,   135.0,
1.6200,    99.0,
1.6300,   114.0,
1.6400,   101.0,
1.6500,   127.0,
1.6600,   121.0,
1.6700,   153.0,
1.6800,   128.0,
1.6900,   158.0,
1.7000,   192.0,
1.7100,   231.0,
1.7200,   224.0,
1.7300,   250.0,
1.7400,   255.0,
1.7500,   224.0,
1.7600,   187.0,
1.7700,   189.0,
1.7800,   177.0,
1.7900,   151.0,
1.8000,   126.0,
1.8100,   108.0,
1.8200,   119.0,
1.8300,   128.0,
1.8400,    92.0,
1.8500,    89.0,
1.8600,   122.0,
1.8700,   108.0,
1.8800,    95.0,
1.8900,   110.0,
1.9000,   108.0,
1.9100,   119.0,
1.9200,    92.0,
1.9300,    89.0,
1.9400,    98.0,
1.9500,   116.0,
1.9600,   138.0,
1.9700,   132.0,
1.9800,   145.0,
1.9900,   164.0,
2.0000,   151.0,
2.0100,   163.0,
2.0200,   143.0,
2.0300,   133.0,
2.0400,   129.0,
2.0500,   123.0,
2.0600,    94.0,
2.0700,    83.0,
2.0800,    98.0,
2.0900,   109.0,
2.1000,    90.0,
2.1100,    80.0,
2.1200,    95.0,
2.1300,    91.0,
2.1400,    85.0,
2.1500,    79.0,
2.1600,    93.0,
2.1700,    92.0,
2.1800,   106.0,
2.1900,    92.0,
2.2000,   110.0,
2.2100,    90.0,
2.2200,    84.0,
2.2300,   117.0,
2.2400,   100.0,
2.2500,   126.0,
2.2600,   152.0,
2.2700,   175.0,
2.2800,   217.0,
2.2900,   202.0,
2.3000,   215.0,
2.3100,   213.0,
2.3200,   192.0,
2.3300,   178.0,
2.3400,   150.0,
2.3500,   139.0,
2.3600,   113.0,
2.3700,   104.0,
2.3800,    92.0,
2.3900,    68.0,
2.4000,    90.0,
2.4100,    78.0,
2.4200,    90.0,
2.4300,    84.0,
2.4400,    98.0,
2.4500,    96.0,
2.4600,    87.0,
2.4700,    92.0,
2.4800,    92.0,
2.4900,   108.0,
2.5000,   113.0,
2.5100,   103.0,
2.5200,   106.0,
2.5300,   124.0,
2.5400,   172.0,
2.5500,   235.0,
2.5600,   266.0,
2.5700,   369.0,
2.5800,   513.0,
2.5900,   605.0,
2.6000,   664.0,
2.6100,   741.0,
2.6200,   719.0,
2.6300,   776.0,
2.6400,   638.0,
2.6500,   516.0,
2.6600,   427.0,
2.6700,   308.0,
2.6800,   199.0,
2.6900,   168.0,
2.7000,   133.0,
2.7100,   116.0,
2.7200,   104.0,
2.7300,    80.0,
2.7400,    76.0,
2.7500,    82.0,
2.7600,    78.0,
2.7700,   111.0,
2.7800,   134.0,
2.7900,   135.0,
2.8000,   127.0,
2.8100,   131.0,
2.8200,   133.0,
2.8300,   131.0,
2.8400,    93.0,
2.8500,    90.0,
2.8600,    90.0,
2.8700,    92.0,
2.8800,    78.0,
2.8900,    68.0,
2.9000,    78.0,
2.9100,    72.0,
2.9200,    57.0,
2.9300,    67.0,
2.9400,    66.0,
2.9500,    64.0,
2.9600,    66.0,
2.9700,    47.0,
2.9800,    54.0,
2.9900,    45.0,
3.0000,    45.0,
3.0100,    50.0,
3.0200,    74.0,
3.0300,    41.0,
3.0400,    49.0,
3.0500,    60.0,
3.0600,    55.0,
3.0700,    54.0,
3.0800,    68.0,
3.0900,    59.0,
3.1000,    67.0,
3.1100,    59.0,
3.1200,    55.0,
3.1300,    40.0,
3.1400,    44.0,
3.1500,    48.0,
3.1600,    60.0,
3.1700,    70.0,
3.1800,    66.0,
3.1900,    54.0,
3.2000,    83.0,
3.2100,   108.0,
3.2200,   111.0,
3.2300,   136.0,
3.2400,   192.0,
3.2500,   253.0,
3.2600,   315.0,
3.2700,   376.0,
3.2800,   445.0,
3.2900,   490.0,
3.3000,   549.0,
3.3100,   583.0,
3.3200,   561.0,
3.3300,   455.0,
3.3400,   430.0,
3.3500,   347.0,
3.3600,   237.0,
3.3700,   221.0,
3.3800,   155.0,
3.3900,   126.0,
3.4000,    85.0,
3.4100,    58.0,
3.4200,    62.0,
3.4300,    47.0,
3.4400,    60.0,
3.4500,    55.0,
3.4600,    56.0,
3.4700,    39.0,
3.4800,    56.0,
3.4900,    50.0,
3.5000,    61.0,
3.5100,    55.0,
3.5200,    66.0,
3.5300,    59.0,
3.5400,    71.0,
3.5500,    59.0,
3.5600,    99.0,
3.5700,    96.0,
3.5800,   111.0,
3.5900,   119.0,
3.6000,   105.0,
3.6100,    84.0,
3.6200,    88.0,
3.6300,   107.0,
3.6400,    79.0,
3.6500,   105.0,
3.6600,    94.0,
3.6700,    91.0,
3.6800,   105.0,
3.6900,    95.0,
3.7000,    83.0,
3.7100,    72.0,
3.7200,    79.0,
3.7300,    68.0,
3.7400,    57.0,
3.7500,    63.0,
3.7600,    45.0,
3.7700,    42.0,
3.7800,    34.0,
3.7900,    32.0,
3.8000,    31.0,
3.8100,    48.0,
3.8200,    28.0,
3.8300,    35.0,
3.8400,    29.0,
3.8500,    41.0,
3.8600,    40.0,
3.8700,    39.0,
3.8800,    40.0,
3.8900,    31.0,
3.9000,    29.0,
3.9100,    34.0,
3.9200,    38.0,
3.9300,    43.0,
3.9400,    54.0,
3.9500,    44.0,
3.9600,    36.0,
3.9700,    38.0,
3.9800,    37.0,
3.9900,    39.0,
4.0000,    35.0,
4.0100,    40.0,
4.0200,    41.0,
4.0300,    35.0,
4.0400,    36.0,
4.0500,    44.0,
4.0600,    35.0,
4.0700,    37.0,
4.0800,    41.0,
4.0900,    32.0,
4.1000,    46.0,
4.1100,    41.0,
4.1200,    26.0,
4.1300,    32.0,
4.1400,    36.0,
4.1500,    42.0,
4.1600,    30.0,
4.1700,    26.0,
4.1800,    33.0,
4.1900,    33.0,
4.2000,    29.0,
4.2100,    27.0,
4.2200,    32.0,
4.2300,    44.0,
4.2400,    29.0,
4.2500,    27.0,
4.2600,    28.0,
4.2700,    36.0,
4.2800,    35.0,
4.2900,    29.0,
4.3000,    36.0,
4.3100,    29.0,
4.3200,    33.0,
4.3300,    35.0,
4.3400,    28.0,
4.3500,    30.0,
4.3600,    21.0,
4.3700,    24.0,
4.3800,    19.0,
4.3900,    38.0,
4.4000,    25.0,
4.4100,    40.0,
4.4200,    33.0,
4.4300,    39.0,
4.4400,    27.0,
4.4500,    28.0,
4.4600,    30.0,
4.4700,    28.0,
4.4800,    18.0,
4.4900,    27.0,
4.5000,    28.0,
4.5100,    24.0,
4.5200,    27.0,
4.5300,    29.0,
4.5400,    26.0,
4.5500,    26.0,
4.5600,    30.0,
4.5700,    35.0,
4.5800,    32.0,
4.5900,    30.0,
4.6000,    32.0,
4.6100,    26.0,
4.6200,    26.0,
4.6300,    31.0,
4.6400,    24.0,
4.6500,    32.0,
4.6600,    28.0,
4.6700,    31.0,
4.6800,    37.0,
4.6900,    44.0,
4.7000,    21.0,
4.7100,    25.0,
4.7200,    36.0,
4.7300,    28.0,
4.7400,    24.0,
4.7500,    24.0,
4.7600,    37.0,
4.7700,    27.0,
4.7800,    20.0,
4.7900,    25.0,
4.8000,    34.0,
4.8100,    22.0,
4.8200,    22.0,
4.8300,    21.0,
4.8400,    18.0,
4.8500,    22.0,
4.8600,    28.0,
4.8700,    39.0,
4.8800,    34.0,
4.8900,    24.0,
4.9000,    27.0,
4.9100,    29.0,
4.9200,    17.0,
4.9300,    21.0,
4.9400,    35.0,
4.9500,    27.0,
4.9600,    23.0,
4.9700,    17.0,
4.9800,    28.0,
4.9900,    25.0,
5.0000,    24.0,
5.0100,    23.0,
5.0200,    16.0,
5.0300,    21.0,
5.0400,    23.0,
5.0500,    25.0,
5.0600,    26.0,
5.0700,    28.0,
5.0800,    30.0,
5.0900,    19.0,
5.1000,    26.0,
5.1100,    21.0,
5.1200,    20.0,
5.1300,    23.0,
5.1400,    22.0,
5.1500,    39.0,
5.1600,    26.0,
5.1700,    31.0,
5.1800,    15.0,
5.1900,    24.0,
5.2000,    21.0,
5.2100,    17.0,
5.2200,    16.0,
5.2300,    36.0,
5.2400,    26.0,
5.2500,    11.0,
5.2600,    24.0,
5.2700,    22.0,
5.2800,    23.0,
5.2900,    20.0,
5.3000,    19.0,
5.3100,    29.0,
5.3200,    27.0,
5.3300,    21.0,
5.3400,    24.0,
5.3500,    24.0,
5.3600,    19.0,
5.3700,    26.0,
5.3800,    18.0,
5.3900,    22.0,
5.4000,    19.0,
5.4100,    16.0,
5.4200,    26.0,
5.4300,    18.0,
5.4400,    26.0,
5.4500,    15.0,
5.4600,    21.0,
5.4700,    11.0,
5.4800,    32.0,
5.4900,    12.0,
5.5000,    14.0,
5.5100,    16.0,
5.5200,    21.0,
5.5300,    25.0,
5.5400,    19.0,
5.5500,    23.0,
5.5600,    14.0,
5.5700,    19.0,
5.5800,    12.0,
5.5900,    24.0,
5.6000,    18.0,
5.6100,    12.0,
5.6200,    24.0,
5.6300,    16.0,
5.6400,    20.0,
5.6500,    20.0,
5.6600,    10.0,
5.6700,    13.0,
5.6800,    15.0,
5.6900,    17.0,
5.7000,    16.0,
5.7100,    16.0,
5.7200,    20.0,
5.7300,    25.0,
5.7400,    16.0,
5.7500,    17.0,
5.7600,    17.0,
5.7700,    23.0,
5.7800,    22.0,
5.7900,    16.0,
5.8000,    30.0,
5.8100,    13.0,
5.8200,    17.0,
5.8300,    24.0,
5.8400,    18.0,
5.8500,    14.0,
5.8600,    19.0,
5.8700,    22.0,
5.8800,    16.0,
5.8900,    15.0,
5.9000,    14.0,
5.9100,    19.0,
5.9200,    14.0,
5.9300,    20.0,
5.9400,    16.0,
5.9500,    17.0,
5.9600,    13.0,
5.9700,     9.0,
5.9800,     9.0,
5.9900,    13.0,
6.0000,    13.0,
6.0100,    17.0,
6.0200,    18.0,
6.0300,    17.0,
6.0400,    16.0,
6.0500,    11.0,
6.0600,    21.0,
6.0700,    22.0,
6.0800,    18.0,
6.0900,    18.0,
6.1000,    12.0,
6.1100,    15.0,
6.1200,    16.0,
6.1300,    12.0,
6.1400,    14.0,
6.1500,     9.0,
6.1600,    18.0,
6.1700,    17.0,
6.1800,    12.0,
6.1900,    13.0,
6.2000,    13.0,
6.2100,    12.0,
6.2200,    10.0,
6.2300,    16.0,
6.2400,    12.0,
6.2500,    12.0,
6.2600,    16.0,
6.2700,    17.0,
6.2800,     9.0,
6.2900,    24.0,
6.3000,     8.0,
6.3100,    15.0,
6.3200,     7.0,
6.3300,     6.0,
6.3400,    25.0,
6.3500,    18.0,
6.3600,    17.0,
6.3700,    10.0,
6.3800,    13.0,
6.3900,    12.0,
6.4000,     9.0,
6.4100,     7.0,
6.4200,    13.0,
6.4300,    20.0,
6.4400,    12.0,
6.4500,    13.0,
6.4600,    13.0,
6.4700,    15.0,
6.4800,    11.0,
6.4900,    15.0,
6.5000,     9.0,
6.5100,    13.0,
6.5200,     7.0,
6.5300,    13.0,
6.5400,    10.0,
6.5500,    14.0,
6.5600,    17.0,
6.5700,    14.0,
6.5800,    14.0,
6.5900,    15.0,
6.6000,    11.0,
6.6100,    15.0,
6.6200,    14.0,
6.6300,     7.0,
6.6400,    20.0,
6.6500,    10.0,
6.6600,     7.0,
6.6700,    11.0,
6.6800,    14.0,
6.6900,    14.0,
6.7000,    15.0,
6.7100,     7.0,
6.7200,    12.0,
6.7300,     8.0,
6.7400,    12.0,
6.7500,    14.0,
6.7600,     7.0,
6.7700,     8.0,
6.7800,    10.0,
6.7900,    20.0,
6.8000,     9.0,
6.8100,    13.0,
6.8200,     5.0,
6.8300,    11.0,
6.8400,    10.0,
6.8500,    16.0,
6.8600,     9.0,
6.8700,    16.0,
6.8800,    11.0,
6.8900,    12.0,
6.9000,    16.0,
6.9100,     7.0,
6.9200,     9.0,
6.9300,     9.0,
6.9400,     8.0,
6.9500,     7.0,
6.9600,    10.0,
6.9700,     8.0,
6.9800,    10.0,
6.9900,    13.0,
7.0000,    11.0,
7.0100,    13.0,
7.0200,     6.0,
7.0300,     7.0,
7.0400,    11.0,
7.0500,     6.0,
7.0600,    10.0,
7.0700,    13.0,
7.0800,    13.0,
7.0900,     9.0,
7.1000,    11.0,
7.1100,    13.0,
7.1200,    13.0,
7.1300,     8.0,
7.1400,    13.0,
7.1500,     7.0,
7.1600,    13.0,
7.1700,     8.0,
7.1800,     7.0,
7.1900,    12.0,
7.2000,     9.0,
7.2100,     8.0,
7.2200,     7.0,
7.2300,     8.0,
7.2400,    15.0,
7.2500,    10.0,
7.2600,    11.0,
7.2700,     9.0,
7.2800,     7.0,
7.2900,     5.0,
7.3000,     7.0,
7.3100,     8.0,
7.3200,     8.0,
7.3300,    15.0,
7.3400,    12.0,
7.3500,     9.0,
7.3600,     7.0,
7.3700,    13.0,
7.3800,     9.0,
7.3900,     9.0,
7.4000,    12.0,
7.4100,     5.0,
7.4200,     9.0,
7.4300,     6.0,
7.4400,     9.0,
7.4500,    12.0,
7.4600,     8.0,
7.4700,    16.0,
7.4800,    11.0,
7.4900,    11.0,
7.5000,     7.0,
7.5100,     7.0,
7.5200,     8.0,
7.5300,    11.0,
7.5400,    14.0,
7.5500,     3.0,
7.5600,     7.0,
7.5700,    12.0,
7.5800,    11.0,
7.5900,    10.0,
7.6000,    10.0,
7.6100,    12.0,
7.6200,     5.0,
7.6300,    10.0,
7.6400,    13.0,
7.6500,    10.0,
7.6600,     9.0,
7.6700,     7.0,
7.6800,     9.0,
7.6900,     9.0,
7.7000,     4.0,
7.7100,     8.0,
7.7200,     9.0,
7.7300,    11.0,
7.7400,     8.0,
7.7500,     9.0,
7.7600,    11.0,
7.7700,     9.0,
7.7800,     9.0,
7.7900,     8.0,
7.8000,     4.0,
7.8100,     6.0,
7.8200,     6.0,
7.8300,    10.0,
7.8400,    11.0,
7.8500,     8.0,
7.8600,     3.0,
7.8700,     7.0,
7.8800,    10.0,
7.8900,    11.0,
7.9000,    19.0,
7.9100,     8.0,
7.9200,     5.0,
7.9300,    13.0,
7.9400,    10.0,
7.9500,    13.0,
7.9600,    14.0,
7.9700,     8.0,
7.9800,     9.0,
7.9900,     8.0,
8.0000,     5.0,
8.0100,     9.0,
8.0200,     9.0,
8.0300,    10.0,
8.0400,     5.0,
8.0500,    10.0,
8.0600,    13.0,
8.0700,     6.0,
8.0800,     6.0,
8.0900,     8.0,
8.1000,     9.0,
8.1100,     8.0,
8.1200,    10.0,
8.1300,     3.0,
8.1400,     6.0,
8.1500,     9.0,
8.1600,     7.0,
8.1700,     7.0,
8.1800,     7.0,
8.1900,    11.0,
8.2000,     7.0,
8.2100,     9.0,
8.2200,    12.0,
8.2300,     6.0,
8.2400,    11.0,
8.2500,     5.0,
8.2600,     5.0,
8.2700,     4.0,
8.2800,     5.0,
8.2900,     9.0,
8.3000,     5.0,
8.3100,     7.0,
8.3200,     2.0,
8.3300,    12.0,
8.3400,     4.0,
8.3500,     9.0,
8.3600,     6.0,
8.3700,     6.0,
8.3800,     8.0,
8.3900,     5.0,
8.4000,     6.0,
8.4100,     8.0,
8.4200,     7.0,
8.4300,     8.0,
8.4400,     8.0,
8.4500,     6.0,
8.4600,     7.0,
8.4700,     4.0,
8.4800,     5.0,
8.4900,     9.0,
8.5000,     5.0,
8.5100,     7.0,
8.5200,     4.0,
8.5300,     3.0,
8.5400,     4.0,
8.5500,     7.0,
8.5600,     9.0,
8.5700,     8.0,
8.5800,     5.0,
8.5900,     2.0,
8.6000,     9.0,
8.6100,    11.0,
8.6200,     5.0,
8.6300,     8.0,
8.6400,    10.0,
8.6500,     4.0,
8.6600,     5.0,
8.6700,     8.0,
8.6800,     9.0,
8.6900,     7.0,
8.7000,     6.0,
8.7100,     8.0,
8.7200,     5.0,
8.7300,     7.0,
8.7400,     3.0,
8.7500,    10.0,
8.7600,     4.0,
8.7700,     6.0,
8.7800,     5.0,
8.7900,    11.0,
8.8000,     5.0,
8.8100,     7.0,
8.8200,     5.0,
8.8300,     4.0,
8.8400,     3.0,
8.8500,     4.0,
8.8600,     9.0,
8.8700,     2.0,
8.8800,     5.0,
8.8900,    10.0,
8.9000,     5.0,
8.9100,     7.0,
8.9200,     5.0,
8.9300,     9.0,
8.9400,     5.0,
8.9500,     2.0,
8.9600,     6.0,
8.9700,     8.0,
8.9800,     5.0,
8.9900,     4.0,
9.0000,     3.0,
9.0100,     3.0,
9.0200,     6.0,
9.0300,     5.0,
9.0400,     6.0,
9.0500,     6.0,
9.0600,    10.0,
9.0700,     4.0,
9.0800,     6.0,
9.0900,     4.0,
9.1000,     2.0,
9.1100,     9.0,
9.1200,     4.0,
9.1300,     5.0,
9.1400,     8.0,
9.1500,     7.0,
9.1600,     7.0,
9.1700,     5.0,
9.1800,     6.0,
9.1900,     4.0,
9.2000,     6.0,
9.2100,     2.0,
9.2200,     4.0,
9.2300,     3.0,
9.2400,     5.0,
9.2500,     8.0,
9.2600,     6.0,
9.2700,     6.0,
9.2800,     3.0,
9.2900,     7.0,
9.3000,     9.0,
9.3100,     8.0,
9.3200,     6.0,
9.3300,     3.0,
9.3400,     9.0,
9.3500,     5.0,
9.3600,     5.0,
9.3700,     4.0,
9.3800,     6.0,
9.3900,     7.0,
9.4000,     4.0,
9.4100,     7.0,
9.4200,     2.0,
9.4300,     4.0,
9.4400,     8.0,
9.4500,     7.0,
9.4600,     7.0,
9.4700,    13.0,
9.4800,     9.0,
9.4900,     3.0,
9.5000,     1.0,
9.5100,     8.0,
9.5200,     8.0,
9.5300,     6.0,
9.5400,     5.0,
9.5500,     5.0,
9.5600,     6.0,
9.5700,     3.0,
9.5800,     3.0,
9.5900,     4.0,
9.6000,     4.0,
9.6100,     7.0,
9.6200,     6.0,
9.6300,     8.0,
9.6400,     1.0,
9.6500,     7.0,
9.6600,     4.0,
9.6700,    11.0,
9.6800,     4.0,
9.6900,     2.0,
9.7000,     4.0,
9.7100,     1.0,
9.7200,     5.0,
9.7300,    11.0,
9.7400,     6.0,
9.7500,     9.0,
9.7600,     3.0,
9.7700,     5.0,
9.7800,     4.0,
9.7900,     5.0,
9.8000,     5.0,
9.8100,     4.0,
9.8200,     0.0,
9.8300,     4.0,
9.8400,     5.0,
9.8500,     4.0,
9.8600,     6.0,
9.8700,     3.0,
9.8800,     4.0,
9.8900,     5.0,
9.9000,     5.0,
9.9100,     1.0,
9.9200,     2.0,
9.9300,     3.0,
9.9400,     5.0,
9.9500,     2.0,
9.9600,     3.0,
9.9700,     4.0,
9.9800,     4.0,
9.9900,     7.0,
10.0000,     4.0,
10.0100,     5.0,
10.0200,     5.0,
10.0300,     2.0,
10.0400,     8.0,
10.0500,     3.0,
10.0600,     3.0,
10.0700,     4.0,
10.0800,     5.0,
10.0900,     4.0,
10.1000,     2.0,
10.1100,     3.0,
10.1200,     3.0,
10.1300,     1.0,
10.1400,     4.0,
10.1500,     5.0,
10.1600,     8.0,
10.1700,     2.0,
10.1800,     3.0,
10.1900,     4.0,
10.2000,     2.0,
10.2100,     2.0,
10.2200,     6.0,
10.2300,     1.0,
10.2400,     3.0,
10.2500,     3.0,
10.2600,     1.0,
10.2700,     3.0,
10.2800,     0.0,
10.2900,     2.0,
10.3000,     4.0,
10.3100,     1.0,
10.3200,     4.0,
10.3300,     2.0,
10.3400,     3.0,
10.3500,     5.0,
10.3600,     1.0,
10.3700,     5.0,
10.3800,     3.0,
10.3900,     5.0,
10.4000,     3.0,
10.4100,     3.0,
10.4200,     1.0,
10.4300,     7.0,
10.4400,     6.0,
10.4500,     1.0,
10.4600,     2.0,
10.4700,     4.0,
10.4800,     3.0,
10.4900,     3.0,
10.5000,     2.0,
10.5100,     7.0,
10.5200,     4.0,
10.5300,     3.0,
10.5400,     1.0,
10.5500,     4.0,
10.5600,     0.0,
10.5700,     4.0,
10.5800,     1.0,
10.5900,     1.0,
10.6000,     3.0,
10.6100,     5.0,
10.6200,     3.0,
10.6300,     6.0,
10.6400,     2.0,
10.6500,     1.0,
10.6600,     2.0,
10.6700,     2.0,
10.6800,     4.0,
10.6900,     3.0,
10.7000,     3.0,
10.7100,     3.0,
10.7200,     5.0,
10.7300,     0.0,
10.7400,     4.0,
10.7500,     3.0,
10.7600,     6.0,
10.7700,     5.0,
10.7800,     2.0,
10.7900,     3.0,
10.8000,     1.0,
10.8100,     2.0,
10.8200,     0.0,
10.8300,     2.0,
10.8400,     2.0,
10.8500,     3.0,
10.8600,     3.0,
10.8700,     5.0,
10.8800,     3.0,
10.8900,     2.0,
10.9000,     3.0,
10.9100,     1.0,
10.9200,     4.0,
10.9300,     2.0,
10.9400,     1.0,
10.9500,     0.0,
10.9600,     2.0,
10.9700,     3.0,
10.9800,     2.0,
10.9900,     5.0,
11.0000,     3.0,
11.0100,     2.0,
11.0200,     7.0,
11.0300,     3.0,
11.0400,     4.0,
11.0500,     1.0,
11.0600,     1.0,
11.0700,     1.0,
11.0800,     3.0,
11.0900,     3.0,
11.1000,     3.0,
11.1100,     1.0,
11.1200,     2.0,
11.1300,     5.0,
11.1400,     2.0,
11.1500,     1.0,
11.1600,     1.0,
11.1700,     0.0,
11.1800,     1.0,
11.1900,     0.0,
11.2000,     1.0,
11.2100,     1.0,
11.2200,     1.0,
11.2300,     3.0,
11.2400,     4.0,
11.2500,     3.0,
11.2600,     2.0,
11.2700,     0.0,
11.2800,     1.0,
11.2900,     1.0,
11.3000,     0.0,
11.3100,     0.0,
11.3200,     2.0,
11.3300,     3.0,
11.3400,     3.0,
11.3500,     1.0,
11.3600,     2.0,
11.3700,     3.0,
11.3800,     3.0,
11.3900,     2.0,
11.4000,     5.0,
11.4100,     5.0,
11.4200,     5.0,
11.4300,     3.0,
11.4400,     3.0,
11.4500,     3.0,
11.4600,     0.0,
11.4700,     3.0,
11.4800,     2.0,
11.4900,     3.0,
11.5000,     3.0,
11.5100,     1.0,
11.5200,     2.0,
11.5300,     1.0,
11.5400,     3.0,
11.5500,     2.0,
11.5600,     0.0,
11.5700,     4.0,
11.5800,     0.0,
11.5900,     4.0,
11.6000,     2.0,
11.6100,     6.0,
11.6200,     4.0,
11.6300,     4.0,
11.6400,     1.0,
11.6500,     1.0,
11.6600,     2.0,
11.6700,     2.0,
11.6800,     2.0,
11.6900,     4.0,
11.7000,     2.0,
11.7100,     3.0,
11.7200,     1.0,
11.7300,     0.0,
11.7400,     3.0,
11.7500,     2.0,
11.7600,     1.0,
11.7700,     3.0,
11.7800,     1.0,
11.7900,     4.0,
11.8000,     3.0,
11.8100,     1.0,
11.8200,     3.0,
11.8300,     0.0,
11.8400,     3.0,
11.8500,     3.0,
11.8600,     2.0,
11.8700,     3.0,
11.8800,     2.0,
11.8900,     0.0,
11.9000,     4.0,
11.9100,     0.0,
11.9200,     1.0,
11.9300,     1.0,
11.9400,     1.0,
11.9500,     1.0,
11.9600,     2.0,
11.9700,     4.0,
11.9800,     0.0,
11.9900,     0.0,
12.0000,     3.0,
12.0100,     2.0,
12.0200,     1.0,
12.0300,     2.0,
12.0400,     1.0,
12.0500,     3.0,
12.0600,     2.0,
12.0700,     1.0,
12.0800,     2.0,
12.0900,     2.0,
12.1000,     0.0,
12.1100,     2.0,
12.1200,     0.0,
12.1300,     0.0,
12.1400,     2.0,
12.1500,     3.0,
12.1600,     0.0,
12.1700,     0.0,
12.1800,     0.0,
12.1900,     1.0,
12.2000,     1.0,
12.2100,     1.0,
12.2200,     1.0,
12.2300,     2.0,
12.2400,     0.0,
12.2500,     2.0,
12.2600,     3.0,
12.2700,     4.0,
12.2800,     3.0,
12.2900,     2.0,
12.3000,     2.0,
12.3100,     1.0,
12.3200,     0.0,
12.3300,     0.0,
12.3400,     2.0,
12.3500,     1.0,
12.3600,     3.0,
12.3700,     0.0,
12.3800,     0.0,
12.3900,     3.0,
12.4000,     2.0,
12.4100,     2.0,
12.4200,     2.0,
12.4300,     1.0,
12.4400,     1.0,
12.4500,     1.0,
12.4600,     1.0,
12.4700,     0.0,
12.4800,     3.0,
12.4900,     3.0,
12.5000,     2.0,
12.5100,     3.0,
12.5200,     2.0,
12.5300,     1.0,
12.5400,     1.0,
12.5500,     1.0,
12.5600,     3.0,
12.5700,     0.0,
12.5800,     1.0,
12.5900,     0.0,
12.6000,     1.0,
12.6100,     1.0,
12.6200,     1.0,
12.6300,     2.0,
12.6400,     2.0,
12.6500,     2.0,
12.6600,     0.0,
12.6700,     0.0,
12.6800,     0.0,
12.6900,     2.0,
12.7000,     0.0,
12.7100,     0.0,
12.7200,     0.0,
12.7300,     0.0,
12.7400,     0.0,
12.7500,     2.0,
12.7600,     0.0,
12.7700,     1.0,
12.7800,     2.0,
12.7900,     2.0,
12.8000,     1.0,
12.8100,     1.0,
12.8200,     0.0,
12.8300,     0.0,
12.8400,     0.0,
12.8500,     1.0,
12.8600,     2.0,
12.8700,     4.0,
12.8800,     1.0,
12.8900,     1.0,
12.9000,     0.0,
12.9100,     0.0,
12.9200,     0.0,
12.9300,     1.0,
12.9400,     4.0,
12.9500,     1.0,
12.9600,     0.0,
12.9700,     0.0,
12.9800,     1.0,
12.9900,     0.0,
13.0000,     0.0,
13.0100,     0.0,
13.0200,     1.0,
13.0300,     1.0,
13.0400,     1.0,
13.0500,     0.0,
13.0600,     1.0,
13.0700,     0.0,
13.0800,     1.0,
13.0900,     1.0,
13.1000,     0.0,
13.1100,     0.0,
13.1200,     1.0,
13.1300,     2.0,
13.1400,     2.0,
13.1500,     0.0,
13.1600,     0.0,
13.1700,     1.0,
13.1800,     1.0,
13.1900,     1.0,
13.2000,     4.0,
13.2100,     0.0,
13.2200,     0.0,
13.2300,     1.0,
13.2400,     0.0,
13.2500,     1.0,
13.2600,     4.0,
13.2700,     2.0,
13.2800,     1.0,
13.2900,     1.0,
13.3000,     1.0,
13.3100,     1.0,
13.3200,     0.0,
13.3300,     0.0,
13.3400,     0.0,
13.3500,     0.0,
13.3600,     1.0,
13.3700,     1.0,
13.3800,     1.0,
13.3900,     0.0,
13.4000,     1.0,
13.4100,     0.0,
13.4200,     1.0,
13.4300,     0.0,
13.4400,     1.0,
13.4500,     0.0,
13.4600,     0.0,
13.4700,     1.0,
13.4800,     0.0,
13.4900,     0.0,
13.5000,     1.0,
13.5100,     0.0,
13.5200,     0.0,
13.5300,     1.0,
13.5400,     1.0,
13.5500,     0.0,
13.5600,     0.0,
13.5700,     3.0,
13.5800,     1.0,
13.5900,     0.0,
13.6000,     0.0,
13.6100,     0.0,
13.6200,     1.0,
13.6300,     0.0,
13.6400,     0.0,
13.6500,     0.0,
13.6600,     0.0,
13.6700,     1.0,
13.6800,     0.0,
13.6900,     0.0,
13.7000,     0.0,
13.7100,     0.0,
13.7200,     0.0,
13.7300,     0.0,
13.7400,     1.0,
13.7500,     0.0,
13.7600,     0.0,
13.7700,     1.0,
13.7800,     0.0,
13.7900,     1.0,
13.8000,     1.0,
13.8100,     1.0,
13.8200,     1.0,
13.8300,     0.0,
13.8400,     0.0,
13.8500,     0.0,
13.8600,     2.0,
13.8700,     0.0,
13.8800,     1.0,
13.8900,     0.0,
13.9000,     0.0,
13.9100,     0.0,
13.9200,     0.0,
13.9300,     0.0,
13.9400,     1.0,
13.9500,     0.0,
13.9600,     1.0,
13.9700,     0.0,
13.9800,     0.0,
13.9900,     1.0,
14.0000,     0.0,
14.0100,     0.0,
14.0200,     1.0,
14.0300,     1.0,
14.0400,     0.0,
14.0500,     0.0,
14.0600,     1.0,
14.0700,     0.0,
14.0800,     0.0,
14.0900,     2.0,
14.1000,     1.0,
14.1100,     0.0,
14.1200,     0.0,
14.1300,     0.0,
14.1400,     0.0,
14.1500,     0.0,
14.1600,     2.0,
14.1700,     0.0,
14.1800,     0.0,
14.1900,     1.0,
14.2000,     2.0,
14.2100,     0.0,
14.2200,     0.0,
14.2300,     0.0,
14.2400,     2.0,
14.2500,     0.0,
14.2600,     0.0,
14.2700,     0.0,
14.2800,     0.0,
14.2900,     0.0,
14.3000,     0.0,
14.3100,     0.0,
14.3200,     0.0,
14.3300,     1.0,
14.3400,     0.0,
14.3500,     0.0,
14.3600,     0.0,
14.3700,     0.0,
14.3800,     0.0,
14.3900,     1.0,
14.4000,     0.0,
14.4100,     0.0,
14.4200,     0.0,
14.4300,     0.0,
14.4400,     0.0,
14.4500,     0.0,
14.4600,     0.0,
14.4700,     0.0,
14.4800,     0.0,
14.4900,     0.0,
14.5000,     1.0,
14.5100,     0.0,
14.5200,     0.0,
14.5300,     0.0,
14.5400,     0.0,
14.5500,     0.0,
14.5600,     0.0,
14.5700,     0.0,
14.5800,     1.0,
14.5900,     0.0,
14.6000,     0.0,
14.6100,     0.0,
14.6200,     0.0,
14.6300,     0.0,
14.6400,     0.0,
14.6500,     0.0,
14.6600,     0.0,
14.6700,     0.0,
14.6800,     0.0,
14.6900,     0.0,
14.7000,     0.0,
14.7100,     0.0,
14.7200,     0.0,
14.7300,     0.0,
14.7400,     0.0,
14.7500,     1.0,
14.7600,     0.0,
14.7700,     0.0,
14.7800,     0.0,
14.7900,     0.0,
14.8000,     0.0,
14.8100,     0.0,
14.8200,     0.0,
14.8300,     0.0,
14.8400,     0.0,
14.8500,     0.0,
14.8600,     0.0,
14.8700,     0.0,
14.8800,     0.0,
14.8900,     0.0,
14.9000,     0.0,
14.9100,     0.0,
14.9200,     0.0,
14.9300,     0.0,
14.9400,     0.0,
14.9500,     0.0,
14.9600,     0.0,
14.9700,     0.0,
14.9800,     0.0,
14.9900,     0.0,
15.0000,     0.0,
15.0100,     0.0,
15.0200,     0.0,
15.0300,     0.0,
15.0400,     0.0,
15.0500,     0.0,
15.0600,     0.0,
15.0700,     0.0,
15.0800,     0.0,
15.0900,     0.0,
15.1000,     0.0,
15.1100,     0.0,
15.1200,     0.0,
15.1300,     0.0,
15.1400,     0.0,
15.1500,     0.0,
15.1600,     0.0,
15.1700,     0.0,
15.1800,     0.0,
15.1900,     0.0,
15.2000,     0.0,
15.2100,     0.0,
15.2200,     0.0,
15.2300,     0.0,
15.2400,     0.0,
15.2500,     0.0,
15.2600,     0.0,
15.2700,     0.0,
15.2800,     0.0,
15.2900,     0.0,
15.3000,     0.0,
15.3100,     0.0,
15.3200,     0.0,
15.3300,     0.0,
15.3400,     0.0,
15.3500,     0.0,
#ENDOFDATA   : 
