# Supplementary material for: Zeolite Adsorption of Chloride from a Synthetic Alkali-Activated Cement Pore Solution
Source: Materials (Basel). 2019 Jun 24;12(12):2019. doi: 10.3390/ma12122019 (PMC6630726; doi:10.3390/ma12122019)
Supplement: Supplementary file 1 [file materials-12-02019-s001.zip › Raw Data for MDPI Repository/CHA (SSZ-13)/SSZ13_3 Exposed/SSZ13_6_1.emsa]

#FORMAT      : EMSA/MAS Spectral Data File
#VERSION     : 1.0
#TITLE       : Base(30)
#DATE        : 02-NOV-2018
#TIME        : 14:39: 1
#OWNER       : 
#NPOINTS     : 1536
#NCOLUMNS    : 1
#XUNITS      : keV
#YUNITS      : Intensity
#DATATYPE    : XY
#XPERCHAN    : 0.010000000
#OFFSET      : 0.000000000
#CHOFFSET    : 0.000000
#SIGNALTYPE  : EDS
#XLABEL      : X-Ray Energy
#YLABEL      : X-Ray Intensity
#BEAMKV   -kV: 15.0
#EMISSION -uA: 0.0000
#PROBECUR -nA: 7.5210
#BEAMDIAM -nm: 0.0
#MAGCAM      : 650.0
#OPERMODE    : IMAG
#XTILTSTGE-dg: 0.000
#YTILTSTGE-dg: 0.000
#XPOSITION   : -30.562
#YPOSITION   : -23.076
#ZPOSITION   : 11.024
#ELEVANGLE-dg: 40.52
#AZIMANGLE-dg: 150.00
#SOLIDANGL-sR: 0.0039
#LIVETIME  -s: 30.000
#REALTIME  -s: 31.779
#THCWIND  -cm: 3.00E-05
#TAUWIND  -cm: 2.00E-06
#TDEADLYR -cm: 1.00E-06
#EDSDET      : SiUTW
#COMMENT     : The following parameters are defined by Thermo Fisher Scientific
##INSTRUMENT : NSS
##DETNAME    : Pioneer
##CONTAM     : 0.00E+00
##CONTAMTYPE : NONE
##WORKDIST   : 11.59
##STAGEROT   : 0.000
##SLIDEPOS   : 50.000
##CRYSTMATL  : Si-Drift
##CRYSTAREA  : 10.000
##CRYSTTHICK : 0.450
##WINTYPE    : NORVAR
##CONTMATL   : SDD_LELMT
##WINDCOAT   : ALUMINUM
##WINDTHICK  : 0.030
##DEADTIME   : 1.779
##TIMECNSTNT : 6400
##EDSBOARDREV: 2
##ZEROWIDTH  : 30.000
##DETECTS    : 133944
##CONVERTS   : 124178
##STORES     : 123751
##ESCPKSREM  : 1
##ZEROPKSREM : 0
##SUMPKSREM  : 1
##ZEROCUTOFF : 0.000
##DETSUBTYPE : 3
##EXPONENT   : 0.000
##LOWEVADJ   : 0.000
##BEAMX      : -1.000
##BEAMY      : -1.000
##CHARGE     : 0.00E+00
##QUANT_DATE : Fri Nov 02 14:39:33 2018
##QUANT_CHI  : 12.685
##FITTYPE    : 1
##MATRIXCORR : 1
##PEAKLAB    : 0.269000  C Ka  2
##PEAKLAB    : 0.521000  O Ka  2
##PEAKLAB    : 0.675000  F Ka  2
##PEAKLAB    : 1.044000  Na Ka  2
##PEAKLAB    : 1.485000  Al Ka  2
##PEAKLAB    : 1.738000  Si Ka  2
##PEAKLAB    : 2.012000  P Ka  2
##PEAKLAB    : 2.623000  Cl Ka  2
##QUANT_ATNUM: NaK, 11
##QUANT_LNTP : NaK, 1
##QUANT_SRC  : NaK, 1
##QUANT_NTCNT: NaK, 1785
##QUANT_CTERR: NaK, 59
##QUANT_STD  : NaK, 
##QUANT_CMPD : NaK, Na
##QUANT_KRT  : NaK, 0.01739
##QUANT_KERR : NaK, 0.00058
##QUANT_FITC : NaK, 2.08501e-02
##QUANT_WTCON: NaK, 0.01824
##QUANT_ATCON: NaK, 0.01254
##QUANT_COCON: NaK, 0.01824
##QUANT_Z    : NaK, 1.07724
##QUANT_A    : NaK, 2.26587
##QUANT_F    : NaK, 0.99964
##QUANT_KFACT: NaK, 0.00000
##QUANT_CATS : NaK, 0.00000
##QUANT_FITC1: NaK, 5.86729e-04
##QUANT_FITC2: NaK, 0.00000e+00
##QUANT_FIT_G: NaK, 2.69375e-02
##QUANT_PMTR0: NaK, 9.96937e-01
##QUANT_PMTR1: NaK, 4.55932e-01
##QUANT_PMTR2: NaK, 3.71420e-02
##QUANT_PMTR3: NaK, 1.29947e+00
##QUANT_ATNUM: PL, 15
##QUANT_LNTP : PL, 2
##QUANT_SRC  : PL, 1
##QUANT_NTCNT: PL, 0
##QUANT_CTERR: PL, 4
##QUANT_STD  : PL, 
##QUANT_CMPD : PL, (null)
##QUANT_KRT  : PL, 0.00000
##QUANT_KERR : PL, 0.00000
##QUANT_FITC : PL, 0.00000e+00
##QUANT_WTCON: PL, -1.00000
##QUANT_ATCON: PL, 0.00000
##QUANT_COCON: PL, 0.00000
##QUANT_Z    : PL, 0.00000
##QUANT_A    : PL, 0.00000
##QUANT_F    : PL, 0.00000
##QUANT_KFACT: PL, 0.00000
##QUANT_CATS : PL, 0.00000
##QUANT_FITC1: PL, 0.00000e+00
##QUANT_FITC2: PL, 0.00000e+00
##QUANT_FIT_G: PL, 1.77431e-03
##QUANT_PMTR0: PL, 9.65790e-01
##QUANT_PMTR1: PL, 2.10254e+00
##QUANT_PMTR2: PL, 0.00000e+00
##QUANT_PMTR3: PL, 2.33160e+00
##QUANT_ATNUM: OK, 8
##QUANT_LNTP : OK, 1
##QUANT_SRC  : OK, 1
##QUANT_NTCNT: OK, 2918
##QUANT_CTERR: OK, 268
##QUANT_STD  : OK, 
##QUANT_CMPD : OK, O
##QUANT_KRT  : OK, 0.04657
##QUANT_KERR : OK, 0.00428
##QUANT_FITC : OK, 4.13099e-02
##QUANT_WTCON: OK, 0.05805
##QUANT_ATCON: OK, 0.05732
##QUANT_COCON: OK, 0.05805
##QUANT_Z    : OK, 0.97537
##QUANT_A    : OK, 2.98027
##QUANT_F    : OK, 0.99737
##QUANT_KFACT: OK, 0.00000
##QUANT_CATS : OK, 0.00000
##QUANT_FITC1: OK, -5.27386e-03
##QUANT_FITC2: OK, 2.45770e-03
##QUANT_FIT_G: OK, 5.75520e-02
##QUANT_PMTR0: OK, 9.65790e-01
##QUANT_PMTR1: OK, 2.10254e+00
##QUANT_PMTR2: OK, 0.00000e+00
##QUANT_PMTR3: OK, 2.33160e+00
##QUANT_ATNUM: FK, 9
##QUANT_LNTP : FK, 1
##QUANT_SRC  : FK, 1
##QUANT_NTCNT: FK, 36756
##QUANT_CTERR: FK, 280
##QUANT_STD  : FK, 
##QUANT_CMPD : FK, F
##QUANT_KRT  : FK, 0.54751
##QUANT_KERR : FK, 0.00417
##QUANT_FITC : FK, 3.04479e-01
##QUANT_WTCON: FK, 0.51609
##QUANT_ATCON: FK, 0.42920
##QUANT_COCON: FK, 0.51609
##QUANT_Z    : FK, 1.05184
##QUANT_A    : FK, 2.08493
##QUANT_F    : FK, 0.99985
##QUANT_KFACT: FK, 0.00000
##QUANT_CATS : FK, 0.00000
##QUANT_FITC1: FK, 1.53093e-02
##QUANT_FITC2: FK, -2.06048e-02
##QUANT_FIT_G: FK, 6.21580e-01
##QUANT_PMTR0: FK, 9.65790e-01
##QUANT_PMTR1: FK, 2.10254e+00
##QUANT_PMTR2: FK, 0.00000e+00
##QUANT_PMTR3: FK, 2.33160e+00
##QUANT_ATNUM: CK, 6
##QUANT_LNTP : CK, 1
##QUANT_SRC  : CK, 1
##QUANT_NTCNT: CK, 29751
##QUANT_CTERR: CK, 187
##QUANT_STD  : CK, 
##QUANT_CMPD : CK, C
##QUANT_KRT  : CK, 0.31097
##QUANT_KERR : CK, 0.00196
##QUANT_FITC : CK, 4.34653e-01
##QUANT_WTCON: CK, 0.36128
##QUANT_ATCON: CK, 0.47525
##QUANT_COCON: CK, 0.36128
##QUANT_Z    : CK, 0.92172
##QUANT_A    : CK, 2.93313
##QUANT_F    : CK, 0.99962
##QUANT_KFACT: CK, 0.00000
##QUANT_CATS : CK, 0.00000
##QUANT_FITC1: CK, 3.74649e-03
##QUANT_FITC2: CK, -3.29255e-02
##QUANT_FIT_G: CK, 5.29078e-01
##QUANT_PMTR0: CK, 9.65790e-01
##QUANT_PMTR1: CK, 2.10254e+00
##QUANT_PMTR2: CK, 0.00000e+00
##QUANT_PMTR3: CK, 2.33160e+00
##QUANT_ATNUM: PK, 15
##QUANT_LNTP : PK, 1
##QUANT_SRC  : PK, 1
##QUANT_NTCNT: PK, 478
##QUANT_CTERR: PK, 62
##QUANT_STD  : PK, 
##QUANT_CMPD : PK, P
##QUANT_KRT  : PK, 0.00525
##QUANT_KERR : PK, 0.00068
##QUANT_FITC : PK, 9.78496e-03
##QUANT_WTCON: PK, 0.00292
##QUANT_ATCON: PK, 0.00149
##QUANT_COCON: PK, 0.00292
##QUANT_Z    : PK, 1.11659
##QUANT_A    : PK, 1.15825
##QUANT_F    : PK, 0.99970
##QUANT_KFACT: PK, 0.00000
##QUANT_CATS : PK, 0.00000
##QUANT_FITC1: PK, 0.00000e+00
##QUANT_FITC2: PK, 0.00000e+00
##QUANT_FIT_G: PK, 5.28445e-03
##QUANT_PMTR0: PK, 9.96937e-01
##QUANT_PMTR1: PK, 4.55932e-01
##QUANT_PMTR2: PK, 3.71420e-02
##QUANT_PMTR3: PK, 1.29947e+00
##QUANT_ATNUM: ClK, 17
##QUANT_LNTP : ClK, 1
##QUANT_SRC  : ClK, 1
##QUANT_NTCNT: ClK, 732
##QUANT_CTERR: ClK, 55
##QUANT_STD  : ClK, 
##QUANT_CMPD : ClK, Cl
##QUANT_KRT  : ClK, 0.01068
##QUANT_KERR : ClK, 0.00080
##QUANT_FITC : ClK, 4.92848e-03
##QUANT_WTCON: ClK, 0.00556
##QUANT_ATCON: ClK, 0.00248
##QUANT_COCON: ClK, 0.00556
##QUANT_Z    : ClK, 1.15173
##QUANT_A    : ClK, 1.05153
##QUANT_F    : ClK, 1.00000
##QUANT_KFACT: ClK, 0.00000
##QUANT_CATS : ClK, 0.00000
##QUANT_FITC1: ClK, 3.31254e-04
##QUANT_FITC2: ClK, 0.00000e+00
##QUANT_FIT_G: ClK, 6.27613e-03
##QUANT_PMTR0: ClK, 9.96937e-01
##QUANT_PMTR1: ClK, 4.55932e-01
##QUANT_PMTR2: ClK, 3.71420e-02
##QUANT_PMTR3: ClK, 1.29947e+00
##QUANT_ATNUM: AlK, 13
##QUANT_LNTP : AlK, 1
##QUANT_SRC  : AlK, 1
##QUANT_NTCNT: AlK, 2885
##QUANT_CTERR: AlK, 120
##QUANT_STD  : AlK, 
##QUANT_CMPD : AlK, Al
##QUANT_KRT  : AlK, 0.02838
##QUANT_KERR : AlK, 0.00118
##QUANT_FITC : AlK, 3.00591e-02
##QUANT_WTCON: AlK, 0.01873
##QUANT_ATCON: AlK, 0.01097
##QUANT_COCON: AlK, 0.01873
##QUANT_Z    : AlK, 1.09781
##QUANT_A    : AlK, 1.39943
##QUANT_F    : AlK, 0.99923
##QUANT_KFACT: AlK, 0.00000
##QUANT_CATS : AlK, 0.00000
##QUANT_FITC1: AlK, 1.45198e-03
##QUANT_FITC2: AlK, -7.28638e-04
##QUANT_FIT_G: AlK, 3.98983e-02
##QUANT_PMTR0: AlK, 9.96937e-01
##QUANT_PMTR1: AlK, 4.55932e-01
##QUANT_PMTR2: AlK, 3.71420e-02
##QUANT_PMTR3: AlK, 1.29947e+00
##QUANT_ATNUM: ClL, 17
##QUANT_LNTP : ClL, 2
##QUANT_SRC  : ClL, 1
##QUANT_NTCNT: ClL, 166
##QUANT_CTERR: ClL, 3
##QUANT_STD  : ClL, 
##QUANT_CMPD : ClL, (null)
##QUANT_KRT  : ClL, 0.00000
##QUANT_KERR : ClL, 0.00000
##QUANT_FITC : ClL, 3.77744e-03
##QUANT_WTCON: ClL, -1.00000
##QUANT_ATCON: ClL, 0.00000
##QUANT_COCON: ClL, 0.00000
##QUANT_Z    : ClL, 0.00000
##QUANT_A    : ClL, 0.00000
##QUANT_F    : ClL, 0.00000
##QUANT_KFACT: ClL, 0.00000
##QUANT_CATS : ClL, 0.00000
##QUANT_FITC1: ClL, 0.00000e+00
##QUANT_FITC2: ClL, 0.00000e+00
##QUANT_FIT_G: ClL, 0.00000e+00
##QUANT_PMTR0: ClL, 9.65790e-01
##QUANT_PMTR1: ClL, 2.10254e+00
##QUANT_PMTR2: ClL, 0.00000e+00
##QUANT_PMTR3: ClL, 2.33160e+00
##QUANT_ATNUM: SiL, 14
##QUANT_LNTP : SiL, 2
##QUANT_SRC  : SiL, 1
##QUANT_NTCNT: SiL, 0
##QUANT_CTERR: SiL, 0
##QUANT_STD  : SiL, 
##QUANT_CMPD : SiL, (null)
##QUANT_KRT  : SiL, 0.00000
##QUANT_KERR : SiL, 0.00000
##QUANT_FITC : SiL, 0.00000e+00
##QUANT_WTCON: SiL, -1.00000
##QUANT_ATCON: SiL, 0.00000
##QUANT_COCON: SiL, 0.00000
##QUANT_Z    : SiL, 0.00000
##QUANT_A    : SiL, 0.00000
##QUANT_F    : SiL, 0.00000
##QUANT_KFACT: SiL, 0.00000
##QUANT_CATS : SiL, 0.00000
##QUANT_FITC1: SiL, 0.00000e+00
##QUANT_FITC2: SiL, 0.00000e+00
##QUANT_FIT_G: SiL, 0.00000e+00
##QUANT_PMTR0: SiL, 9.65790e-01
##QUANT_PMTR1: SiL, 2.10254e+00
##QUANT_PMTR2: SiL, 0.00000e+00
##QUANT_PMTR3: SiL, 2.33160e+00
##QUANT_ATNUM: SiK, 14
##QUANT_LNTP : SiK, 1
##QUANT_SRC  : SiK, 1
##QUANT_NTCNT: SiK, 3015
##QUANT_CTERR: SiK, 127
##QUANT_STD  : SiK, 
##QUANT_CMPD : SiK, Si
##QUANT_KRT  : SiK, 0.03324
##QUANT_KERR : SiK, 0.00140
##QUANT_FITC : SiK, 2.49976e-02
##QUANT_WTCON: SiK, 0.01913
##QUANT_ATCON: SiK, 0.01076
##QUANT_COCON: SiK, 0.01913
##QUANT_Z    : SiK, 1.07286
##QUANT_A    : SiK, 1.24771
##QUANT_F    : SiK, 0.99971
##QUANT_KFACT: SiK, 0.00000
##QUANT_CATS : SiK, 0.00000
##QUANT_FITC1: SiK, 1.19953e-03
##QUANT_FITC2: SiK, -5.22880e-04
##QUANT_FIT_G: SiK, 3.83108e-02
##QUANT_PMTR0: SiK, 9.96937e-01
##QUANT_PMTR1: SiK, 4.55932e-01
##QUANT_PMTR2: SiK, 3.71420e-02
##QUANT_PMTR3: SiK, 1.29947e+00
#SPECTRUM    : 
0.0000,     0.0,
0.0100,     0.0,
0.0200,     0.0,
0.0300,     0.0,
0.0400,     0.0,
0.0500,     0.0,
0.0600,     0.0,
0.0700,     0.0,
0.0800,     0.0,
0.0900,     0.0,
0.1000,     0.0,
0.1100,     0.0,
0.1200,     0.0,
0.1300,     0.0,
0.1400,     0.0,
0.1500,     0.0,
0.1600,     0.0,
0.1700,     0.0,
0.1800,     0.0,
0.1900,     0.0,
0.2000,   299.0,
0.2100,   648.0,
0.2200,  1216.0,
0.2300,  1981.0,
0.2400,  3044.0,
0.2500,  4056.0,
0.2600,  5141.0,
0.2700,  5548.0,
0.2800,  4529.0,
0.2900,  3121.0,
0.3000,  1527.0,
0.3100,   656.0,
0.3200,   226.0,
0.3300,    92.0,
0.3400,    74.0,
0.3500,    79.0,
0.3600,    91.0,
0.3700,    89.0,
0.3800,    96.0,
0.3900,   111.0,
0.4000,   109.0,
0.4100,   123.0,
0.4200,   128.0,
0.4300,   151.0,
0.4400,   148.0,
0.4500,   142.0,
0.4600,   193.0,
0.4700,   205.0,
0.4800,   268.0,
0.4900,   355.0,
0.5000,   434.0,
0.5100,   567.0,
0.5200,   596.0,
0.5300,   610.0,
0.5400,   524.0,
0.5500,   573.0,
0.5600,   493.0,
0.5700,   500.0,
0.5800,   563.0,
0.5900,   594.0,
0.6000,   673.0,
0.6100,   793.0,
0.6200,  1147.0,
0.6300,  1746.0,
0.6400,  2845.0,
0.6500,  4259.0,
0.6600,  5604.0,
0.6700,  6178.0,
0.6800,  5707.0,
0.6900,  4368.0,
0.7000,  2692.0,
0.7100,  1451.0,
0.7200,   680.0,
0.7300,   332.0,
0.7400,   188.0,
0.7500,   154.0,
0.7600,   123.0,
0.7700,   116.0,
0.7800,   120.0,
0.7900,   139.0,
0.8000,   131.0,
0.8100,   121.0,
0.8200,   140.0,
0.8300,   126.0,
0.8400,   148.0,
0.8500,   149.0,
0.8600,   140.0,
0.8700,   154.0,
0.8800,   124.0,
0.8900,   121.0,
0.9000,   134.0,
0.9100,   129.0,
0.9200,   139.0,
0.9300,   126.0,
0.9400,   164.0,
0.9500,   149.0,
0.9600,   134.0,
0.9700,   164.0,
0.9800,   169.0,
0.9900,   174.0,
1.0000,   226.0,
1.0100,   261.0,
1.0200,   331.0,
1.0300,   369.0,
1.0400,   358.0,
1.0500,   323.0,
1.0600,   314.0,
1.0700,   258.0,
1.0800,   215.0,
1.0900,   164.0,
1.1000,   153.0,
1.1100,   146.0,
1.1200,   140.0,
1.1300,   125.0,
1.1400,   117.0,
1.1500,   124.0,
1.1600,   147.0,
1.1700,   138.0,
1.1800,   142.0,
1.1900,   139.0,
1.2000,   118.0,
1.2100,   149.0,
1.2200,   135.0,
1.2300,   148.0,
1.2400,   155.0,
1.2500,   149.0,
1.2600,   127.0,
1.2700,   136.0,
1.2800,   149.0,
1.2900,   127.0,
1.3000,   126.0,
1.3100,   127.0,
1.3200,   142.0,
1.3300,   136.0,
1.3400,   172.0,
1.3500,   152.0,
1.3600,   144.0,
1.3700,   119.0,
1.3800,   136.0,
1.3900,   131.0,
1.4000,   153.0,
1.4100,   159.0,
1.4200,   175.0,
1.4300,   235.0,
1.4400,   296.0,
1.4500,   320.0,
1.4600,   435.0,
1.4700,   501.0,
1.4800,   462.0,
1.4900,   483.0,
1.5000,   432.0,
1.5100,   361.0,
1.5200,   277.0,
1.5300,   222.0,
1.5400,   198.0,
1.5500,   142.0,
1.5600,   131.0,
1.5700,   126.0,
1.5800,   143.0,
1.5900,   139.0,
1.6000,   113.0,
1.6100,   133.0,
1.6200,   123.0,
1.6300,   112.0,
1.6400,   132.0,
1.6500,   144.0,
1.6600,   137.0,
1.6700,   146.0,
1.6800,   210.0,
1.6900,   267.0,
1.7000,   307.0,
1.7100,   368.0,
1.7200,   437.0,
1.7300,   478.0,
1.7400,   488.0,
1.7500,   411.0,
1.7600,   328.0,
1.7700,   281.0,
1.7800,   237.0,
1.7900,   199.0,
1.8000,   165.0,
1.8100,   137.0,
1.8200,   125.0,
1.8300,   136.0,
1.8400,   104.0,
1.8500,   132.0,
1.8600,   106.0,
1.8700,   104.0,
1.8800,   101.0,
1.8900,   108.0,
1.9000,    99.0,
1.9100,    95.0,
1.9200,   105.0,
1.9300,    87.0,
1.9400,   111.0,
1.9500,   102.0,
1.9600,   125.0,
1.9700,   121.0,
1.9800,   120.0,
1.9900,   134.0,
2.0000,   152.0,
2.0100,   136.0,
2.0200,   140.0,
2.0300,   122.0,
2.0400,   125.0,
2.0500,   104.0,
2.0600,   115.0,
2.0700,   114.0,
2.0800,    99.0,
2.0900,    81.0,
2.1000,   101.0,
2.1100,    84.0,
2.1200,    80.0,
2.1300,   106.0,
2.1400,    81.0,
2.1500,   113.0,
2.1600,    94.0,
2.1700,    79.0,
2.1800,    85.0,
2.1900,    88.0,
2.2000,    94.0,
2.2100,    75.0,
2.2200,    81.0,
2.2300,    79.0,
2.2400,    89.0,
2.2500,    77.0,
2.2600,    82.0,
2.2700,    88.0,
2.2800,    83.0,
2.2900,    75.0,
2.3000,    87.0,
2.3100,    78.0,
2.3200,    89.0,
2.3300,    95.0,
2.3400,    84.0,
2.3500,    91.0,
2.3600,    84.0,
2.3700,    74.0,
2.3800,    73.0,
2.3900,    77.0,
2.4000,    74.0,
2.4100,    77.0,
2.4200,    63.0,
2.4300,    59.0,
2.4400,    71.0,
2.4500,    71.0,
2.4600,    73.0,
2.4700,    70.0,
2.4800,    79.0,
2.4900,    81.0,
2.5000,    69.0,
2.5100,    64.0,
2.5200,    65.0,
2.5300,    79.0,
2.5400,    67.0,
2.5500,    65.0,
2.5600,    88.0,
2.5700,   107.0,
2.5800,    98.0,
2.5900,   109.0,
2.6000,   119.0,
2.6100,   140.0,
2.6200,   132.0,
2.6300,   139.0,
2.6400,   105.0,
2.6500,   102.0,
2.6600,   110.0,
2.6700,    86.0,
2.6800,    71.0,
2.6900,    58.0,
2.7000,    71.0,
2.7100,    73.0,
2.7200,    71.0,
2.7300,    50.0,
2.7400,    60.0,
2.7500,    60.0,
2.7600,    72.0,
2.7700,    76.0,
2.7800,    66.0,
2.7900,    64.0,
2.8000,    60.0,
2.8100,    64.0,
2.8200,    69.0,
2.8300,    66.0,
2.8400,    91.0,
2.8500,    50.0,
2.8600,    54.0,
2.8700,    67.0,
2.8800,    56.0,
2.8900,    54.0,
2.9000,    65.0,
2.9100,    59.0,
2.9200,    65.0,
2.9300,    65.0,
2.9400,    69.0,
2.9500,    61.0,
2.9600,    71.0,
2.9700,    47.0,
2.9800,    67.0,
2.9900,    62.0,
3.0000,    70.0,
3.0100,    68.0,
3.0200,    46.0,
3.0300,    50.0,
3.0400,    58.0,
3.0500,    53.0,
3.0600,    56.0,
3.0700,    69.0,
3.0800,    55.0,
3.0900,    37.0,
3.1000,    53.0,
3.1100,    62.0,
3.1200,    54.0,
3.1300,    53.0,
3.1400,    59.0,
3.1500,    58.0,
3.1600,    61.0,
3.1700,    56.0,
3.1800,    55.0,
3.1900,    63.0,
3.2000,    54.0,
3.2100,    47.0,
3.2200,    59.0,
3.2300,    55.0,
3.2400,    50.0,
3.2500,    51.0,
3.2600,    51.0,
3.2700,    52.0,
3.2800,    46.0,
3.2900,    51.0,
3.3000,    60.0,
3.3100,    56.0,
3.3200,    63.0,
3.3300,    45.0,
3.3400,    49.0,
3.3500,    52.0,
3.3600,    47.0,
3.3700,    57.0,
3.3800,    58.0,
3.3900,    43.0,
3.4000,    57.0,
3.4100,    56.0,
3.4200,    52.0,
3.4300,    58.0,
3.4400,    35.0,
3.4500,    44.0,
3.4600,    46.0,
3.4700,    47.0,
3.4800,    51.0,
3.4900,    42.0,
3.5000,    37.0,
3.5100,    54.0,
3.5200,    48.0,
3.5300,    45.0,
3.5400,    60.0,
3.5500,    53.0,
3.5600,    33.0,
3.5700,    37.0,
3.5800,    38.0,
3.5900,    29.0,
3.6000,    51.0,
3.6100,    36.0,
3.6200,    42.0,
3.6300,    37.0,
3.6400,    40.0,
3.6500,    49.0,
3.6600,    50.0,
3.6700,    50.0,
3.6800,    50.0,
3.6900,    41.0,
3.7000,    35.0,
3.7100,    40.0,
3.7200,    30.0,
3.7300,    37.0,
3.7400,    45.0,
3.7500,    41.0,
3.7600,    36.0,
3.7700,    29.0,
3.7800,    42.0,
3.7900,    33.0,
3.8000,    38.0,
3.8100,    36.0,
3.8200,    39.0,
3.8300,    45.0,
3.8400,    38.0,
3.8500,    45.0,
3.8600,    42.0,
3.8700,    28.0,
3.8800,    46.0,
3.8900,    37.0,
3.9000,    32.0,
3.9100,    42.0,
3.9200,    42.0,
3.9300,    34.0,
3.9400,    36.0,
3.9500,    37.0,
3.9600,    31.0,
3.9700,    37.0,
3.9800,    31.0,
3.9900,    32.0,
4.0000,    36.0,
4.0100,    42.0,
4.0200,    37.0,
4.0300,    38.0,
4.0400,    38.0,
4.0500,    31.0,
4.0600,    41.0,
4.0700,    29.0,
4.0800,    38.0,
4.0900,    25.0,
4.1000,    32.0,
4.1100,    34.0,
4.1200,    35.0,
4.1300,    39.0,
4.1400,    45.0,
4.1500,    29.0,
4.1600,    41.0,
4.1700,    46.0,
4.1800,    33.0,
4.1900,    22.0,
4.2000,    42.0,
4.2100,    36.0,
4.2200,    35.0,
4.2300,    36.0,
4.2400,    29.0,
4.2500,    32.0,
4.2600,    33.0,
4.2700,    35.0,
4.2800,    30.0,
4.2900,    27.0,
4.3000,    32.0,
4.3100,    25.0,
4.3200,    37.0,
4.3300,    46.0,
4.3400,    31.0,
4.3500,    33.0,
4.3600,    51.0,
4.3700,    31.0,
4.3800,    30.0,
4.3900,    32.0,
4.4000,    39.0,
4.4100,    33.0,
4.4200,    32.0,
4.4300,    35.0,
4.4400,    24.0,
4.4500,    26.0,
4.4600,    29.0,
4.4700,    28.0,
4.4800,    29.0,
4.4900,    22.0,
4.5000,    21.0,
4.5100,    36.0,
4.5200,    18.0,
4.5300,    34.0,
4.5400,    26.0,
4.5500,    27.0,
4.5600,    33.0,
4.5700,    23.0,
4.5800,    35.0,
4.5900,    27.0,
4.6000,    26.0,
4.6100,    33.0,
4.6200,    26.0,
4.6300,    35.0,
4.6400,    33.0,
4.6500,    25.0,
4.6600,    24.0,
4.6700,    30.0,
4.6800,    34.0,
4.6900,    34.0,
4.7000,    35.0,
4.7100,    31.0,
4.7200,    23.0,
4.7300,    21.0,
4.7400,    30.0,
4.7500,    29.0,
4.7600,    23.0,
4.7700,    35.0,
4.7800,    31.0,
4.7900,    22.0,
4.8000,    20.0,
4.8100,    26.0,
4.8200,    30.0,
4.8300,    27.0,
4.8400,    26.0,
4.8500,    22.0,
4.8600,    17.0,
4.8700,    22.0,
4.8800,    23.0,
4.8900,    29.0,
4.9000,    22.0,
4.9100,    30.0,
4.9200,    27.0,
4.9300,    19.0,
4.9400,    20.0,
4.9500,    25.0,
4.9600,    22.0,
4.9700,    21.0,
4.9800,    32.0,
4.9900,    17.0,
5.0000,    21.0,
5.0100,    19.0,
5.0200,    25.0,
5.0300,    21.0,
5.0400,    22.0,
5.0500,    19.0,
5.0600,    31.0,
5.0700,    30.0,
5.0800,    27.0,
5.0900,    29.0,
5.1000,    22.0,
5.1100,    19.0,
5.1200,    23.0,
5.1300,    16.0,
5.1400,    26.0,
5.1500,    22.0,
5.1600,    24.0,
5.1700,    16.0,
5.1800,    16.0,
5.1900,    21.0,
5.2000,    30.0,
5.2100,    20.0,
5.2200,    26.0,
5.2300,    19.0,
5.2400,    17.0,
5.2500,    16.0,
5.2600,    24.0,
5.2700,    23.0,
5.2800,    18.0,
5.2900,    20.0,
5.3000,    27.0,
5.3100,    20.0,
5.3200,    27.0,
5.3300,    14.0,
5.3400,    27.0,
5.3500,    19.0,
5.3600,    14.0,
5.3700,    27.0,
5.3800,    22.0,
5.3900,    18.0,
5.4000,    22.0,
5.4100,    23.0,
5.4200,    14.0,
5.4300,    31.0,
5.4400,    17.0,
5.4500,    26.0,
5.4600,    22.0,
5.4700,    26.0,
5.4800,    12.0,
5.4900,    27.0,
5.5000,    27.0,
5.5100,     7.0,
5.5200,    14.0,
5.5300,    24.0,
5.5400,    17.0,
5.5500,    17.0,
5.5600,    28.0,
5.5700,    22.0,
5.5800,    13.0,
5.5900,    20.0,
5.6000,    17.0,
5.6100,    21.0,
5.6200,    13.0,
5.6300,    20.0,
5.6400,    24.0,
5.6500,    21.0,
5.6600,    12.0,
5.6700,    17.0,
5.6800,    18.0,
5.6900,    24.0,
5.7000,    26.0,
5.7100,    20.0,
5.7200,    23.0,
5.7300,    27.0,
5.7400,    21.0,
5.7500,    16.0,
5.7600,    19.0,
5.7700,    17.0,
5.7800,    20.0,
5.7900,    16.0,
5.8000,    16.0,
5.8100,    19.0,
5.8200,    17.0,
5.8300,    19.0,
5.8400,    15.0,
5.8500,    24.0,
5.8600,    22.0,
5.8700,    12.0,
5.8800,    13.0,
5.8900,    13.0,
5.9000,    17.0,
5.9100,    18.0,
5.9200,    18.0,
5.9300,    13.0,
5.9400,    10.0,
5.9500,    20.0,
5.9600,    17.0,
5.9700,    13.0,
5.9800,    13.0,
5.9900,    14.0,
6.0000,    20.0,
6.0100,    13.0,
6.0200,    14.0,
6.0300,    12.0,
6.0400,    14.0,
6.0500,    16.0,
6.0600,    28.0,
6.0700,    17.0,
6.0800,    16.0,
6.0900,    17.0,
6.1000,    12.0,
6.1100,    10.0,
6.1200,    15.0,
6.1300,    18.0,
6.1400,    16.0,
6.1500,    14.0,
6.1600,    15.0,
6.1700,    13.0,
6.1800,    25.0,
6.1900,    15.0,
6.2000,     8.0,
6.2100,    13.0,
6.2200,    17.0,
6.2300,    17.0,
6.2400,    11.0,
6.2500,    25.0,
6.2600,    14.0,
6.2700,    18.0,
6.2800,    18.0,
6.2900,    14.0,
6.3000,    10.0,
6.3100,    14.0,
6.3200,    14.0,
6.3300,    13.0,
6.3400,     7.0,
6.3500,    12.0,
6.3600,    10.0,
6.3700,    14.0,
6.3800,    15.0,
6.3900,    14.0,
6.4000,    13.0,
6.4100,    11.0,
6.4200,    10.0,
6.4300,    15.0,
6.4400,    15.0,
6.4500,    10.0,
6.4600,    17.0,
6.4700,    16.0,
6.4800,    19.0,
6.4900,    11.0,
6.5000,    24.0,
6.5100,    11.0,
6.5200,    17.0,
6.5300,    13.0,
6.5400,     9.0,
6.5500,    14.0,
6.5600,    17.0,
6.5700,    17.0,
6.5800,    12.0,
6.5900,    13.0,
6.6000,    10.0,
6.6100,     7.0,
6.6200,    17.0,
6.6300,    10.0,
6.6400,    14.0,
6.6500,    11.0,
6.6600,     9.0,
6.6700,    17.0,
6.6800,    16.0,
6.6900,    17.0,
6.7000,    17.0,
6.7100,    13.0,
6.7200,    13.0,
6.7300,    15.0,
6.7400,    13.0,
6.7500,    16.0,
6.7600,     7.0,
6.7700,     9.0,
6.7800,    12.0,
6.7900,     8.0,
6.8000,     7.0,
6.8100,     9.0,
6.8200,    12.0,
6.8300,     8.0,
6.8400,     8.0,
6.8500,    15.0,
6.8600,    15.0,
6.8700,    11.0,
6.8800,    16.0,
6.8900,    16.0,
6.9000,     8.0,
6.9100,    16.0,
6.9200,     6.0,
6.9300,     9.0,
6.9400,     9.0,
6.9500,     9.0,
6.9600,    10.0,
6.9700,    15.0,
6.9800,    10.0,
6.9900,    15.0,
7.0000,    10.0,
7.0100,     9.0,
7.0200,    14.0,
7.0300,    12.0,
7.0400,    16.0,
7.0500,     8.0,
7.0600,    15.0,
7.0700,     7.0,
7.0800,    12.0,
7.0900,    10.0,
7.1000,    17.0,
7.1100,     9.0,
7.1200,    11.0,
7.1300,    14.0,
7.1400,     6.0,
7.1500,    10.0,
7.1600,     7.0,
7.1700,     5.0,
7.1800,    11.0,
7.1900,    10.0,
7.2000,     6.0,
7.2100,     9.0,
7.2200,    14.0,
7.2300,     8.0,
7.2400,    14.0,
7.2500,     3.0,
7.2600,    11.0,
7.2700,    10.0,
7.2800,     7.0,
7.2900,     9.0,
7.3000,    11.0,
7.3100,     8.0,
7.3200,    11.0,
7.3300,    15.0,
7.3400,    11.0,
7.3500,    10.0,
7.3600,    14.0,
7.3700,     4.0,
7.3800,    10.0,
7.3900,    14.0,
7.4000,    10.0,
7.4100,    11.0,
7.4200,     8.0,
7.4300,     9.0,
7.4400,     3.0,
7.4500,     6.0,
7.4600,     8.0,
7.4700,     4.0,
7.4800,    12.0,
7.4900,     8.0,
7.5000,    15.0,
7.5100,     7.0,
7.5200,    14.0,
7.5300,     9.0,
7.5400,     7.0,
7.5500,    13.0,
7.5600,     9.0,
7.5700,     5.0,
7.5800,    10.0,
7.5900,    10.0,
7.6000,     9.0,
7.6100,    11.0,
7.6200,     6.0,
7.6300,     6.0,
7.6400,    11.0,
7.6500,    11.0,
7.6600,    12.0,
7.6700,    12.0,
7.6800,     9.0,
7.6900,    11.0,
7.7000,    12.0,
7.7100,    16.0,
7.7200,     8.0,
7.7300,     9.0,
7.7400,    11.0,
7.7500,     4.0,
7.7600,     8.0,
7.7700,    10.0,
7.7800,     9.0,
7.7900,    12.0,
7.8000,     5.0,
7.8100,     8.0,
7.8200,     9.0,
7.8300,    11.0,
7.8400,     7.0,
7.8500,     7.0,
7.8600,    10.0,
7.8700,    10.0,
7.8800,     6.0,
7.8900,     5.0,
7.9000,     5.0,
7.9100,     7.0,
7.9200,     9.0,
7.9300,     4.0,
7.9400,     7.0,
7.9500,     9.0,
7.9600,     9.0,
7.9700,     6.0,
7.9800,    10.0,
7.9900,    10.0,
8.0000,     6.0,
8.0100,     5.0,
8.0200,    10.0,
8.0300,     9.0,
8.0400,     7.0,
8.0500,     4.0,
8.0600,    14.0,
8.0700,     6.0,
8.0800,     5.0,
8.0900,     5.0,
8.1000,    13.0,
8.1100,     6.0,
8.1200,     6.0,
8.1300,     5.0,
8.1400,    10.0,
8.1500,    10.0,
8.1600,     6.0,
8.1700,     7.0,
8.1800,     5.0,
8.1900,     7.0,
8.2000,     9.0,
8.2100,     5.0,
8.2200,    14.0,
8.2300,     9.0,
8.2400,     3.0,
8.2500,    11.0,
8.2600,     4.0,
8.2700,     6.0,
8.2800,     5.0,
8.2900,     8.0,
8.3000,     8.0,
8.3100,    13.0,
8.3200,     6.0,
8.3300,     4.0,
8.3400,     4.0,
8.3500,     5.0,
8.3600,     8.0,
8.3700,     2.0,
8.3800,     7.0,
8.3900,     8.0,
8.4000,    12.0,
8.4100,     4.0,
8.4200,     5.0,
8.4300,     8.0,
8.4400,     7.0,
8.4500,     7.0,
8.4600,     9.0,
8.4700,     6.0,
8.4800,     3.0,
8.4900,     8.0,
8.5000,     9.0,
8.5100,     6.0,
8.5200,     7.0,
8.5300,     7.0,
8.5400,     5.0,
8.5500,     4.0,
8.5600,     7.0,
8.5700,     3.0,
8.5800,     7.0,
8.5900,     2.0,
8.6000,     3.0,
8.6100,     4.0,
8.6200,     8.0,
8.6300,     2.0,
8.6400,     9.0,
8.6500,     8.0,
8.6600,     6.0,
8.6700,     2.0,
8.6800,     3.0,
8.6900,     4.0,
8.7000,     3.0,
8.7100,     8.0,
8.7200,     9.0,
8.7300,    11.0,
8.7400,     6.0,
8.7500,     8.0,
8.7600,     4.0,
8.7700,    10.0,
8.7800,     3.0,
8.7900,     7.0,
8.8000,     6.0,
8.8100,     8.0,
8.8200,     4.0,
8.8300,     8.0,
8.8400,    12.0,
8.8500,    12.0,
8.8600,     5.0,
8.8700,     5.0,
8.8800,     8.0,
8.8900,     2.0,
8.9000,     4.0,
8.9100,     7.0,
8.9200,     2.0,
8.9300,     2.0,
8.9400,     4.0,
8.9500,     7.0,
8.9600,     8.0,
8.9700,     2.0,
8.9800,     5.0,
8.9900,     3.0,
9.0000,     5.0,
9.0100,     5.0,
9.0200,    10.0,
9.0300,     8.0,
9.0400,     9.0,
9.0500,     4.0,
9.0600,     5.0,
9.0700,     5.0,
9.0800,     6.0,
9.0900,     3.0,
9.1000,     6.0,
9.1100,     7.0,
9.1200,     5.0,
9.1300,     6.0,
9.1400,     4.0,
9.1500,     7.0,
9.1600,     2.0,
9.1700,     3.0,
9.1800,     4.0,
9.1900,     6.0,
9.2000,     7.0,
9.2100,     4.0,
9.2200,     8.0,
9.2300,     2.0,
9.2400,     6.0,
9.2500,     1.0,
9.2600,     7.0,
9.2700,     4.0,
9.2800,     2.0,
9.2900,     7.0,
9.3000,     4.0,
9.3100,     7.0,
9.3200,     4.0,
9.3300,     4.0,
9.3400,     7.0,
9.3500,     2.0,
9.3600,     6.0,
9.3700,     4.0,
9.3800,     6.0,
9.3900,     6.0,
9.4000,     2.0,
9.4100,     7.0,
9.4200,     6.0,
9.4300,     3.0,
9.4400,     2.0,
9.4500,     2.0,
9.4600,     3.0,
9.4700,    11.0,
9.4800,     3.0,
9.4900,     7.0,
9.5000,     3.0,
9.5100,     4.0,
9.5200,     7.0,
9.5300,     4.0,
9.5400,     5.0,
9.5500,     4.0,
9.5600,     2.0,
9.5700,     5.0,
9.5800,     5.0,
9.5900,     5.0,
9.6000,     3.0,
9.6100,     3.0,
9.6200,     3.0,
9.6300,     3.0,
9.6400,     6.0,
9.6500,     6.0,
9.6600,     2.0,
9.6700,     4.0,
9.6800,     2.0,
9.6900,     4.0,
9.7000,     3.0,
9.7100,     2.0,
9.7200,     4.0,
9.7300,     8.0,
9.7400,     9.0,
9.7500,     3.0,
9.7600,     3.0,
9.7700,    10.0,
9.7800,     2.0,
9.7900,     2.0,
9.8000,     5.0,
9.8100,     6.0,
9.8200,     4.0,
9.8300,     6.0,
9.8400,     3.0,
9.8500,     6.0,
9.8600,     4.0,
9.8700,     2.0,
9.8800,     2.0,
9.8900,     4.0,
9.9000,     1.0,
9.9100,     3.0,
9.9200,     4.0,
9.9300,     3.0,
9.9400,     2.0,
9.9500,     0.0,
9.9600,     2.0,
9.9700,     3.0,
9.9800,     1.0,
9.9900,     2.0,
10.0000,     6.0,
10.0100,     1.0,
10.0200,     2.0,
10.0300,     1.0,
10.0400,     5.0,
10.0500,     4.0,
10.0600,     2.0,
10.0700,     4.0,
10.0800,     6.0,
10.0900,     3.0,
10.1000,     5.0,
10.1100,     3.0,
10.1200,     4.0,
10.1300,     6.0,
10.1400,     2.0,
10.1500,     1.0,
10.1600,     3.0,
10.1700,     2.0,
10.1800,     3.0,
10.1900,     4.0,
10.2000,     1.0,
10.2100,     2.0,
10.2200,     3.0,
10.2300,     5.0,
10.2400,     6.0,
10.2500,     5.0,
10.2600,     2.0,
10.2700,     4.0,
10.2800,     4.0,
10.2900,     5.0,
10.3000,     5.0,
10.3100,     2.0,
10.3200,     3.0,
10.3300,     1.0,
10.3400,     2.0,
10.3500,     1.0,
10.3600,     2.0,
10.3700,     3.0,
10.3800,     3.0,
10.3900,     3.0,
10.4000,     7.0,
10.4100,     2.0,
10.4200,     6.0,
10.4300,     2.0,
10.4400,     3.0,
10.4500,     3.0,
10.4600,     3.0,
10.4700,     2.0,
10.4800,     1.0,
10.4900,     3.0,
10.5000,     4.0,
10.5100,     4.0,
10.5200,     3.0,
10.5300,     6.0,
10.5400,     0.0,
10.5500,     2.0,
10.5600,     3.0,
10.5700,     2.0,
10.5800,     5.0,
10.5900,     6.0,
10.6000,     2.0,
10.6100,     3.0,
10.6200,     4.0,
10.6300,     6.0,
10.6400,     6.0,
10.6500,     3.0,
10.6600,     1.0,
10.6700,     3.0,
10.6800,     5.0,
10.6900,     1.0,
10.7000,     6.0,
10.7100,     3.0,
10.7200,     3.0,
10.7300,     1.0,
10.7400,     1.0,
10.7500,     3.0,
10.7600,     4.0,
10.7700,     5.0,
10.7800,     2.0,
10.7900,     4.0,
10.8000,     1.0,
10.8100,     1.0,
10.8200,     2.0,
10.8300,     2.0,
10.8400,     3.0,
10.8500,     2.0,
10.8600,     0.0,
10.8700,     2.0,
10.8800,     4.0,
10.8900,     1.0,
10.9000,     3.0,
10.9100,     2.0,
10.9200,     1.0,
10.9300,     4.0,
10.9400,     4.0,
10.9500,     6.0,
10.9600,     2.0,
10.9700,     0.0,
10.9800,     2.0,
10.9900,     1.0,
11.0000,     1.0,
11.0100,     2.0,
11.0200,     2.0,
11.0300,     2.0,
11.0400,     2.0,
11.0500,     2.0,
11.0600,     1.0,
11.0700,     3.0,
11.0800,     5.0,
11.0900,     3.0,
11.1000,     0.0,
11.1100,     2.0,
11.1200,     4.0,
11.1300,     3.0,
11.1400,     2.0,
11.1500,     5.0,
11.1600,     2.0,
11.1700,     4.0,
11.1800,     2.0,
11.1900,     7.0,
11.2000,     0.0,
11.2100,     2.0,
11.2200,     2.0,
11.2300,     2.0,
11.2400,     1.0,
11.2500,     0.0,
11.2600,     4.0,
11.2700,     2.0,
11.2800,     0.0,
11.2900,     3.0,
11.3000,     1.0,
11.3100,     1.0,
11.3200,     1.0,
11.3300,     1.0,
11.3400,     0.0,
11.3500,     0.0,
11.3600,     3.0,
11.3700,     1.0,
11.3800,     3.0,
11.3900,     2.0,
11.4000,     0.0,
11.4100,     2.0,
11.4200,     1.0,
11.4300,     1.0,
11.4400,     2.0,
11.4500,     2.0,
11.4600,     4.0,
11.4700,     4.0,
11.4800,     1.0,
11.4900,     1.0,
11.5000,     1.0,
11.5100,     2.0,
11.5200,     1.0,
11.5300,     3.0,
11.5400,     1.0,
11.5500,     0.0,
11.5600,     3.0,
11.5700,     0.0,
11.5800,     1.0,
11.5900,     2.0,
11.6000,     2.0,
11.6100,     2.0,
11.6200,     0.0,
11.6300,     1.0,
11.6400,     1.0,
11.6500,     1.0,
11.6600,     2.0,
11.6700,     0.0,
11.6800,     1.0,
11.6900,     2.0,
11.7000,     0.0,
11.7100,     1.0,
11.7200,     2.0,
11.7300,     1.0,
11.7400,     2.0,
11.7500,     3.0,
11.7600,     2.0,
11.7700,     2.0,
11.7800,     3.0,
11.7900,     1.0,
11.8000,     1.0,
11.8100,     1.0,
11.8200,     4.0,
11.8300,     1.0,
11.8400,     0.0,
11.8500,     3.0,
11.8600,     1.0,
11.8700,     2.0,
11.8800,     1.0,
11.8900,     1.0,
11.9000,     2.0,
11.9100,     1.0,
11.9200,     3.0,
11.9300,     3.0,
11.9400,     0.0,
11.9500,     2.0,
11.9600,     0.0,
11.9700,     1.0,
11.9800,     1.0,
11.9900,     1.0,
12.0000,     1.0,
12.0100,     1.0,
12.0200,     2.0,
12.0300,     1.0,
12.0400,     3.0,
12.0500,     1.0,
12.0600,     1.0,
12.0700,     0.0,
12.0800,     0.0,
12.0900,     0.0,
12.1000,     2.0,
12.1100,     0.0,
12.1200,     4.0,
12.1300,     0.0,
12.1400,     0.0,
12.1500,     0.0,
12.1600,     0.0,
12.1700,     0.0,
12.1800,     1.0,
12.1900,     3.0,
12.2000,     2.0,
12.2100,     0.0,
12.2200,     2.0,
12.2300,     0.0,
12.2400,     0.0,
12.2500,     0.0,
12.2600,     0.0,
12.2700,     0.0,
12.2800,     2.0,
12.2900,     0.0,
12.3000,     2.0,
12.3100,     3.0,
12.3200,     1.0,
12.3300,     2.0,
12.3400,     4.0,
12.3500,     0.0,
12.3600,     1.0,
12.3700,     3.0,
12.3800,     0.0,
12.3900,     1.0,
12.4000,     1.0,
12.4100,     1.0,
12.4200,     0.0,
12.4300,     1.0,
12.4400,     1.0,
12.4500,     0.0,
12.4600,     0.0,
12.4700,     0.0,
12.4800,     2.0,
12.4900,     1.0,
12.5000,     1.0,
12.5100,     1.0,
12.5200,     0.0,
12.5300,     0.0,
12.5400,     0.0,
12.5500,     3.0,
12.5600,     0.0,
12.5700,     1.0,
12.5800,     1.0,
12.5900,     2.0,
12.6000,     0.0,
12.6100,     1.0,
12.6200,     0.0,
12.6300,     2.0,
12.6400,     0.0,
12.6500,     3.0,
12.6600,     2.0,
12.6700,     1.0,
12.6800,     1.0,
12.6900,     1.0,
12.7000,     0.0,
12.7100,     0.0,
12.7200,     0.0,
12.7300,     1.0,
12.7400,     0.0,
12.7500,     1.0,
12.7600,     0.0,
12.7700,     0.0,
12.7800,     0.0,
12.7900,     0.0,
12.8000,     1.0,
12.8100,     0.0,
12.8200,     0.0,
12.8300,     0.0,
12.8400,     1.0,
12.8500,     1.0,
12.8600,     2.0,
12.8700,     0.0,
12.8800,     0.0,
12.8900,     1.0,
12.9000,     1.0,
12.9100,     0.0,
12.9200,     0.0,
12.9300,     1.0,
12.9400,     1.0,
12.9500,     0.0,
12.9600,     1.0,
12.9700,     1.0,
12.9800,     0.0,
12.9900,     1.0,
13.0000,     2.0,
13.0100,     1.0,
13.0200,     1.0,
13.0300,     0.0,
13.0400,     0.0,
13.0500,     3.0,
13.0600,     0.0,
13.0700,     0.0,
13.0800,     1.0,
13.0900,     0.0,
13.1000,     0.0,
13.1100,     1.0,
13.1200,     0.0,
13.1300,     0.0,
13.1400,     0.0,
13.1500,     1.0,
13.1600,     1.0,
13.1700,     0.0,
13.1800,     0.0,
13.1900,     0.0,
13.2000,     2.0,
13.2100,     0.0,
13.2200,     1.0,
13.2300,     0.0,
13.2400,     2.0,
13.2500,     0.0,
13.2600,     0.0,
13.2700,     1.0,
13.2800,     1.0,
13.2900,     3.0,
13.3000,     0.0,
13.3100,     0.0,
13.3200,     0.0,
13.3300,     0.0,
13.3400,     1.0,
13.3500,     1.0,
13.3600,     0.0,
13.3700,     0.0,
13.3800,     0.0,
13.3900,     0.0,
13.4000,     2.0,
13.4100,     3.0,
13.4200,     2.0,
13.4300,     0.0,
13.4400,     2.0,
13.4500,     1.0,
13.4600,     0.0,
13.4700,     0.0,
13.4800,     2.0,
13.4900,     0.0,
13.5000,     0.0,
13.5100,     0.0,
13.5200,     2.0,
13.5300,     1.0,
13.5400,     0.0,
13.5500,     0.0,
13.5600,     0.0,
13.5700,     1.0,
13.5800,     0.0,
13.5900,     0.0,
13.6000,     0.0,
13.6100,     0.0,
13.6200,     1.0,
13.6300,     2.0,
13.6400,     1.0,
13.6500,     0.0,
13.6600,     0.0,
13.6700,     0.0,
13.6800,     0.0,
13.6900,     1.0,
13.7000,     1.0,
13.7100,     0.0,
13.7200,     1.0,
13.7300,     0.0,
13.7400,     0.0,
13.7500,     0.0,
13.7600,     0.0,
13.7700,     0.0,
13.7800,     1.0,
13.7900,     0.0,
13.8000,     0.0,
13.8100,     0.0,
13.8200,     0.0,
13.8300,     1.0,
13.8400,     0.0,
13.8500,     1.0,
13.8600,     0.0,
13.8700,     1.0,
13.8800,     1.0,
13.8900,     0.0,
13.9000,     0.0,
13.9100,     0.0,
13.9200,     0.0,
13.9300,     0.0,
13.9400,     0.0,
13.9500,     0.0,
13.9600,     2.0,
13.9700,     0.0,
13.9800,     1.0,
13.9900,     0.0,
14.0000,     0.0,
14.0100,     0.0,
14.0200,     0.0,
14.0300,     0.0,
14.0400,     1.0,
14.0500,     0.0,
14.0600,     0.0,
14.0700,     0.0,
14.0800,     0.0,
14.0900,     0.0,
14.1000,     0.0,
14.1100,     0.0,
14.1200,     0.0,
14.1300,     1.0,
14.1400,     0.0,
14.1500,     0.0,
14.1600,     0.0,
14.1700,     0.0,
14.1800,     0.0,
14.1900,     1.0,
14.2000,     0.0,
14.2100,     1.0,
14.2200,     1.0,
14.2300,     0.0,
14.2400,     0.0,
14.2500,     0.0,
14.2600,     0.0,
14.2700,     0.0,
14.2800,     0.0,
14.2900,     0.0,
14.3000,     1.0,
14.3100,     0.0,
14.3200,     1.0,
14.3300,     0.0,
14.3400,     0.0,
14.3500,     0.0,
14.3600,     0.0,
14.3700,     0.0,
14.3800,     0.0,
14.3900,     1.0,
14.4000,     0.0,
14.4100,     0.0,
14.4200,     0.0,
14.4300,     0.0,
14.4400,     0.0,
14.4500,     0.0,
14.4600,     0.0,
14.4700,     0.0,
14.4800,     0.0,
14.4900,     0.0,
14.5000,     0.0,
14.5100,     0.0,
14.5200,     0.0,
14.5300,     0.0,
14.5400,     0.0,
14.5500,     1.0,
14.5600,     0.0,
14.5700,     0.0,
14.5800,     0.0,
14.5900,     0.0,
14.6000,     0.0,
14.6100,     0.0,
14.6200,     0.0,
14.6300,     0.0,
14.6400,     0.0,
14.6500,     0.0,
14.6600,     0.0,
14.6700,     0.0,
14.6800,     0.0,
14.6900,     0.0,
14.7000,     0.0,
14.7100,     0.0,
14.7200,     0.0,
14.7300,     0.0,
14.7400,     0.0,
14.7500,     0.0,
14.7600,     0.0,
14.7700,     0.0,
14.7800,     0.0,
14.7900,     0.0,
14.8000,     0.0,
14.8100,     0.0,
14.8200,     0.0,
14.8300,     0.0,
14.8400,     0.0,
14.8500,     0.0,
14.8600,     0.0,
14.8700,     0.0,
14.8800,     0.0,
14.8900,     0.0,
14.9000,     0.0,
14.9100,     0.0,
14.9200,     0.0,
14.9300,     0.0,
14.9400,     0.0,
14.9500,     0.0,
14.9600,     0.0,
14.9700,     0.0,
14.9800,     0.0,
14.9900,     0.0,
15.0000,     0.0,
15.0100,     0.0,
15.0200,     0.0,
15.0300,     0.0,
15.0400,     0.0,
15.0500,     0.0,
15.0600,     0.0,
15.0700,     0.0,
15.0800,     0.0,
15.0900,     0.0,
15.1000,     0.0,
15.1100,     0.0,
15.1200,     0.0,
15.1300,     0.0,
15.1400,     0.0,
15.1500,     0.0,
15.1600,     0.0,
15.1700,     0.0,
15.1800,     0.0,
15.1900,     0.0,
15.2000,     0.0,
15.2100,     0.0,
15.2200,     0.0,
15.2300,     0.0,
15.2400,     0.0,
15.2500,     0.0,
15.2600,     0.0,
15.2700,     0.0,
15.2800,     0.0,
15.2900,     0.0,
15.3000,     0.0,
15.3100,     0.0,
15.3200,     0.0,
15.3300,     0.0,
15.3400,     0.0,
15.3500,     0.0,
#ENDOFDATA   : 
