# Supplementary material for: Zeolite Adsorption of Chloride from a Synthetic Alkali-Activated Cement Pore Solution
Source: Materials (Basel). 2019 Jun 24;12(12):2019. doi: 10.3390/ma12122019 (PMC6630726; doi:10.3390/ma12122019)
Supplement: Supplementary file 1 [file materials-12-02019-s001.zip › Raw Data for MDPI Repository/CHA (SSZ-13)/SSZ13_3 Exposed/SSZ-13_6.txt]

$SEM_DATA_VERSION 1
$CM_SIGNAL_NAME COMPO
$CM_DETECTOR_NAME COMPO
$$SM_ADD_IMAGE 
$$SM_ADD_CHECKED_CH 1
$$ADD_CH1_SIGNAL SEI
$$ADD_CH2_SIGNAL SEI
$$ADD_CH3_SIGNAL SEI
$$ADD_CH4_SIGNAL SEI
$$ADD_CH1_DETECTOR SEI
$$ADD_CH2_DETECTOR SEI
$$ADD_CH3_DETECTOR SEI
$$ADD_CH4_DETECTOR SEI
$CM_CONTRAST 3035
$CM_BRIGHTNESS 289
$$SM_MIX_IMAGE 
$CM_ACCEL_VOLT 15.00
$SM_ARRIVAL_EMI 100.00
$SM_GB_GUN_VOLT 0.00
$SM_GB_BIAS_VOLT 0.00
$$SM_WD 11.45
$CM_MAG 430
$$SM_COLUMN_MODE NOR
$$SM_OL_APERTURE 2
$$SM_CL_COARSE 36
$$SM_CL_FINE 304
$$SM_GUN_ALI_TILT -244 124
$$SM_CL_STIG 0 0
$$SM_OL_STIG 0 0
$$SM_OL_STIG_CENTER 0 0 0 0
$$SM_OLAP_ALI 0 0
$$SM_PROBE_NO 59
$$SM_PROBE_FINE 207
$$SM_ACL_ALI 0 0
$$SM_COLUMN_CENTER 0 0
$$SM_EF_ALI 0 0
$$SM_SCAN_ROTATION 0.00
$$SM_WD_CORRECT 0
$$SM_ACL_CORRECT 0
$$SM_INTEG_NO 1
$$CM_SCAN_MODE 4
$$CM_SCAN_SPEED 9
$$CM_INSTRUMENT_SCAN_SPEED 9
$$SM_IMAGE_INTEGRATION_TYPE 0
$$CM_PROCESS_TIME 32.00
$$SM_PHOTO_SN_NUMBER 1
$$SM_R_FILTER_MODE 0
$$SM_SEI_COLLECTOR 65535
$$SM_R_FILTER_INDEX 0
$$SM_DET_SE1_MODE_NUMBER 0
$$SM_DET_TTL_MODE_NUMBER 0
$$SM_DET_SE2_MODE_NUMBER 0
$$SM_NE_MODE_NUMBER 0
$$SM_TTL_COLLECTOR_VOLTAGE 0.00
$$SM_SED_FILTER_MODE 0
$$SM_UED_FILTER_MODE 0
$$SM_UED_FILTER_VALUE 0.00
$$SM_ACB_MODE 1
$$SM_ACB_CONTRAST 9.00
$$SM_ACB_BRIGHTNESS -3.00
$CM_SIGNAL COMPO
$CM_DETECTOR COMPO
$CM_STAGE_POS -30.5619 -23.0763 11.0245 0 0 0
$SM_EMI_CURRENT 22.56
$$SM_PROBE_CURRENT 1.24e-008
$SM_PENNING_VAC 21.000
$SM_PRESSURE_AT_LOW_VACUUM 0.000
$SM_VACUUM_MODE_FOR_SPECIMEN_CHAMBER 0
$CM_FORMAT JEOL-SEM
$CM_VERSION 3
$CM_COMMENT 
$CM_DATE 2018/11/02
$CM_TIME 14:41:54
$CM_OPERATOR Manager1
$CM_INSTRUMENT 8230
$$SM_MICRON_BAR 45
$$SM_MICRON_MARKER 10um
$CM_FRAME_SIZE 0 0
$CM_TITLE SSZ-13_1
$CM_LABEL UColo
$CM_OFFSET 0 0
$CM_FULL_SIZE 1280 960
$AN_CURSOR_MEAS_TYPE 1
$AN_EXPORT_MODE 1
$CM_COLOR_MODE 0
$AN_ANNOTATION_MODE 0
$AN_CURSOR_MEAS $AN_LINE%0 $AN_LINE%1 $AN_LINE%2 $AN_LINE%3 $AN_TEXT%0 $AN_TEXT%1 $AN_TEXT%2
$AN_LINE%0 9.60000000 0.00000000 9.60000000 959.00000000 65280 1.00000000 0 0
$AN_LINE%1 1275.20000000 0.00000000 1275.20000000 959.00000000 65280 1.00000000 0 0
$AN_LINE%2 0.00000000 280.00000000 1279.00000000 280.00000000 65280 1.00000000 0 0
$AN_LINE%3 0.00000000 680.00000000 1279.00000000 680.00000000 65280 1.00000000 0 0
$AN_TEXT%0 5.00000000 874.00000000 215.00000000 910.00000000 "X:275.799µm" "Courier New" 0 32.00000000 16777215 65793 1 0
$AN_TEXT%1 220.00000000 874.00000000 430.00000000 910.00000000 "Y:87.209µm" "Courier New" 0 32.00000000 16777215 65793 1 0
$AN_TEXT%2 435.00000000 874.00000000 645.00000000 910.00000000 "D:289.259µm" "Courier New" 0 32.00000000 16777215 65793 1 0
$AN_TEXT%3 17.60000000 6.40000000 520.55000000 55.75000000 "CDM Smith ELVAL S1 #1" "Arial" 0 48.00000000 16777215 65793 0 0
