# Supplementary material for: Zeolite Adsorption of Chloride from a Synthetic Alkali-Activated Cement Pore Solution
Source: Materials (Basel). 2019 Jun 24;12(12):2019. doi: 10.3390/ma12122019 (PMC6630726; doi:10.3390/ma12122019)
Supplement: Supplementary file 1 [file materials-12-02019-s001.zip › Raw Data for MDPI Repository/CHA (SSZ-13)/SSZ-13_7/Base(27).p_s]

..2
Base(27).psref
6
#1 SPOT 1
Base(27)_pt1.psmsa
173.0,180.0,540.0,404.0
#1 SPOT 1
Base(27)_pt2.psmsa
262.0,91.0,540.0,404.0
#1 SPOT 1
Base(27)_pt3.psmsa
269.0,231.0,540.0,404.0
#1 SPOT 1
Base(27)_pt4.psmsa
311.0,217.0,540.0,404.0
#1 SPOT 1
Base(27)_pt5.psmsa
502.0,205.0,540.0,404.0
#1 SPOT 1
Base(27)_pt6.psmsa
7.0,347.0,540.0,404.0
