# Supplementary material for: Zeolite Adsorption of Chloride from a Synthetic Alkali-Activated Cement Pore Solution
Source: Materials (Basel). 2019 Jun 24;12(12):2019. doi: 10.3390/ma12122019 (PMC6630726; doi:10.3390/ma12122019)
Supplement: Supplementary file 1 [file materials-12-02019-s001.zip › Raw Data for MDPI Repository/CHA (SSZ-13)/SSZ13_3_1.emsa]

#FORMAT      : EMSA/MAS Spectral Data File
#VERSION     : 1.0
#TITLE       : Base(26)
#DATE        : 02-NOV-2018
#TIME        : 14:17:48
#OWNER       : 
#NPOINTS     : 1536
#NCOLUMNS    : 1
#XUNITS      : keV
#YUNITS      : Intensity
#DATATYPE    : XY
#XPERCHAN    : 0.010000000
#OFFSET      : 0.000000000
#CHOFFSET    : 0.000000
#SIGNALTYPE  : EDS
#XLABEL      : X-Ray Energy
#YLABEL      : X-Ray Intensity
#BEAMKV   -kV: 15.0
#EMISSION -uA: 0.0000
#PROBECUR -nA: 7.5210
#BEAMDIAM -nm: 0.0
#MAGCAM      : 300.0
#OPERMODE    : IMAG
#XTILTSTGE-dg: 0.000
#YTILTSTGE-dg: 0.000
#XPOSITION   : -26.797
#YPOSITION   : -24.111
#ZPOSITION   : 11.154
#ELEVANGLE-dg: 40.32
#AZIMANGLE-dg: 150.00
#SOLIDANGL-sR: 0.0040
#LIVETIME  -s: 30.000
#REALTIME  -s: 31.307
#THCWIND  -cm: 3.00E-05
#TAUWIND  -cm: 2.00E-06
#TDEADLYR -cm: 1.00E-06
#EDSDET      : SiUTW
#COMMENT     : The following parameters are defined by Thermo Fisher Scientific
##INSTRUMENT : NSS
##DETNAME    : Pioneer
##CONTAM     : 0.00E+00
##CONTAMTYPE : NONE
##WORKDIST   : 11.37
##STAGEROT   : 0.000
##SLIDEPOS   : 50.000
##CRYSTMATL  : Si-Drift
##CRYSTAREA  : 10.000
##CRYSTTHICK : 0.450
##WINTYPE    : NORVAR
##CONTMATL   : SDD_LELMT
##WINDCOAT   : ALUMINUM
##WINDTHICK  : 0.030
##DEADTIME   : 1.307
##TIMECNSTNT : 6400
##EDSBOARDREV: 2
##ZEROWIDTH  : 33.000
##DETECTS    : 97446
##CONVERTS   : 91795
##STORES     : 91367
##ESCPKSREM  : 1
##ZEROPKSREM : 0
##SUMPKSREM  : 1
##ZEROCUTOFF : 0.000
##DETSUBTYPE : 3
##EXPONENT   : 0.000
##LOWEVADJ   : 0.000
##BEAMX      : -1.000
##BEAMY      : -1.000
##CHARGE     : 0.00E+00
##QUANT_DATE : Fri Nov 02 14:18:19 2018
##QUANT_CHI  : 7.342
##FITTYPE    : 1
##MATRIXCORR : 1
##PEAKLAB    : 0.268000  C Ka  2
##PEAKLAB    : 0.392000  N Ka  2
##PEAKLAB    : 0.521000  O Ka  2
##PEAKLAB    : 1.038000  Na Ka  2
##PEAKLAB    : 1.485000  Al Ka  2
##PEAKLAB    : 1.739000  Si Ka  2
##PEAKLAB    : 2.005000  P Ka  2
##PEAKLAB    : 2.310000  S Ka  2
##PEAKLAB    : 2.621000  Cl Ka  2
##PEAKLAB    : 3.684000  Ca Ka  2
"##QUANT_ATNUM: NaK, 11"
"##QUANT_LNTP : NaK, 1"
"##QUANT_SRC  : NaK, 1"
"##QUANT_NTCNT: NaK, 781"
"##QUANT_CTERR: NaK, 52"
"##QUANT_STD  : NaK, "
"##QUANT_CMPD : NaK, Na"
"##QUANT_KRT  : NaK, 0.01262"
"##QUANT_KERR : NaK, 0.00084"
"##QUANT_FITC : NaK, 9.12218e-03"
"##QUANT_WTCON: NaK, 0.00938"
"##QUANT_ATCON: NaK, 0.00559"
"##QUANT_COCON: NaK, 0.00938"
"##QUANT_Z    : NaK, 1.13149"
"##QUANT_A    : NaK, 1.75684"
"##QUANT_F    : NaK, 0.99959"
"##QUANT_KFACT: NaK, 0.00000"
"##QUANT_CATS : NaK, 0.00000"
"##QUANT_FITC1: NaK, 5.40358e-04"
"##QUANT_FITC2: NaK, 0.00000e+00"
"##QUANT_FIT_G: NaK, 1.18350e-02"
"##QUANT_PMTR0: NaK, 9.99212e-01"
"##QUANT_PMTR1: NaK, 3.36842e-02"
"##QUANT_PMTR2: NaK, 4.53962e-02"
"##QUANT_PMTR3: NaK, 1.81285e+00"
"##QUANT_ATNUM: PL, 15"
"##QUANT_LNTP : PL, 2"
"##QUANT_SRC  : PL, 1"
"##QUANT_NTCNT: PL, 0"
"##QUANT_CTERR: PL, 0"
"##QUANT_STD  : PL, "
"##QUANT_CMPD : PL, (null)"
"##QUANT_KRT  : PL, 0.00000"
"##QUANT_KERR : PL, 0.00000"
"##QUANT_FITC : PL, 0.00000e+00"
"##QUANT_WTCON: PL, -1.00000"
"##QUANT_ATCON: PL, 0.00000"
"##QUANT_COCON: PL, 0.00000"
"##QUANT_Z    : PL, 0.00000"
"##QUANT_A    : PL, 0.00000"
"##QUANT_F    : PL, 0.00000"
"##QUANT_KFACT: PL, 0.00000"
"##QUANT_CATS : PL, 0.00000"
"##QUANT_FITC1: PL, 0.00000e+00"
"##QUANT_FITC2: PL, 0.00000e+00"
"##QUANT_FIT_G: PL, 0.00000e+00"
"##QUANT_PMTR0: PL, 9.41206e-01"
"##QUANT_PMTR1: PL, 2.66828e+00"
"##QUANT_PMTR2: PL, 0.00000e+00"
"##QUANT_PMTR3: PL, 2.25368e+00"
"##QUANT_ATNUM: NK, 7"
"##QUANT_LNTP : NK, 1"
"##QUANT_SRC  : NK, 1"
"##QUANT_NTCNT: NK, 1945"
"##QUANT_CTERR: NK, 235"
"##QUANT_STD  : NK, "
"##QUANT_CMPD : NK, N"
"##QUANT_KRT  : NK, 0.07417"
"##QUANT_KERR : NK, 0.00898"
"##QUANT_FITC : NK, 9.94335e-03"
"##QUANT_WTCON: NK, 0.20733"
"##QUANT_ATCON: NK, 0.20284"
"##QUANT_COCON: NK, 0.20733"
"##QUANT_Z    : NK, 0.99944"
"##QUANT_A    : NK, 7.47874"
"##QUANT_F    : NK, 0.99967"
"##QUANT_KFACT: NK, 0.00000"
"##QUANT_CATS : NK, 0.00000"
"##QUANT_FITC1: NK, 1.09494e-03"
"##QUANT_FITC2: NK, 7.35840e-03"
"##QUANT_FIT_G: NK, 2.98088e-02"
"##QUANT_PMTR0: NK, 9.41206e-01"
"##QUANT_PMTR1: NK, 2.66828e+00"
"##QUANT_PMTR2: NK, 0.00000e+00"
"##QUANT_PMTR3: NK, 2.25368e+00"
"##QUANT_ATNUM: OK, 8"
"##QUANT_LNTP : OK, 1"
"##QUANT_SRC  : OK, 1"
"##QUANT_NTCNT: OK, 3261"
"##QUANT_CTERR: OK, 137"
"##QUANT_STD  : OK, "
"##QUANT_CMPD : OK, O"
"##QUANT_KRT  : OK, 0.08637"
"##QUANT_KERR : OK, 0.00363"
"##QUANT_FITC : OK, 4.61759e-02"
"##QUANT_WTCON: OK, 0.19455"
"##QUANT_ATCON: OK, 0.16663"
"##QUANT_COCON: OK, 0.19455"
"##QUANT_Z    : OK, 1.02487"
"##QUANT_A    : OK, 5.87527"
"##QUANT_F    : OK, 0.99996"
"##QUANT_KFACT: OK, 0.00000"
"##QUANT_CATS : OK, 0.00000"
"##QUANT_FITC1: OK, 1.42729e-03"
"##QUANT_FITC2: OK, -4.02912e-03"
"##QUANT_FIT_G: OK, 7.31359e-02"
"##QUANT_PMTR0: OK, 9.41206e-01"
"##QUANT_PMTR1: OK, 2.66828e+00"
"##QUANT_PMTR2: OK, 0.00000e+00"
"##QUANT_PMTR3: OK, 2.25368e+00"
"##QUANT_ATNUM: SL, 16"
"##QUANT_LNTP : SL, 2"
"##QUANT_SRC  : SL, 1"
"##QUANT_NTCNT: SL, 121"
"##QUANT_CTERR: SL, 2"
"##QUANT_STD  : SL, "
"##QUANT_CMPD : SL, (null)"
"##QUANT_KRT  : SL, 0.00000"
"##QUANT_KERR : SL, 0.00000"
"##QUANT_FITC : SL, 2.62789e-03"
"##QUANT_WTCON: SL, -1.00000"
"##QUANT_ATCON: SL, 0.00000"
"##QUANT_COCON: SL, 0.00000"
"##QUANT_Z    : SL, 0.00000"
"##QUANT_A    : SL, 0.00000"
"##QUANT_F    : SL, 0.00000"
"##QUANT_KFACT: SL, 0.00000"
"##QUANT_CATS : SL, 0.00000"
"##QUANT_FITC1: SL, -3.75965e-04"
"##QUANT_FITC2: SL, 0.00000e+00"
"##QUANT_FIT_G: SL, 7.75084e-03"
"##QUANT_PMTR0: SL, 9.41206e-01"
"##QUANT_PMTR1: SL, 2.66828e+00"
"##QUANT_PMTR2: SL, 0.00000e+00"
"##QUANT_PMTR3: SL, 2.25368e+00"
"##QUANT_ATNUM: CaL, 20"
"##QUANT_LNTP : CaL, 2"
"##QUANT_SRC  : CaL, 1"
"##QUANT_NTCNT: CaL, 0"
"##QUANT_CTERR: CaL, 80"
"##QUANT_STD  : CaL, "
"##QUANT_CMPD : CaL, (null)"
"##QUANT_KRT  : CaL, 0.00000"
"##QUANT_KERR : CaL, 0.00000"
"##QUANT_FITC : CaL, 0.00000e+00"
"##QUANT_WTCON: CaL, -1.00000"
"##QUANT_ATCON: CaL, 0.00000"
"##QUANT_COCON: CaL, 0.00000"
"##QUANT_Z    : CaL, 0.00000"
"##QUANT_A    : CaL, 0.00000"
"##QUANT_F    : CaL, 0.00000"
"##QUANT_KFACT: CaL, 0.00000"
"##QUANT_CATS : CaL, 0.00000"
"##QUANT_FITC1: CaL, 0.00000e+00"
"##QUANT_FITC2: CaL, 0.00000e+00"
"##QUANT_FIT_G: CaL, 1.80711e-02"
"##QUANT_PMTR0: CaL, 9.41206e-01"
"##QUANT_PMTR1: CaL, 2.66828e+00"
"##QUANT_PMTR2: CaL, 0.00000e+00"
"##QUANT_PMTR3: CaL, 2.25368e+00"
"##QUANT_ATNUM: CK, 6"
"##QUANT_LNTP : CK, 1"
"##QUANT_SRC  : CK, 1"
"##QUANT_NTCNT: CK, 39500"
"##QUANT_CTERR: CK, 242"
"##QUANT_STD  : CK, "
"##QUANT_CMPD : CK, C"
"##QUANT_KRT  : CK, 0.68587"
"##QUANT_KERR : CK, 0.00421"
"##QUANT_FITC : CK, 5.77092e-01"
"##QUANT_WTCON: CK, 0.52357"
"##QUANT_ATCON: CK, 0.59733"
"##QUANT_COCON: CK, 0.52357"
"##QUANT_Z    : CK, 0.96888"
"##QUANT_A    : CK, 2.10687"
"##QUANT_F    : CK, 0.99966"
"##QUANT_KFACT: CK, 0.00000"
"##QUANT_CATS : CK, 0.00000"
"##QUANT_FITC1: CK, 6.15840e-03"
"##QUANT_FITC2: CK, -3.79029e-02"
"##QUANT_FIT_G: CK, 7.20771e-01"
"##QUANT_PMTR0: CK, 9.41206e-01"
"##QUANT_PMTR1: CK, 2.66828e+00"
"##QUANT_PMTR2: CK, 0.00000e+00"
"##QUANT_PMTR3: CK, 2.25368e+00"
"##QUANT_ATNUM: PK, 15"
"##QUANT_LNTP : PK, 1"
"##QUANT_SRC  : PK, 1"
"##QUANT_NTCNT: PK, 736"
"##QUANT_CTERR: PK, 62"
"##QUANT_STD  : PK, "
"##QUANT_CMPD : PK, P"
"##QUANT_KRT  : PK, 0.01338"
"##QUANT_KERR : PK, 0.00112"
"##QUANT_FITC : PK, 1.50551e-02"
"##QUANT_WTCON: PK, 0.00625"
"##QUANT_ATCON: PK, 0.00276"
"##QUANT_COCON: PK, 0.00625"
"##QUANT_Z    : PK, 1.17111"
"##QUANT_A    : PK, 1.06852"
"##QUANT_F    : PK, 0.99755"
"##QUANT_KFACT: PK, 0.00000"
"##QUANT_CATS : PK, 0.00000"
"##QUANT_FITC1: PK, 3.03530e-04"
"##QUANT_FITC2: PK, 0.00000e+00"
"##QUANT_FIT_G: PK, 8.36254e-03"
"##QUANT_PMTR0: PK, 9.99212e-01"
"##QUANT_PMTR1: PK, 3.36842e-02"
"##QUANT_PMTR2: PK, 4.53962e-02"
"##QUANT_PMTR3: PK, 1.81285e+00"
"##QUANT_ATNUM: CaK, 20"
"##QUANT_LNTP : CaK, 1"
"##QUANT_SRC  : CaK, 1"
"##QUANT_NTCNT: CaK, 556"
"##QUANT_CTERR: CaK, 45"
"##QUANT_STD  : CaK, "
"##QUANT_CMPD : CaK, Ca"
"##QUANT_KRT  : CaK, 0.01999"
"##QUANT_KERR : CaK, 0.00163"
"##QUANT_FITC : CaK, 4.09409e-03"
"##QUANT_WTCON: CaK, 0.00881"
"##QUANT_ATCON: CaK, 0.00301"
"##QUANT_COCON: CaK, 0.00881"
"##QUANT_Z    : CaK, 1.18765"
"##QUANT_A    : CaK, 0.99242"
"##QUANT_F    : CaK, 1.00000"
"##QUANT_KFACT: CaK, 0.00000"
"##QUANT_CATS : CaK, 0.00000"
"##QUANT_FITC1: CaK, 3.02948e-04"
"##QUANT_FITC2: CaK, 0.00000e+00"
"##QUANT_FIT_G: CaK, 5.01944e-03"
"##QUANT_PMTR0: CaK, 9.99212e-01"
"##QUANT_PMTR1: CaK, 3.36842e-02"
"##QUANT_PMTR2: CaK, 4.53962e-02"
"##QUANT_PMTR3: CaK, 1.81285e+00"
"##QUANT_ATNUM: ClK, 17"
"##QUANT_LNTP : ClK, 1"
"##QUANT_SRC  : ClK, 1"
"##QUANT_NTCNT: ClK, 2208"
"##QUANT_CTERR: ClK, 65"
"##QUANT_STD  : ClK, "
"##QUANT_CMPD : ClK, Cl"
"##QUANT_KRT  : ClK, 0.05339"
"##QUANT_KERR : ClK, 0.00157"
"##QUANT_FITC : ClK, 1.48610e-02"
"##QUANT_WTCON: ClK, 0.02437"
"##QUANT_ATCON: ClK, 0.00942"
"##QUANT_COCON: ClK, 0.02437"
"##QUANT_Z    : ClK, 1.20499"
"##QUANT_A    : ClK, 1.01364"
"##QUANT_F    : ClK, 0.99902"
"##QUANT_KFACT: ClK, 0.00000"
"##QUANT_CATS : ClK, 0.00000"
"##QUANT_FITC1: ClK, 8.90028e-04"
"##QUANT_FITC2: ClK, 0.00000e+00"
"##QUANT_FIT_G: ClK, 2.03335e-02"
"##QUANT_PMTR0: ClK, 9.99212e-01"
"##QUANT_PMTR1: ClK, 3.36842e-02"
"##QUANT_PMTR2: ClK, 4.53962e-02"
"##QUANT_PMTR3: ClK, 1.81285e+00"
"##QUANT_ATNUM: AlK, 13"
"##QUANT_LNTP : AlK, 1"
"##QUANT_SRC  : AlK, 1"
"##QUANT_NTCNT: AlK, 650"
"##QUANT_CTERR: AlK, 58"
"##QUANT_STD  : AlK, "
"##QUANT_CMPD : AlK, Al"
"##QUANT_KRT  : AlK, 0.01061"
"##QUANT_KERR : AlK, 0.00094"
"##QUANT_FITC : AlK, 6.77636e-03"
"##QUANT_WTCON: AlK, 0.00553"
"##QUANT_ATCON: AlK, 0.00281"
"##QUANT_COCON: AlK, 0.00553"
"##QUANT_Z    : AlK, 1.15284"
"##QUANT_A    : AlK, 1.21172"
"##QUANT_F    : AlK, 0.99842"
"##QUANT_KFACT: AlK, 0.00000"
"##QUANT_CATS : AlK, 0.00000"
"##QUANT_FITC1: AlK, 3.11601e-04"
"##QUANT_FITC2: AlK, 0.00000e+00"
"##QUANT_FIT_G: AlK, 1.02002e-02"
"##QUANT_PMTR0: AlK, 9.99212e-01"
"##QUANT_PMTR1: AlK, 3.36842e-02"
"##QUANT_PMTR2: AlK, 4.53962e-02"
"##QUANT_PMTR3: AlK, 1.81285e+00"
"##QUANT_ATNUM: ClL, 17"
"##QUANT_LNTP : ClL, 2"
"##QUANT_SRC  : ClL, 1"
"##QUANT_NTCNT: ClL, 0"
"##QUANT_CTERR: ClL, 0"
"##QUANT_STD  : ClL, "
"##QUANT_CMPD : ClL, (null)"
"##QUANT_KRT  : ClL, 0.00000"
"##QUANT_KERR : ClL, 0.00000"
"##QUANT_FITC : ClL, 0.00000e+00"
"##QUANT_WTCON: ClL, -1.00000"
"##QUANT_ATCON: ClL, 0.00000"
"##QUANT_COCON: ClL, 0.00000"
"##QUANT_Z    : ClL, 0.00000"
"##QUANT_A    : ClL, 0.00000"
"##QUANT_F    : ClL, 0.00000"
"##QUANT_KFACT: ClL, 0.00000"
"##QUANT_CATS : ClL, 0.00000"
"##QUANT_FITC1: ClL, 0.00000e+00"
"##QUANT_FITC2: ClL, 0.00000e+00"
"##QUANT_FIT_G: ClL, 0.00000e+00"
"##QUANT_PMTR0: ClL, 9.41206e-01"
"##QUANT_PMTR1: ClL, 2.66828e+00"
"##QUANT_PMTR2: ClL, 0.00000e+00"
"##QUANT_PMTR3: ClL, 2.25368e+00"
"##QUANT_ATNUM: SiL, 14"
"##QUANT_LNTP : SiL, 2"
"##QUANT_SRC  : SiL, 1"
"##QUANT_NTCNT: SiL, 0"
"##QUANT_CTERR: SiL, 5"
"##QUANT_STD  : SiL, "
"##QUANT_CMPD : SiL, (null)"
"##QUANT_KRT  : SiL, 0.00000"
"##QUANT_KERR : SiL, 0.00000"
"##QUANT_FITC : SiL, 0.00000e+00"
"##QUANT_WTCON: SiL, -1.00000"
"##QUANT_ATCON: SiL, 0.00000"
"##QUANT_COCON: SiL, 0.00000"
"##QUANT_Z    : SiL, 0.00000"
"##QUANT_A    : SiL, 0.00000"
"##QUANT_F    : SiL, 0.00000"
"##QUANT_KFACT: SiL, 0.00000"
"##QUANT_CATS : SiL, 0.00000"
"##QUANT_FITC1: SiL, 0.00000e+00"
"##QUANT_FITC2: SiL, 0.00000e+00"
"##QUANT_FIT_G: SiL, 1.70515e-03"
"##QUANT_PMTR0: SiL, 9.41206e-01"
"##QUANT_PMTR1: SiL, 2.66828e+00"
"##QUANT_PMTR2: SiL, 0.00000e+00"
"##QUANT_PMTR3: SiL, 2.25368e+00"
"##QUANT_ATNUM: SK, 16"
"##QUANT_LNTP : SK, 1"
"##QUANT_SRC  : SK, 1"
"##QUANT_NTCNT: SK, 452"
"##QUANT_CTERR: SK, 60"
"##QUANT_STD  : SK, "
"##QUANT_CMPD : SK, S"
"##QUANT_KRT  : SK, 0.00894"
"##QUANT_KERR : SK, 0.00119"
"##QUANT_FITC : SK, 2.67880e-03"
"##QUANT_WTCON: SK, 0.00396"
"##QUANT_ATCON: SK, 0.00169"
"##QUANT_COCON: SK, 0.00396"
"##QUANT_Z    : SK, 1.14719"
"##QUANT_A    : SK, 1.03507"
"##QUANT_F    : SK, 0.99622"
"##QUANT_KFACT: SK, 0.00000"
"##QUANT_CATS : SK, 0.00000"
"##QUANT_FITC1: SK, 0.00000e+00"
"##QUANT_FITC2: SK, 0.00000e+00"
"##QUANT_FIT_G: SK, 5.64397e-03"
"##QUANT_PMTR0: SK, 9.99212e-01"
"##QUANT_PMTR1: SK, 3.36842e-02"
"##QUANT_PMTR2: SK, 4.53962e-02"
"##QUANT_PMTR3: SK, 1.81285e+00"
"##QUANT_ATNUM: SiK, 14"
"##QUANT_LNTP : SiK, 1"
"##QUANT_SRC  : SiK, 1"
"##QUANT_NTCNT: SiK, 1896"
"##QUANT_CTERR: SiK, 113"
"##QUANT_STD  : SiK, "
"##QUANT_CMPD : SiK, Si"
"##QUANT_KRT  : SiK, 0.03466"
"##QUANT_KERR : SiK, 0.00207"
"##QUANT_FITC : SiK, 1.57231e-02"
"##QUANT_WTCON: SiK, 0.01624"
"##QUANT_ATCON: SiK, 0.00792"
"##QUANT_COCON: SiK, 0.01624"
"##QUANT_Z    : SiK, 1.12662"
"##QUANT_A    : SiK, 1.11374"
"##QUANT_F    : SiK, 0.99830"
"##QUANT_KFACT: SiK, 0.00000"
"##QUANT_CATS : SiK, 0.00000"
"##QUANT_FITC1: SiK, 5.50483e-04"
"##QUANT_FITC2: SiK, -4.99921e-04"
"##QUANT_FIT_G: SiK, 2.32842e-02"
"##QUANT_PMTR0: SiK, 9.99212e-01"
"##QUANT_PMTR1: SiK, 3.36842e-02"
"##QUANT_PMTR2: SiK, 4.53962e-02"
"##QUANT_PMTR3: SiK, 1.81285e+00"
#SPECTRUM    : 
"0.0000,     0.0,"
"0.0100,     0.0,"
"0.0200,     0.0,"
"0.0300,     0.0,"
"0.0400,     0.0,"
"0.0500,     0.0,"
"0.0600,     0.0,"
"0.0700,     0.0,"
"0.0800,     0.0,"
"0.0900,     0.0,"
"0.1000,     0.0,"
"0.1100,     0.0,"
"0.1200,     0.0,"
"0.1300,     0.0,"
"0.1400,     0.0,"
"0.1500,     0.0,"
"0.1600,     0.0,"
"0.1700,     0.0,"
"0.1800,     0.0,"
"0.1900,     0.0,"
"0.2000,   393.0,"
"0.2100,   857.0,"
"0.2200,  1600.0,"
"0.2300,  2687.0,"
"0.2400,  4044.0,"
"0.2500,  5654.0,"
"0.2600,  6869.0,"
"0.2700,  7059.0,"
"0.2800,  5965.0,"
"0.2900,  4050.0,"
"0.3000,  2070.0,"
"0.3100,   845.0,"
"0.3200,   360.0,"
"0.3300,   183.0,"
"0.3400,   169.0,"
"0.3500,   205.0,"
"0.3600,   222.0,"
"0.3700,   227.0,"
"0.3800,   268.0,"
"0.3900,   270.0,"
"0.4000,   253.0,"
"0.4100,   225.0,"
"0.4200,   169.0,"
"0.4300,   202.0,"
"0.4400,   202.0,"
"0.4500,   203.0,"
"0.4600,   217.0,"
"0.4700,   260.0,"
"0.4800,   317.0,"
"0.4900,   443.0,"
"0.5000,   525.0,"
"0.5100,   731.0,"
"0.5200,   755.0,"
"0.5300,   651.0,"
"0.5400,   453.0,"
"0.5500,   254.0,"
"0.5600,   144.0,"
"0.5700,    78.0,"
"0.5800,    59.0,"
"0.5900,    58.0,"
"0.6000,    61.0,"
"0.6100,    58.0,"
"0.6200,    68.0,"
"0.6300,    64.0,"
"0.6400,    59.0,"
"0.6500,    71.0,"
"0.6600,    99.0,"
"0.6700,   104.0,"
"0.6800,    87.0,"
"0.6900,    93.0,"
"0.7000,    97.0,"
"0.7100,   102.0,"
"0.7200,    94.0,"
"0.7300,    97.0,"
"0.7400,    92.0,"
"0.7500,   100.0,"
"0.7600,   109.0,"
"0.7700,   120.0,"
"0.7800,   104.0,"
"0.7900,   115.0,"
"0.8000,   117.0,"
"0.8100,   107.0,"
"0.8200,    96.0,"
"0.8300,   103.0,"
"0.8400,   103.0,"
"0.8500,   102.0,"
"0.8600,   120.0,"
"0.8700,   117.0,"
"0.8800,    99.0,"
"0.8900,   102.0,"
"0.9000,   117.0,"
"0.9100,   138.0,"
"0.9200,   119.0,"
"0.9300,   104.0,"
"0.9400,   139.0,"
"0.9500,   107.0,"
"0.9600,   129.0,"
"0.9700,   121.0,"
"0.9800,   145.0,"
"0.9900,   158.0,"
"1.0000,   183.0,"
"1.0100,   186.0,"
"1.0200,   197.0,"
"1.0300,   226.0,"
"1.0400,   221.0,"
"1.0500,   222.0,"
"1.0600,   196.0,"
"1.0700,   179.0,"
"1.0800,   122.0,"
"1.0900,   148.0,"
"1.1000,   127.0,"
"1.1100,   113.0,"
"1.1200,   144.0,"
"1.1300,   118.0,"
"1.1400,   126.0,"
"1.1500,   128.0,"
"1.1600,   109.0,"
"1.1700,   138.0,"
"1.1800,   140.0,"
"1.1900,   133.0,"
"1.2000,   134.0,"
"1.2100,   120.0,"
"1.2200,   119.0,"
"1.2300,   136.0,"
"1.2400,   104.0,"
"1.2500,   133.0,"
"1.2600,   127.0,"
"1.2700,   134.0,"
"1.2800,   130.0,"
"1.2900,   121.0,"
"1.3000,   129.0,"
"1.3100,   130.0,"
"1.3200,   121.0,"
"1.3300,   149.0,"
"1.3400,   127.0,"
"1.3500,   127.0,"
"1.3600,   136.0,"
"1.3700,   122.0,"
"1.3800,   126.0,"
"1.3900,   111.0,"
"1.4000,   133.0,"
"1.4100,   141.0,"
"1.4200,   132.0,"
"1.4300,   155.0,"
"1.4400,   146.0,"
"1.4500,   179.0,"
"1.4600,   180.0,"
"1.4700,   199.0,"
"1.4800,   199.0,"
"1.4900,   212.0,"
"1.5000,   202.0,"
"1.5100,   163.0,"
"1.5200,   155.0,"
"1.5300,   147.0,"
"1.5400,   116.0,"
"1.5500,   109.0,"
"1.5600,   125.0,"
"1.5700,   141.0,"
"1.5800,   108.0,"
"1.5900,   117.0,"
"1.6000,   117.0,"
"1.6100,   116.0,"
"1.6200,   120.0,"
"1.6300,   119.0,"
"1.6400,   109.0,"
"1.6500,   113.0,"
"1.6600,   130.0,"
"1.6700,   120.0,"
"1.6800,   146.0,"
"1.6900,   204.0,"
"1.7000,   218.0,"
"1.7100,   258.0,"
"1.7200,   301.0,"
"1.7300,   344.0,"
"1.7400,   325.0,"
"1.7500,   294.0,"
"1.7600,   250.0,"
"1.7700,   215.0,"
"1.7800,   196.0,"
"1.7900,   146.0,"
"1.8000,   133.0,"
"1.8100,   115.0,"
"1.8200,   110.0,"
"1.8300,   123.0,"
"1.8400,   105.0,"
"1.8500,   104.0,"
"1.8600,   108.0,"
"1.8700,    79.0,"
"1.8800,    87.0,"
"1.8900,    87.0,"
"1.9000,    91.0,"
"1.9100,    93.0,"
"1.9200,    89.0,"
"1.9300,    72.0,"
"1.9400,   101.0,"
"1.9500,   122.0,"
"1.9600,   114.0,"
"1.9700,   142.0,"
"1.9800,   156.0,"
"1.9900,   135.0,"
"2.0000,   153.0,"
"2.0100,   147.0,"
"2.0200,   167.0,"
"2.0300,   121.0,"
"2.0400,   130.0,"
"2.0500,   113.0,"
"2.0600,    95.0,"
"2.0700,    94.0,"
"2.0800,    96.0,"
"2.0900,   103.0,"
"2.1000,    86.0,"
"2.1100,    88.0,"
"2.1200,    79.0,"
"2.1300,   102.0,"
"2.1400,    86.0,"
"2.1500,    80.0,"
"2.1600,    93.0,"
"2.1700,    69.0,"
"2.1800,    88.0,"
"2.1900,    75.0,"
"2.2000,    84.0,"
"2.2100,    89.0,"
"2.2200,    82.0,"
"2.2300,    84.0,"
"2.2400,    86.0,"
"2.2500,   105.0,"
"2.2600,   104.0,"
"2.2700,   104.0,"
"2.2800,   100.0,"
"2.2900,   118.0,"
"2.3000,   112.0,"
"2.3100,   110.0,"
"2.3200,   129.0,"
"2.3300,   115.0,"
"2.3400,    85.0,"
"2.3500,    80.0,"
"2.3600,    87.0,"
"2.3700,    85.0,"
"2.3800,    79.0,"
"2.3900,    69.0,"
"2.4000,    70.0,"
"2.4100,    67.0,"
"2.4200,    63.0,"
"2.4300,    75.0,"
"2.4400,    67.0,"
"2.4500,    67.0,"
"2.4600,    92.0,"
"2.4700,    69.0,"
"2.4800,    77.0,"
"2.4900,    66.0,"
"2.5000,    72.0,"
"2.5100,    59.0,"
"2.5200,    70.0,"
"2.5300,    79.0,"
"2.5400,    86.0,"
"2.5500,   110.0,"
"2.5600,   121.0,"
"2.5700,   153.0,"
"2.5800,   213.0,"
"2.5900,   196.0,"
"2.6000,   241.0,"
"2.6100,   273.0,"
"2.6200,   260.0,"
"2.6300,   241.0,"
"2.6400,   222.0,"
"2.6500,   166.0,"
"2.6600,   162.0,"
"2.6700,   149.0,"
"2.6800,    93.0,"
"2.6900,    95.0,"
"2.7000,    81.0,"
"2.7100,    71.0,"
"2.7200,    68.0,"
"2.7300,    63.0,"
"2.7400,    59.0,"
"2.7500,    61.0,"
"2.7600,    73.0,"
"2.7700,    72.0,"
"2.7800,    67.0,"
"2.7900,    56.0,"
"2.8000,    65.0,"
"2.8100,    85.0,"
"2.8200,    64.0,"
"2.8300,    51.0,"
"2.8400,    71.0,"
"2.8500,    66.0,"
"2.8600,    69.0,"
"2.8700,    60.0,"
"2.8800,    63.0,"
"2.8900,    61.0,"
"2.9000,    56.0,"
"2.9100,    46.0,"
"2.9200,    44.0,"
"2.9300,    48.0,"
"2.9400,    55.0,"
"2.9500,    55.0,"
"2.9600,    52.0,"
"2.9700,    45.0,"
"2.9800,    33.0,"
"2.9900,    57.0,"
"3.0000,    47.0,"
"3.0100,    39.0,"
"3.0200,    49.0,"
"3.0300,    44.0,"
"3.0400,    48.0,"
"3.0500,    44.0,"
"3.0600,    54.0,"
"3.0700,    41.0,"
"3.0800,    36.0,"
"3.0900,    49.0,"
"3.1000,    56.0,"
"3.1100,    53.0,"
"3.1200,    53.0,"
"3.1300,    48.0,"
"3.1400,    42.0,"
"3.1500,    41.0,"
"3.1600,    55.0,"
"3.1700,    57.0,"
"3.1800,    45.0,"
"3.1900,    49.0,"
"3.2000,    40.0,"
"3.2100,    41.0,"
"3.2200,    39.0,"
"3.2300,    56.0,"
"3.2400,    52.0,"
"3.2500,    52.0,"
"3.2600,    43.0,"
"3.2700,    53.0,"
"3.2800,    44.0,"
"3.2900,    54.0,"
"3.3000,    64.0,"
"3.3100,    60.0,"
"3.3200,    43.0,"
"3.3300,    49.0,"
"3.3400,    45.0,"
"3.3500,    45.0,"
"3.3600,    49.0,"
"3.3700,    45.0,"
"3.3800,    38.0,"
"3.3900,    34.0,"
"3.4000,    39.0,"
"3.4100,    42.0,"
"3.4200,    48.0,"
"3.4300,    50.0,"
"3.4400,    53.0,"
"3.4500,    40.0,"
"3.4600,    34.0,"
"3.4700,    39.0,"
"3.4800,    43.0,"
"3.4900,    49.0,"
"3.5000,    43.0,"
"3.5100,    34.0,"
"3.5200,    43.0,"
"3.5300,    46.0,"
"3.5400,    44.0,"
"3.5500,    45.0,"
"3.5600,    48.0,"
"3.5700,    37.0,"
"3.5800,    48.0,"
"3.5900,    40.0,"
"3.6000,    46.0,"
"3.6100,    41.0,"
"3.6200,    65.0,"
"3.6300,    74.0,"
"3.6400,    51.0,"
"3.6500,    78.0,"
"3.6600,    86.0,"
"3.6700,    83.0,"
"3.6800,    92.0,"
"3.6900,    85.0,"
"3.7000,    73.0,"
"3.7100,    67.0,"
"3.7200,    72.0,"
"3.7300,    44.0,"
"3.7400,    48.0,"
"3.7500,    45.0,"
"3.7600,    51.0,"
"3.7700,    50.0,"
"3.7800,    46.0,"
"3.7900,    39.0,"
"3.8000,    33.0,"
"3.8100,    40.0,"
"3.8200,    36.0,"
"3.8300,    19.0,"
"3.8400,    32.0,"
"3.8500,    32.0,"
"3.8600,    35.0,"
"3.8700,    34.0,"
"3.8800,    32.0,"
"3.8900,    36.0,"
"3.9000,    40.0,"
"3.9100,    27.0,"
"3.9200,    33.0,"
"3.9300,    35.0,"
"3.9400,    37.0,"
"3.9500,    29.0,"
"3.9600,    38.0,"
"3.9700,    29.0,"
"3.9800,    39.0,"
"3.9900,    34.0,"
"4.0000,    26.0,"
"4.0100,    33.0,"
"4.0200,    34.0,"
"4.0300,    35.0,"
"4.0400,    42.0,"
"4.0500,    30.0,"
"4.0600,    38.0,"
"4.0700,    24.0,"
"4.0800,    33.0,"
"4.0900,    42.0,"
"4.1000,    21.0,"
"4.1100,    39.0,"
"4.1200,    24.0,"
"4.1300,    22.0,"
"4.1400,    23.0,"
"4.1500,    29.0,"
"4.1600,    30.0,"
"4.1700,    36.0,"
"4.1800,    30.0,"
"4.1900,    22.0,"
"4.2000,    32.0,"
"4.2100,    21.0,"
"4.2200,    38.0,"
"4.2300,    19.0,"
"4.2400,    29.0,"
"4.2500,    26.0,"
"4.2600,    28.0,"
"4.2700,    30.0,"
"4.2800,    27.0,"
"4.2900,    25.0,"
"4.3000,    25.0,"
"4.3100,    31.0,"
"4.3200,    31.0,"
"4.3300,    29.0,"
"4.3400,    26.0,"
"4.3500,    27.0,"
"4.3600,    17.0,"
"4.3700,    26.0,"
"4.3800,    33.0,"
"4.3900,    23.0,"
"4.4000,    21.0,"
"4.4100,    27.0,"
"4.4200,    34.0,"
"4.4300,    31.0,"
"4.4400,    24.0,"
"4.4500,    27.0,"
"4.4600,    26.0,"
"4.4700,    22.0,"
"4.4800,    20.0,"
"4.4900,    34.0,"
"4.5000,    21.0,"
"4.5100,    37.0,"
"4.5200,    30.0,"
"4.5300,    21.0,"
"4.5400,    30.0,"
"4.5500,    30.0,"
"4.5600,    19.0,"
"4.5700,    31.0,"
"4.5800,    26.0,"
"4.5900,    25.0,"
"4.6000,    35.0,"
"4.6100,    26.0,"
"4.6200,    37.0,"
"4.6300,    29.0,"
"4.6400,    29.0,"
"4.6500,    26.0,"
"4.6600,    25.0,"
"4.6700,    27.0,"
"4.6800,    27.0,"
"4.6900,    29.0,"
"4.7000,    18.0,"
"4.7100,    26.0,"
"4.7200,    21.0,"
"4.7300,    19.0,"
"4.7400,    31.0,"
"4.7500,    23.0,"
"4.7600,    27.0,"
"4.7700,    28.0,"
"4.7800,    27.0,"
"4.7900,    20.0,"
"4.8000,    26.0,"
"4.8100,    28.0,"
"4.8200,    23.0,"
"4.8300,    26.0,"
"4.8400,    22.0,"
"4.8500,    15.0,"
"4.8600,    23.0,"
"4.8700,    19.0,"
"4.8800,    24.0,"
"4.8900,    19.0,"
"4.9000,    28.0,"
"4.9100,    19.0,"
"4.9200,    22.0,"
"4.9300,    17.0,"
"4.9400,    18.0,"
"4.9500,    28.0,"
"4.9600,    32.0,"
"4.9700,    21.0,"
"4.9800,    26.0,"
"4.9900,    17.0,"
"5.0000,    17.0,"
"5.0100,    13.0,"
"5.0200,    17.0,"
"5.0300,    17.0,"
"5.0400,    17.0,"
"5.0500,    25.0,"
"5.0600,    17.0,"
"5.0700,    15.0,"
"5.0800,    10.0,"
"5.0900,    19.0,"
"5.1000,    27.0,"
"5.1100,    24.0,"
"5.1200,    25.0,"
"5.1300,    15.0,"
"5.1400,    14.0,"
"5.1500,    26.0,"
"5.1600,    20.0,"
"5.1700,    14.0,"
"5.1800,    20.0,"
"5.1900,    26.0,"
"5.2000,    14.0,"
"5.2100,    14.0,"
"5.2200,    22.0,"
"5.2300,    24.0,"
"5.2400,    21.0,"
"5.2500,    19.0,"
"5.2600,    22.0,"
"5.2700,    13.0,"
"5.2800,    18.0,"
"5.2900,    19.0,"
"5.3000,    18.0,"
"5.3100,    13.0,"
"5.3200,    21.0,"
"5.3300,    17.0,"
"5.3400,    20.0,"
"5.3500,    17.0,"
"5.3600,    17.0,"
"5.3700,    14.0,"
"5.3800,    17.0,"
"5.3900,     9.0,"
"5.4000,    15.0,"
"5.4100,    15.0,"
"5.4200,    16.0,"
"5.4300,    13.0,"
"5.4400,    16.0,"
"5.4500,    19.0,"
"5.4600,    18.0,"
"5.4700,    16.0,"
"5.4800,     7.0,"
"5.4900,    12.0,"
"5.5000,    18.0,"
"5.5100,    17.0,"
"5.5200,    20.0,"
"5.5300,    15.0,"
"5.5400,    14.0,"
"5.5500,    17.0,"
"5.5600,    18.0,"
"5.5700,    12.0,"
"5.5800,    16.0,"
"5.5900,    23.0,"
"5.6000,    16.0,"
"5.6100,    12.0,"
"5.6200,     9.0,"
"5.6300,    19.0,"
"5.6400,    12.0,"
"5.6500,    13.0,"
"5.6600,    20.0,"
"5.6700,    24.0,"
"5.6800,    20.0,"
"5.6900,    14.0,"
"5.7000,    21.0,"
"5.7100,    16.0,"
"5.7200,    17.0,"
"5.7300,     9.0,"
"5.7400,    11.0,"
"5.7500,    20.0,"
"5.7600,    14.0,"
"5.7700,    15.0,"
"5.7800,    13.0,"
"5.7900,    15.0,"
"5.8000,    14.0,"
"5.8100,    13.0,"
"5.8200,    23.0,"
"5.8300,    17.0,"
"5.8400,    18.0,"
"5.8500,    13.0,"
"5.8600,    18.0,"
"5.8700,    11.0,"
"5.8800,    12.0,"
"5.8900,    16.0,"
"5.9000,    11.0,"
"5.9100,    15.0,"
"5.9200,    14.0,"
"5.9300,    18.0,"
"5.9400,    12.0,"
"5.9500,    12.0,"
"5.9600,    13.0,"
"5.9700,    16.0,"
"5.9800,    20.0,"
"5.9900,    11.0,"
"6.0000,    19.0,"
"6.0100,     9.0,"
"6.0200,     9.0,"
"6.0300,    10.0,"
"6.0400,     8.0,"
"6.0500,    14.0,"
"6.0600,    12.0,"
"6.0700,    15.0,"
"6.0800,    18.0,"
"6.0900,    15.0,"
"6.1000,    12.0,"
"6.1100,    14.0,"
"6.1200,    11.0,"
"6.1300,    16.0,"
"6.1400,    15.0,"
"6.1500,     5.0,"
"6.1600,    13.0,"
"6.1700,    18.0,"
"6.1800,    12.0,"
"6.1900,    13.0,"
"6.2000,    14.0,"
"6.2100,    10.0,"
"6.2200,     9.0,"
"6.2300,    14.0,"
"6.2400,    20.0,"
"6.2500,    13.0,"
"6.2600,    25.0,"
"6.2700,    16.0,"
"6.2800,    13.0,"
"6.2900,    17.0,"
"6.3000,    19.0,"
"6.3100,    15.0,"
"6.3200,    19.0,"
"6.3300,    15.0,"
"6.3400,    20.0,"
"6.3500,    26.0,"
"6.3600,    12.0,"
"6.3700,    18.0,"
"6.3800,    22.0,"
"6.3900,    15.0,"
"6.4000,    22.0,"
"6.4100,    17.0,"
"6.4200,     9.0,"
"6.4300,    17.0,"
"6.4400,    20.0,"
"6.4500,    12.0,"
"6.4600,    13.0,"
"6.4700,    10.0,"
"6.4800,    17.0,"
"6.4900,    18.0,"
"6.5000,    15.0,"
"6.5100,    14.0,"
"6.5200,     9.0,"
"6.5300,    11.0,"
"6.5400,     8.0,"
"6.5500,     7.0,"
"6.5600,     9.0,"
"6.5700,    14.0,"
"6.5800,    13.0,"
"6.5900,     6.0,"
"6.6000,    10.0,"
"6.6100,     7.0,"
"6.6200,    12.0,"
"6.6300,    12.0,"
"6.6400,    14.0,"
"6.6500,     6.0,"
"6.6600,    14.0,"
"6.6700,     8.0,"
"6.6800,    12.0,"
"6.6900,    11.0,"
"6.7000,     9.0,"
"6.7100,    15.0,"
"6.7200,     8.0,"
"6.7300,    10.0,"
"6.7400,    15.0,"
"6.7500,    19.0,"
"6.7600,    15.0,"
"6.7700,    11.0,"
"6.7800,    13.0,"
"6.7900,     8.0,"
"6.8000,    15.0,"
"6.8100,    10.0,"
"6.8200,     9.0,"
"6.8300,    12.0,"
"6.8400,    18.0,"
"6.8500,    16.0,"
"6.8600,    20.0,"
"6.8700,    20.0,"
"6.8800,    13.0,"
"6.8900,    16.0,"
"6.9000,    11.0,"
"6.9100,    15.0,"
"6.9200,    17.0,"
"6.9300,    13.0,"
"6.9400,    14.0,"
"6.9500,    15.0,"
"6.9600,    11.0,"
"6.9700,    13.0,"
"6.9800,    10.0,"
"6.9900,    10.0,"
"7.0000,     9.0,"
"7.0100,    10.0,"
"7.0200,    12.0,"
"7.0300,    11.0,"
"7.0400,     7.0,"
"7.0500,    15.0,"
"7.0600,    16.0,"
"7.0700,    14.0,"
"7.0800,    11.0,"
"7.0900,    10.0,"
"7.1000,    10.0,"
"7.1100,     7.0,"
"7.1200,     3.0,"
"7.1300,     4.0,"
"7.1400,    10.0,"
"7.1500,    10.0,"
"7.1600,     7.0,"
"7.1700,    10.0,"
"7.1800,    13.0,"
"7.1900,    10.0,"
"7.2000,    10.0,"
"7.2100,     5.0,"
"7.2200,    13.0,"
"7.2300,     8.0,"
"7.2400,    10.0,"
"7.2500,     7.0,"
"7.2600,     9.0,"
"7.2700,     9.0,"
"7.2800,     6.0,"
"7.2900,     4.0,"
"7.3000,     7.0,"
"7.3100,     6.0,"
"7.3200,    10.0,"
"7.3300,     5.0,"
"7.3400,     5.0,"
"7.3500,     8.0,"
"7.3600,    10.0,"
"7.3700,     7.0,"
"7.3800,    12.0,"
"7.3900,     8.0,"
"7.4000,     8.0,"
"7.4100,     8.0,"
"7.4200,    12.0,"
"7.4300,     7.0,"
"7.4400,     7.0,"
"7.4500,    10.0,"
"7.4600,     5.0,"
"7.4700,     7.0,"
"7.4800,     5.0,"
"7.4900,     8.0,"
"7.5000,    10.0,"
"7.5100,     9.0,"
"7.5200,    16.0,"
"7.5300,     6.0,"
"7.5400,     6.0,"
"7.5500,     9.0,"
"7.5600,    10.0,"
"7.5700,     8.0,"
"7.5800,     9.0,"
"7.5900,     6.0,"
"7.6000,    10.0,"
"7.6100,     6.0,"
"7.6200,    11.0,"
"7.6300,    14.0,"
"7.6400,     8.0,"
"7.6500,     9.0,"
"7.6600,     8.0,"
"7.6700,     4.0,"
"7.6800,     9.0,"
"7.6900,    11.0,"
"7.7000,     8.0,"
"7.7100,    10.0,"
"7.7200,     7.0,"
"7.7300,     5.0,"
"7.7400,     7.0,"
"7.7500,    11.0,"
"7.7600,     9.0,"
"7.7700,     7.0,"
"7.7800,     7.0,"
"7.7900,     7.0,"
"7.8000,     4.0,"
"7.8100,     6.0,"
"7.8200,     5.0,"
"7.8300,     5.0,"
"7.8400,    10.0,"
"7.8500,     6.0,"
"7.8600,     6.0,"
"7.8700,     3.0,"
"7.8800,     8.0,"
"7.8900,    10.0,"
"7.9000,    10.0,"
"7.9100,     8.0,"
"7.9200,     7.0,"
"7.9300,     7.0,"
"7.9400,    10.0,"
"7.9500,     9.0,"
"7.9600,     5.0,"
"7.9700,     8.0,"
"7.9800,     9.0,"
"7.9900,     6.0,"
"8.0000,     4.0,"
"8.0100,     7.0,"
"8.0200,     9.0,"
"8.0300,    11.0,"
"8.0400,     8.0,"
"8.0500,     4.0,"
"8.0600,     5.0,"
"8.0700,    11.0,"
"8.0800,    13.0,"
"8.0900,     9.0,"
"8.1000,    11.0,"
"8.1100,     5.0,"
"8.1200,     5.0,"
"8.1300,     4.0,"
"8.1400,     5.0,"
"8.1500,     7.0,"
"8.1600,     5.0,"
"8.1700,     5.0,"
"8.1800,     4.0,"
"8.1900,     4.0,"
"8.2000,     7.0,"
"8.2100,     6.0,"
"8.2200,     6.0,"
"8.2300,     7.0,"
"8.2400,    13.0,"
"8.2500,     9.0,"
"8.2600,     3.0,"
"8.2700,     5.0,"
"8.2800,     6.0,"
"8.2900,     6.0,"
"8.3000,     7.0,"
"8.3100,     7.0,"
"8.3200,     5.0,"
"8.3300,     4.0,"
"8.3400,     5.0,"
"8.3500,     6.0,"
"8.3600,     6.0,"
"8.3700,     7.0,"
"8.3800,     5.0,"
"8.3900,     9.0,"
"8.4000,     5.0,"
"8.4100,     8.0,"
"8.4200,     5.0,"
"8.4300,     7.0,"
"8.4400,     2.0,"
"8.4500,     8.0,"
"8.4600,     6.0,"
"8.4700,     5.0,"
"8.4800,     4.0,"
"8.4900,     7.0,"
"8.5000,     8.0,"
"8.5100,     2.0,"
"8.5200,     5.0,"
"8.5300,     6.0,"
"8.5400,     3.0,"
"8.5500,     6.0,"
"8.5600,     4.0,"
"8.5700,     7.0,"
"8.5800,     6.0,"
"8.5900,     1.0,"
"8.6000,     7.0,"
"8.6100,     4.0,"
"8.6200,     6.0,"
"8.6300,     4.0,"
"8.6400,     9.0,"
"8.6500,     7.0,"
"8.6600,     3.0,"
"8.6700,     3.0,"
"8.6800,     1.0,"
"8.6900,     2.0,"
"8.7000,     8.0,"
"8.7100,     2.0,"
"8.7200,     7.0,"
"8.7300,     4.0,"
"8.7400,     7.0,"
"8.7500,     4.0,"
"8.7600,     5.0,"
"8.7700,     4.0,"
"8.7800,     5.0,"
"8.7900,     4.0,"
"8.8000,     6.0,"
"8.8100,     7.0,"
"8.8200,     8.0,"
"8.8300,     5.0,"
"8.8400,     8.0,"
"8.8500,     3.0,"
"8.8600,     3.0,"
"8.8700,     6.0,"
"8.8800,     4.0,"
"8.8900,     1.0,"
"8.9000,     0.0,"
"8.9100,     7.0,"
"8.9200,     6.0,"
"8.9300,     3.0,"
"8.9400,     6.0,"
"8.9500,     3.0,"
"8.9600,     5.0,"
"8.9700,     6.0,"
"8.9800,     6.0,"
"8.9900,     5.0,"
"9.0000,     3.0,"
"9.0100,     9.0,"
"9.0200,     2.0,"
"9.0300,     1.0,"
"9.0400,     3.0,"
"9.0500,     3.0,"
"9.0600,     6.0,"
"9.0700,     5.0,"
"9.0800,     4.0,"
"9.0900,     3.0,"
"9.1000,     0.0,"
"9.1100,     4.0,"
"9.1200,     5.0,"
"9.1300,     4.0,"
"9.1400,     4.0,"
"9.1500,     8.0,"
"9.1600,     4.0,"
"9.1700,    11.0,"
"9.1800,     9.0,"
"9.1900,     5.0,"
"9.2000,     2.0,"
"9.2100,     2.0,"
"9.2200,     1.0,"
"9.2300,     2.0,"
"9.2400,     4.0,"
"9.2500,     4.0,"
"9.2600,     5.0,"
"9.2700,     7.0,"
"9.2800,     7.0,"
"9.2900,     5.0,"
"9.3000,     3.0,"
"9.3100,     2.0,"
"9.3200,     3.0,"
"9.3300,     2.0,"
"9.3400,     6.0,"
"9.3500,     6.0,"
"9.3600,     2.0,"
"9.3700,     2.0,"
"9.3800,     6.0,"
"9.3900,     5.0,"
"9.4000,     7.0,"
"9.4100,     3.0,"
"9.4200,     3.0,"
"9.4300,     4.0,"
"9.4400,     2.0,"
"9.4500,     5.0,"
"9.4600,     0.0,"
"9.4700,     9.0,"
"9.4800,     2.0,"
"9.4900,     5.0,"
"9.5000,     1.0,"
"9.5100,     1.0,"
"9.5200,     5.0,"
"9.5300,     4.0,"
"9.5400,     3.0,"
"9.5500,     3.0,"
"9.5600,     3.0,"
"9.5700,     7.0,"
"9.5800,    10.0,"
"9.5900,     6.0,"
"9.6000,    10.0,"
"9.6100,     0.0,"
"9.6200,     6.0,"
"9.6300,     3.0,"
"9.6400,     4.0,"
"9.6500,     2.0,"
"9.6600,     3.0,"
"9.6700,     3.0,"
"9.6800,     4.0,"
"9.6900,     8.0,"
"9.7000,     3.0,"
"9.7100,     5.0,"
"9.7200,     2.0,"
"9.7300,     0.0,"
"9.7400,     2.0,"
"9.7500,     3.0,"
"9.7600,     5.0,"
"9.7700,     4.0,"
"9.7800,     1.0,"
"9.7900,     7.0,"
"9.8000,     5.0,"
"9.8100,     3.0,"
"9.8200,     0.0,"
"9.8300,     3.0,"
"9.8400,     3.0,"
"9.8500,     1.0,"
"9.8600,     4.0,"
"9.8700,     1.0,"
"9.8800,     4.0,"
"9.8900,     5.0,"
"9.9000,     5.0,"
"9.9100,     3.0,"
"9.9200,     4.0,"
"9.9300,     5.0,"
"9.9400,     4.0,"
"9.9500,     4.0,"
"9.9600,     7.0,"
"9.9700,     3.0,"
"9.9800,     3.0,"
"9.9900,     5.0,"
"10.0000,     4.0,"
"10.0100,     2.0,"
"10.0200,     2.0,"
"10.0300,     4.0,"
"10.0400,     4.0,"
"10.0500,     2.0,"
"10.0600,     1.0,"
"10.0700,     6.0,"
"10.0800,     1.0,"
"10.0900,     2.0,"
"10.1000,     5.0,"
"10.1100,     4.0,"
"10.1200,     2.0,"
"10.1300,     5.0,"
"10.1400,     3.0,"
"10.1500,     3.0,"
"10.1600,     4.0,"
"10.1700,     5.0,"
"10.1800,     2.0,"
"10.1900,     5.0,"
"10.2000,     2.0,"
"10.2100,     1.0,"
"10.2200,     2.0,"
"10.2300,     6.0,"
"10.2400,     3.0,"
"10.2500,     6.0,"
"10.2600,     4.0,"
"10.2700,     0.0,"
"10.2800,     4.0,"
"10.2900,     7.0,"
"10.3000,     3.0,"
"10.3100,     3.0,"
"10.3200,     1.0,"
"10.3300,     1.0,"
"10.3400,     4.0,"
"10.3500,     0.0,"
"10.3600,     5.0,"
"10.3700,     1.0,"
"10.3800,     2.0,"
"10.3900,     6.0,"
"10.4000,     6.0,"
"10.4100,     3.0,"
"10.4200,     4.0,"
"10.4300,     2.0,"
"10.4400,     4.0,"
"10.4500,     2.0,"
"10.4600,     3.0,"
"10.4700,     1.0,"
"10.4800,     2.0,"
"10.4900,     4.0,"
"10.5000,     2.0,"
"10.5100,     1.0,"
"10.5200,     2.0,"
"10.5300,     0.0,"
"10.5400,     2.0,"
"10.5500,     2.0,"
"10.5600,     0.0,"
"10.5700,     3.0,"
"10.5800,     2.0,"
"10.5900,     1.0,"
"10.6000,     6.0,"
"10.6100,     4.0,"
"10.6200,     3.0,"
"10.6300,     1.0,"
"10.6400,     2.0,"
"10.6500,     4.0,"
"10.6600,     3.0,"
"10.6700,     0.0,"
"10.6800,     2.0,"
"10.6900,     2.0,"
"10.7000,     1.0,"
"10.7100,     3.0,"
"10.7200,     6.0,"
"10.7300,     3.0,"
"10.7400,     1.0,"
"10.7500,     0.0,"
"10.7600,     2.0,"
"10.7700,     2.0,"
"10.7800,     1.0,"
"10.7900,     2.0,"
"10.8000,     0.0,"
"10.8100,     4.0,"
"10.8200,     1.0,"
"10.8300,     2.0,"
"10.8400,     4.0,"
"10.8500,     4.0,"
"10.8600,     4.0,"
"10.8700,     1.0,"
"10.8800,     3.0,"
"10.8900,     1.0,"
"10.9000,     2.0,"
"10.9100,     1.0,"
"10.9200,     0.0,"
"10.9300,     0.0,"
"10.9400,     4.0,"
"10.9500,     0.0,"
"10.9600,     1.0,"
"10.9700,     0.0,"
"10.9800,     2.0,"
"10.9900,     3.0,"
"11.0000,     3.0,"
"11.0100,     5.0,"
"11.0200,     0.0,"
"11.0300,     2.0,"
"11.0400,     4.0,"
"11.0500,     1.0,"
"11.0600,     1.0,"
"11.0700,     2.0,"
"11.0800,     3.0,"
"11.0900,     1.0,"
"11.1000,     1.0,"
"11.1100,     1.0,"
"11.1200,     2.0,"
"11.1300,     1.0,"
"11.1400,     6.0,"
"11.1500,     3.0,"
"11.1600,     0.0,"
"11.1700,     2.0,"
"11.1800,     0.0,"
"11.1900,     4.0,"
"11.2000,     5.0,"
"11.2100,     7.0,"
"11.2200,     1.0,"
"11.2300,     3.0,"
"11.2400,     1.0,"
"11.2500,     1.0,"
"11.2600,     0.0,"
"11.2700,     5.0,"
"11.2800,     1.0,"
"11.2900,     2.0,"
"11.3000,     3.0,"
"11.3100,     3.0,"
"11.3200,     1.0,"
"11.3300,     0.0,"
"11.3400,     1.0,"
"11.3500,     2.0,"
"11.3600,     2.0,"
"11.3700,     1.0,"
"11.3800,     1.0,"
"11.3900,     3.0,"
"11.4000,     0.0,"
"11.4100,     2.0,"
"11.4200,     5.0,"
"11.4300,     1.0,"
"11.4400,     2.0,"
"11.4500,     3.0,"
"11.4600,     2.0,"
"11.4700,     0.0,"
"11.4800,     0.0,"
"11.4900,     2.0,"
"11.5000,     1.0,"
"11.5100,     1.0,"
"11.5200,     2.0,"
"11.5300,     0.0,"
"11.5400,     2.0,"
"11.5500,     1.0,"
"11.5600,     3.0,"
"11.5700,     2.0,"
"11.5800,     1.0,"
"11.5900,     3.0,"
"11.6000,     3.0,"
"11.6100,     3.0,"
"11.6200,     1.0,"
"11.6300,     1.0,"
"11.6400,     1.0,"
"11.6500,     0.0,"
"11.6600,     3.0,"
"11.6700,     1.0,"
"11.6800,     0.0,"
"11.6900,     2.0,"
"11.7000,     1.0,"
"11.7100,     1.0,"
"11.7200,     0.0,"
"11.7300,     2.0,"
"11.7400,     3.0,"
"11.7500,     1.0,"
"11.7600,     2.0,"
"11.7700,     2.0,"
"11.7800,     2.0,"
"11.7900,     2.0,"
"11.8000,     0.0,"
"11.8100,     1.0,"
"11.8200,     1.0,"
"11.8300,     3.0,"
"11.8400,     1.0,"
"11.8500,     0.0,"
"11.8600,     0.0,"
"11.8700,     1.0,"
"11.8800,     1.0,"
"11.8900,     1.0,"
"11.9000,     0.0,"
"11.9100,     1.0,"
"11.9200,     2.0,"
"11.9300,     0.0,"
"11.9400,     3.0,"
"11.9500,     1.0,"
"11.9600,     1.0,"
"11.9700,     2.0,"
"11.9800,     1.0,"
"11.9900,     1.0,"
"12.0000,     1.0,"
"12.0100,     1.0,"
"12.0200,     1.0,"
"12.0300,     1.0,"
"12.0400,     2.0,"
"12.0500,     3.0,"
"12.0600,     2.0,"
"12.0700,     2.0,"
"12.0800,     1.0,"
"12.0900,     2.0,"
"12.1000,     0.0,"
"12.1100,     0.0,"
"12.1200,     0.0,"
"12.1300,     0.0,"
"12.1400,     1.0,"
"12.1500,     2.0,"
"12.1600,     2.0,"
"12.1700,     2.0,"
"12.1800,     2.0,"
"12.1900,     2.0,"
"12.2000,     2.0,"
"12.2100,     0.0,"
"12.2200,     0.0,"
"12.2300,     0.0,"
"12.2400,     4.0,"
"12.2500,     0.0,"
"12.2600,     3.0,"
"12.2700,     0.0,"
"12.2800,     2.0,"
"12.2900,     0.0,"
"12.3000,     1.0,"
"12.3100,     1.0,"
"12.3200,     0.0,"
"12.3300,     3.0,"
"12.3400,     1.0,"
"12.3500,     0.0,"
"12.3600,     1.0,"
"12.3700,     0.0,"
"12.3800,     3.0,"
"12.3900,     0.0,"
"12.4000,     0.0,"
"12.4100,     0.0,"
"12.4200,     0.0,"
"12.4300,     2.0,"
"12.4400,     0.0,"
"12.4500,     2.0,"
"12.4600,     4.0,"
"12.4700,     3.0,"
"12.4800,     0.0,"
"12.4900,     1.0,"
"12.5000,     1.0,"
"12.5100,     0.0,"
"12.5200,     0.0,"
"12.5300,     0.0,"
"12.5400,     1.0,"
"12.5500,     0.0,"
"12.5600,     1.0,"
"12.5700,     3.0,"
"12.5800,     0.0,"
"12.5900,     0.0,"
"12.6000,     0.0,"
"12.6100,     0.0,"
"12.6200,     1.0,"
"12.6300,     0.0,"
"12.6400,     1.0,"
"12.6500,     2.0,"
"12.6600,     1.0,"
"12.6700,     1.0,"
"12.6800,     0.0,"
"12.6900,     0.0,"
"12.7000,     0.0,"
"12.7100,     0.0,"
"12.7200,     1.0,"
"12.7300,     2.0,"
"12.7400,     1.0,"
"12.7500,     2.0,"
"12.7600,     0.0,"
"12.7700,     1.0,"
"12.7800,     1.0,"
"12.7900,     1.0,"
"12.8000,     0.0,"
"12.8100,     1.0,"
"12.8200,     1.0,"
"12.8300,     1.0,"
"12.8400,     0.0,"
"12.8500,     1.0,"
"12.8600,     0.0,"
"12.8700,     1.0,"
"12.8800,     1.0,"
"12.8900,     1.0,"
"12.9000,     0.0,"
"12.9100,     0.0,"
"12.9200,     0.0,"
"12.9300,     0.0,"
"12.9400,     1.0,"
"12.9500,     0.0,"
"12.9600,     1.0,"
"12.9700,     0.0,"
"12.9800,     0.0,"
"12.9900,     0.0,"
"13.0000,     0.0,"
"13.0100,     1.0,"
"13.0200,     0.0,"
"13.0300,     0.0,"
"13.0400,     1.0,"
"13.0500,     0.0,"
"13.0600,     1.0,"
"13.0700,     0.0,"
"13.0800,     1.0,"
"13.0900,     0.0,"
"13.1000,     0.0,"
"13.1100,     0.0,"
"13.1200,     0.0,"
"13.1300,     0.0,"
"13.1400,     1.0,"
"13.1500,     0.0,"
"13.1600,     1.0,"
"13.1700,     0.0,"
"13.1800,     0.0,"
"13.1900,     0.0,"
"13.2000,     0.0,"
"13.2100,     0.0,"
"13.2200,     0.0,"
"13.2300,     0.0,"
"13.2400,     0.0,"
"13.2500,     0.0,"
"13.2600,     0.0,"
"13.2700,     0.0,"
"13.2800,     0.0,"
"13.2900,     0.0,"
"13.3000,     0.0,"
"13.3100,     1.0,"
"13.3200,     0.0,"
"13.3300,     0.0,"
"13.3400,     0.0,"
"13.3500,     0.0,"
"13.3600,     0.0,"
"13.3700,     0.0,"
"13.3800,     0.0,"
"13.3900,     0.0,"
"13.4000,     2.0,"
"13.4100,     0.0,"
"13.4200,     2.0,"
"13.4300,     1.0,"
"13.4400,     0.0,"
"13.4500,     0.0,"
"13.4600,     0.0,"
"13.4700,     1.0,"
"13.4800,     0.0,"
"13.4900,     0.0,"
"13.5000,     0.0,"
"13.5100,     1.0,"
"13.5200,     0.0,"
"13.5300,     0.0,"
"13.5400,     0.0,"
"13.5500,     1.0,"
"13.5600,     2.0,"
"13.5700,     0.0,"
"13.5800,     1.0,"
"13.5900,     0.0,"
"13.6000,     2.0,"
"13.6100,     2.0,"
"13.6200,     0.0,"
"13.6300,     0.0,"
"13.6400,     1.0,"
"13.6500,     1.0,"
"13.6600,     0.0,"
"13.6700,     1.0,"
"13.6800,     0.0,"
"13.6900,     2.0,"
"13.7000,     0.0,"
"13.7100,     0.0,"
"13.7200,     0.0,"
"13.7300,     0.0,"
"13.7400,     1.0,"
"13.7500,     0.0,"
"13.7600,     0.0,"
"13.7700,     0.0,"
"13.7800,     0.0,"
"13.7900,     0.0,"
"13.8000,     0.0,"
"13.8100,     0.0,"
"13.8200,     0.0,"
"13.8300,     0.0,"
"13.8400,     1.0,"
"13.8500,     0.0,"
"13.8600,     1.0,"
"13.8700,     0.0,"
"13.8800,     0.0,"
"13.8900,     0.0,"
"13.9000,     1.0,"
"13.9100,     0.0,"
"13.9200,     1.0,"
"13.9300,     0.0,"
"13.9400,     0.0,"
"13.9500,     0.0,"
"13.9600,     0.0,"
"13.9700,     0.0,"
"13.9800,     0.0,"
"13.9900,     0.0,"
"14.0000,     1.0,"
"14.0100,     0.0,"
"14.0200,     1.0,"
"14.0300,     1.0,"
"14.0400,     0.0,"
"14.0500,     0.0,"
"14.0600,     0.0,"
"14.0700,     0.0,"
"14.0800,     1.0,"
"14.0900,     0.0,"
"14.1000,     0.0,"
"14.1100,     0.0,"
"14.1200,     1.0,"
"14.1300,     0.0,"
"14.1400,     0.0,"
"14.1500,     0.0,"
"14.1600,     0.0,"
"14.1700,     1.0,"
"14.1800,     0.0,"
"14.1900,     1.0,"
"14.2000,     0.0,"
"14.2100,     0.0,"
"14.2200,     0.0,"
"14.2300,     0.0,"
"14.2400,     0.0,"
"14.2500,     0.0,"
"14.2600,     0.0,"
"14.2700,     1.0,"
"14.2800,     0.0,"
"14.2900,     0.0,"
"14.3000,     0.0,"
"14.3100,     1.0,"
"14.3200,     0.0,"
"14.3300,     0.0,"
"14.3400,     0.0,"
"14.3500,     0.0,"
"14.3600,     0.0,"
"14.3700,     0.0,"
"14.3800,     0.0,"
"14.3900,     0.0,"
"14.4000,     0.0,"
"14.4100,     0.0,"
"14.4200,     1.0,"
"14.4300,     0.0,"
"14.4400,     0.0,"
"14.4500,     0.0,"
"14.4600,     0.0,"
"14.4700,     0.0,"
"14.4800,     0.0,"
"14.4900,     0.0,"
"14.5000,     0.0,"
"14.5100,     0.0,"
"14.5200,     0.0,"
"14.5300,     0.0,"
"14.5400,     0.0,"
"14.5500,     0.0,"
"14.5600,     1.0,"
"14.5700,     0.0,"
"14.5800,     0.0,"
"14.5900,     0.0,"
"14.6000,     1.0,"
"14.6100,     0.0,"
"14.6200,     0.0,"
"14.6300,     1.0,"
"14.6400,     0.0,"
"14.6500,     1.0,"
"14.6600,     0.0,"
"14.6700,     0.0,"
"14.6800,     0.0,"
"14.6900,     0.0,"
"14.7000,     0.0,"
"14.7100,     0.0,"
"14.7200,     0.0,"
"14.7300,     0.0,"
"14.7400,     0.0,"
"14.7500,     0.0,"
"14.7600,     1.0,"
"14.7700,     0.0,"
"14.7800,     0.0,"
"14.7900,     0.0,"
"14.8000,     0.0,"
"14.8100,     0.0,"
"14.8200,     0.0,"
"14.8300,     0.0,"
"14.8400,     0.0,"
"14.8500,     0.0,"
"14.8600,     0.0,"
"14.8700,     0.0,"
"14.8800,     0.0,"
"14.8900,     0.0,"
"14.9000,     0.0,"
"14.9100,     0.0,"
"14.9200,     0.0,"
"14.9300,     0.0,"
"14.9400,     0.0,"
"14.9500,     0.0,"
"14.9600,     0.0,"
"14.9700,     0.0,"
"14.9800,     0.0,"
"14.9900,     0.0,"
"15.0000,     0.0,"
"15.0100,     0.0,"
"15.0200,     0.0,"
"15.0300,     0.0,"
"15.0400,     0.0,"
"15.0500,     0.0,"
"15.0600,     0.0,"
"15.0700,     0.0,"
"15.0800,     0.0,"
"15.0900,     0.0,"
"15.1000,     0.0,"
"15.1100,     0.0,"
"15.1200,     0.0,"
"15.1300,     0.0,"
"15.1400,     0.0,"
"15.1500,     0.0,"
"15.1600,     0.0,"
"15.1700,     0.0,"
"15.1800,     0.0,"
"15.1900,     0.0,"
"15.2000,     0.0,"
"15.2100,     0.0,"
"15.2200,     0.0,"
"15.2300,     0.0,"
"15.2400,     0.0,"
"15.2500,     0.0,"
"15.2600,     0.0,"
"15.2700,     0.0,"
"15.2800,     0.0,"
"15.2900,     0.0,"
"15.3000,     0.0,"
"15.3100,     0.0,"
"15.3200,     0.0,"
"15.3300,     0.0,"
"15.3400,     0.0,"
"15.3500,     0.0,"
#ENDOFDATA   : 
