# Supplementary material for: Zeolite Adsorption of Chloride from a Synthetic Alkali-Activated Cement Pore Solution
Source: Materials (Basel). 2019 Jun 24;12(12):2019. doi: 10.3390/ma12122019 (PMC6630726; doi:10.3390/ma12122019)
Supplement: Supplementary file 1 [file materials-12-02019-s001.zip › Raw Data for MDPI Repository/FAU/EDS/Faujasite Exposed.emsa.xlsx]

## Sheet: Faujasite Exposed.emsa
#FORMAT : EMSA/MAS Spectral Data File
#VERSION : 1.0
#TITLE : Base(21)
#DATE : 26-OCT-2018
#TIME : 13:45:12
#OWNER :
#NPOINTS : 1536
#NCOLUMNS : 1
#XUNITS : keV
#YUNITS : Intensity
#DATATYPE : XY
#XPERCHAN : 0.010000000
#OFFSET : 0.000000000
#CHOFFSET : 0.000000
#SIGNALTYPE : EDS
#XLABEL : X-Ray Energy
#YLABEL : X-Ray Intensity
#BEAMKV -kV: 15.0
#EMISSION -uA: 0.0000
#PROBECUR -nA: 7.5210
#BEAMDIAM -nm: 0.0
#MAGCAM : 75000.0
#OPERMODE : IMAG
#XTILTSTGE-dg: 0.000
#YTILTSTGE-dg: 0.000
#XPOSITION : -28.612
#YPOSITION : -7.800
#ZPOSITION : 10.863
#ELEVANGLE-dg: 40.31
#AZIMANGLE-dg: 150.00
#SOLIDANGL-sR: 0.0040
#LIVETIME -s: 28.290
#REALTIME -s: 30.998
#THCWIND -cm: 3.00E-05
#TAUWIND -cm: 2.00E-06
#TDEADLYR -cm: 1.00E-06
#EDSDET : SiUTW
#COMMENT : The following parameters are defined by Thermo Fisher Scientific
##INSTRUMENT : NSS
##DETNAME : Pioneer
##CONTAM : 0.00E+00
##CONTAMTYPE : NONE
##WORKDIST : 11.35
##STAGEROT : 0.000
##SLIDEPOS : 50.000
##CRYSTMATL : Si-Drift
##CRYSTAREA : 10.000
##CRYSTTHICK : 0.450
##WINTYPE : NORVAR
##CONTMATL : SDD_LELMT
##WINDCOAT : ALUMINUM
##WINDTHICK : 0.030
##DEADTIME : 2.708
##TIMECNSTNT : 6400
##EDSBOARDREV: 2
##ZEROWIDTH : 28.000
##DETECTS : 207177
##CONVERTS : 185506
##STORES : 185415
##ESCPKSREM : 1
##ZEROPKSREM : 0
##SUMPKSREM : 1
##ZEROCUTOFF : 0.000
##DETSUBTYPE : 3
##EXPONENT : 0.000
##LOWEVADJ : 0.000
##BEAMX : -1.000
##BEAMY : -1.000
##CHARGE : 0.00E+00
##QUANT_DATE : Fri Oct 26 13:45:44 2018
##QUANT_CHI : 9.851
##FITTYPE : 1
##MATRIXCORR : 1
##PEAKLAB : 0.270000 C Ka 2
##PEAKLAB : 0.521000 O Ka 2
##PEAKLAB : 1.043000 Na Ka 2
##PEAKLAB : 1.253000 Mg Ka 2
##PEAKLAB : 1.488000 Al Ka 2
##PEAKLAB : 1.739000 Si Ka 2
##PEAKLAB : 2.014000 P Ka 2
##PEAKLAB : 2.622000 Cl Ka 2
##PEAKLAB : 2.847000 Cl Kb 2
##PEAKLAB : 2.847000 Pd La1 1
##PEAKLAB : 3.314000 K Ka 2
##PEAKLAB : 3.685000 Ca Ka 2
##QUANT_ATNUM: NaK, 11
##QUANT_LNTP : NaK, 1
##QUANT_SRC : NaK, 1
##QUANT_NTCNT: NaK, 62088
##QUANT_CTERR: NaK, 329
##QUANT_STD : NaK,
##QUANT_CMPD : NaK, Na
##QUANT_KRT : NaK, 0.41433
##QUANT_KERR : NaK, 0.00220
##QUANT_FITC : NaK, 7.25150e-01
##QUANT_WTCON: NaK, 0.35756
##QUANT_ATCON: NaK, 0.29763
##QUANT_COCON: NaK, 0.35756
##QUANT_Z : NaK, 1.04913
##QUANT_A : NaK, 1.56756
##QUANT_F : NaK, 0.99880
##QUANT_KFACT: NaK, 0.00000
##QUANT_CATS : NaK, 0.00000
##QUANT_FITC1: NaK, 2.06318e-02
##QUANT_FITC2: NaK, -2.98279e-02
##QUANT_FIT_G: NaK, 9.09800e-01
##QUANT_PMTR0: NaK, 9.98874e-01
##QUANT_PMTR1: NaK, 1.71032e-01
##QUANT_PMTR2: NaK, 4.61061e-02
##QUANT_PMTR3: NaK, 1.35053e+00
##QUANT_ATNUM: PL, 15
##QUANT_LNTP : PL, 2
##QUANT_SRC : PL, 1
##QUANT_NTCNT: PL, 0
##QUANT_CTERR: PL, 4
##QUANT_STD : PL,
##QUANT_CMPD : PL, (null)
##QUANT_KRT : PL, 0.00000
##QUANT_KERR : PL, 0.00000
##QUANT_FITC : PL, 0.00000e+00
##QUANT_WTCON: PL, -1.00000
##QUANT_ATCON: PL, 0.00000
##QUANT_COCON: PL, 0.00000
##QUANT_Z : PL, 0.00000
##QUANT_A : PL, 0.00000
##QUANT_F : PL, 0.00000
##QUANT_KFACT: PL, 0.00000
##QUANT_CATS : PL, 0.00000
##QUANT_FITC1: PL, 0.00000e+00
##QUANT_FITC2: PL, 0.00000e+00
##QUANT_FIT_G: PL, 3.17828e-04
##QUANT_PMTR0: PL, 9.29053e-01
##QUANT_PMTR1: PL, 3.23770e+00
##QUANT_PMTR2: PL, 0.00000e+00
##QUANT_PMTR3: PL, 2.28034e+00
##QUANT_ATNUM: OK, 8
##QUANT_LNTP : OK, 1
##QUANT_SRC : OK, 1
##QUANT_NTCNT: OK, 25661
##QUANT_CTERR: OK, 199
##QUANT_STD : OK,
##QUANT_CMPD : OK, O
##QUANT_KRT : OK, 0.28077
##QUANT_KERR : OK, 0.00218
##QUANT_FITC : OK, 3.63306e-01
##QUANT_WTCON: OK, 0.34418
##QUANT_ATCON: OK, 0.41167
##QUANT_COCON: OK, 0.34418
##QUANT_Z : OK, 0.94949
##QUANT_A : OK, 2.45945
##QUANT_F : OK, 0.99915
##QUANT_KFACT: OK, 0.00000
##QUANT_CATS : OK, 0.00000
##QUANT_FITC1: OK, 1.21120e-02
##QUANT_FITC2: OK, -1.31793e-02
##QUANT_FIT_G: OK, 4.37015e-01
##QUANT_PMTR0: OK, 9.29053e-01
##QUANT_PMTR1: OK, 3.23770e+00
##QUANT_PMTR2: OK, 0.00000e+00
##QUANT_PMTR3: OK, 2.28034e+00
##QUANT_ATNUM: CaL, 20
##QUANT_LNTP : CaL, 2
##QUANT_SRC : CaL, 1
##QUANT_NTCNT: CaL, 0
##QUANT_CTERR: CaL, 0
##QUANT_STD : CaL,
##QUANT_CMPD : CaL, (null)
##QUANT_KRT : CaL, 0.00000
##QUANT_KERR : CaL, 0.00000
##QUANT_FITC : CaL, 0.00000e+00
##QUANT_WTCON: CaL, -1.00000
##QUANT_ATCON: CaL, 0.00000
##QUANT_COCON: CaL, 0.00000
##QUANT_Z : CaL, 0.00000
##QUANT_A : CaL, 0.00000
##QUANT_F : CaL, 0.00000
##QUANT_KFACT: CaL, 0.00000
##QUANT_CATS : CaL, 0.00000
##QUANT_FITC1: CaL, 0.00000e+00
##QUANT_FITC2: CaL, 0.00000e+00
##QUANT_FIT_G: CaL, 0.00000e+00
##QUANT_PMTR0: CaL, 9.29053e-01
##QUANT_PMTR1: CaL, 3.23770e+00
##QUANT_PMTR2: CaL, 0.00000e+00
##QUANT_PMTR3: CaL, 2.28034e+00
##QUANT_ATNUM: CK, 6
##QUANT_LNTP : CK, 1
##QUANT_SRC : CK, 1
##QUANT_NTCNT: CK, 4797
##QUANT_CTERR: CK, 78
##QUANT_STD : CK,
##QUANT_CMPD : CK, C
##QUANT_KRT : CK, 0.03441
##QUANT_KERR : CK, 0.00056
##QUANT_FITC : CK, 7.00788e-02
##QUANT_WTCON: CK, 0.10494
##QUANT_ATCON: CK, 0.16719
##QUANT_COCON: CK, 0.10494
##QUANT_Z : CK, 0.89666
##QUANT_A : CK, 6.47534
##QUANT_F : CK, 0.99959
##QUANT_KFACT: CK, 0.00000
##QUANT_CATS : CK, 0.00000
##QUANT_FITC1: CK, 1.81717e-03
##QUANT_FITC2: CK, -7.31066e-03
##QUANT_FIT_G: CK, 9.66467e-02
##QUANT_PMTR0: CK, 9.29053e-01
##QUANT_PMTR1: CK, 3.23770e+00
##QUANT_PMTR2: CK, 0.00000e+00
##QUANT_PMTR3: CK, 2.28034e+00
##QUANT_ATNUM: PK, 15
##QUANT_LNTP : PK, 1
##QUANT_SRC : PK, 1
##QUANT_NTCNT: PK, 796
##QUANT_CTERR: PK, 74
##QUANT_STD : PK,
##QUANT_CMPD : PK, P
##QUANT_KRT : PK, 0.00599
##QUANT_KERR : PK, 0.00056
##QUANT_FITC : PK, 1.63032e-02
##QUANT_WTCON: PK, 0.00449
##QUANT_ATCON: PK, 0.00277
##QUANT_COCON: PK, 0.00449
##QUANT_Z : PK, 1.08735
##QUANT_A : PK, 1.31506
##QUANT_F : PK, 0.99851
##QUANT_KFACT: PK, 0.00000
##QUANT_CATS : PK, 0.00000
##QUANT_FITC1: PK, 0.00000e+00
##QUANT_FITC2: PK, 0.00000e+00
##QUANT_FIT_G: PK, 6.26136e-03
##QUANT_PMTR0: PK, 9.98874e-01
##QUANT_PMTR1: PK, 1.71032e-01
##QUANT_PMTR2: PK, 4.61061e-02
##QUANT_PMTR3: PK, 1.35053e+00
##QUANT_ATNUM: CaK, 20
##QUANT_LNTP : CaK, 1
##QUANT_SRC : CaK, 1
##QUANT_NTCNT: CaK, 1182
##QUANT_CTERR: CaK, 64
##QUANT_STD : CaK,
##QUANT_CMPD : CaK, Ca
##QUANT_KRT : CaK, 0.01754
##QUANT_KERR : CaK, 0.00095
##QUANT_FITC : CaK, 8.69698e-03
##QUANT_WTCON: CaK, 0.01055
##QUANT_ATCON: CaK, 0.00504
##QUANT_COCON: CaK, 0.01055
##QUANT_Z : CaK, 1.10067
##QUANT_A : CaK, 1.04038
##QUANT_F : CaK, 1.00000
##QUANT_KFACT: CaK, 0.00000
##QUANT_CATS : CaK, 0.00000
##QUANT_FITC1: CaK, 5.47018e-04
##QUANT_FITC2: CaK, 0.00000e+00
##QUANT_FIT_G: CaK, 9.67726e-03
##QUANT_PMTR0: CaK, 9.98874e-01
##QUANT_PMTR1: CaK, 1.71032e-01
##QUANT_PMTR2: CaK, 4.61061e-02
##QUANT_PMTR3: CaK, 1.35053e+00
##QUANT_ATNUM: KL, 19
##QUANT_LNTP : KL, 2
##QUANT_SRC : KL, 1
##QUANT_NTCNT: KL, 0
##QUANT_CTERR: KL, 129
##QUANT_STD : KL,
##QUANT_CMPD : KL, (null)
##QUANT_KRT : KL, 0.00000
##QUANT_KERR : KL, 0.00000
##QUANT_FITC : KL, 0.00000e+00
##QUANT_WTCON: KL, -1.00000
##QUANT_ATCON: KL, 0.00000
##QUANT_COCON: KL, 0.00000
##QUANT_Z : KL, 0.00000
##QUANT_A : KL, 0.00000
##QUANT_F : KL, 0.00000
##QUANT_KFACT: KL, 0.00000
##QUANT_CATS : KL, 0.00000
##QUANT_FITC1: KL, 0.00000e+00
##QUANT_FITC2: KL, 0.00000e+00
##QUANT_FIT_G: KL, 1.97860e-02
##QUANT_PMTR0: KL, 9.29053e-01
##QUANT_PMTR1: KL, 3.23770e+00
##QUANT_PMTR2: KL, 0.00000e+00
##QUANT_PMTR3: KL, 2.28034e+00
##QUANT_ATNUM: ClK, 17
##QUANT_LNTP : ClK, 1
##QUANT_SRC : ClK, 1
##QUANT_NTCNT: ClK, 5430
##QUANT_CTERR: ClK, 93
##QUANT_STD : ClK,
##QUANT_CMPD : ClK, Cl
##QUANT_KRT : ClK, 0.05425
##QUANT_KERR : ClK, 0.00093
##QUANT_FITC : ClK, 3.65532e-02
##QUANT_WTCON: ClK, 0.03591
##QUANT_ATCON: ClK, 0.01938
##QUANT_COCON: ClK, 0.03591
##QUANT_Z : ClK, 1.11725
##QUANT_A : ClK, 1.12861
##QUANT_F : ClK, 0.99915
##QUANT_KFACT: ClK, 0.00000
##QUANT_CATS : ClK, 0.00000
##QUANT_FITC1: ClK, 2.00264e-03
##QUANT_FITC2: ClK, 0.00000e+00
##QUANT_FIT_G: ClK, 4.84605e-02
##QUANT_PMTR0: ClK, 9.98874e-01
##QUANT_PMTR1: ClK, 1.71032e-01
##QUANT_PMTR2: ClK, 4.61061e-02
##QUANT_PMTR3: ClK, 1.35053e+00
##QUANT_ATNUM: MgK, 12
##QUANT_LNTP : MgK, 1
##QUANT_SRC : MgK, 1
##QUANT_NTCNT: MgK, 0
##QUANT_CTERR: MgK, 43
##QUANT_STD : MgK,
##QUANT_CMPD : MgK, Mg
##QUANT_KRT : MgK, 0.00000
##QUANT_KERR : MgK, 0.00000
##QUANT_FITC : MgK, 0.00000e+00
##QUANT_WTCON: MgK, 0.00000
##QUANT_ATCON: MgK, 0.00000
##QUANT_COCON: MgK, 0.00000
##QUANT_Z : MgK, 1.01149
##QUANT_A : MgK, 2.02834
##QUANT_F : MgK, 0.99727
##QUANT_KFACT: MgK, 0.00000
##QUANT_CATS : MgK, 0.00000
##QUANT_FITC1: MgK, 0.00000e+00
##QUANT_FITC2: MgK, 0.00000e+00
##QUANT_FIT_G: MgK, 1.15864e-03
##QUANT_PMTR0: MgK, 9.98874e-01
##QUANT_PMTR1: MgK, 1.71032e-01
##QUANT_PMTR2: MgK, 4.61061e-02
##QUANT_PMTR3: MgK, 1.35053e+00
##QUANT_ATNUM: AlK, 13
##QUANT_LNTP : AlK, 1
##QUANT_SRC : AlK, 1
##QUANT_NTCNT: AlK, 1681
##QUANT_CTERR: AlK, 128
##QUANT_STD : AlK,
##QUANT_CMPD : AlK, Al
##QUANT_KRT : AlK, 0.01132
##QUANT_KERR : AlK, 0.00087
##QUANT_FITC : AlK, 1.75144e-02
##QUANT_WTCON: AlK, 0.00988
##QUANT_ATCON: AlK, 0.00701
##QUANT_COCON: AlK, 0.00988
##QUANT_Z : AlK, 1.06919
##QUANT_A : AlK, 1.55959
##QUANT_F : AlK, 0.99614
##QUANT_KFACT: AlK, 0.00000
##QUANT_CATS : AlK, 0.00000
##QUANT_FITC1: AlK, 5.07504e-04
##QUANT_FITC2: AlK, -2.01693e-03
##QUANT_FIT_G: AlK, 1.88468e-02
##QUANT_PMTR0: AlK, 9.98874e-01
##QUANT_PMTR1: AlK, 1.71032e-01
##QUANT_PMTR2: AlK, 4.61061e-02
##QUANT_PMTR3: AlK, 1.35053e+00
##QUANT_ATNUM: ClL, 17
##QUANT_LNTP : ClL, 2
##QUANT_SRC : ClL, 1
##QUANT_NTCNT: ClL, 25
##QUANT_CTERR: ClL, 2
##QUANT_STD : ClL,
##QUANT_CMPD : ClL, (null)
##QUANT_KRT : ClL, 0.00000
##QUANT_KERR : ClL, 0.00000
##QUANT_FITC : ClL, 5.75249e-04
##QUANT_WTCON: ClL, -1.00000
##QUANT_ATCON: ClL, 0.00000
##QUANT_COCON: ClL, 0.00000
##QUANT_Z : ClL, 0.00000
##QUANT_A : ClL, 0.00000
##QUANT_F : ClL, 0.00000
##QUANT_KFACT: ClL, 0.00000
##QUANT_CATS : ClL, 0.00000
##QUANT_FITC1: ClL, 0.00000e+00
##QUANT_FITC2: ClL, 0.00000e+00
##QUANT_FIT_G: ClL, 0.00000e+00
##QUANT_PMTR0: ClL, 9.29053e-01
##QUANT_PMTR1: ClL, 3.23770e+00
##QUANT_PMTR2: ClL, 0.00000e+00
##QUANT_PMTR3: ClL, 2.28034e+00
##QUANT_ATNUM: SiL, 14
##QUANT_LNTP : SiL, 2
##QUANT_SRC : SiL, 1
##QUANT_NTCNT: SiL, 0
##QUANT_CTERR: SiL, 0
##QUANT_STD : SiL,
##QUANT_CMPD : SiL, (null)
##QUANT_KRT : SiL, 0.00000
##QUANT_KERR : SiL, 0.00000
##QUANT_FITC : SiL, 0.00000e+00
##QUANT_WTCON: SiL, -1.00000
##QUANT_ATCON: SiL, 0.00000
##QUANT_COCON: SiL, 0.00000
##QUANT_Z : SiL, 0.00000
##QUANT_A : SiL, 0.00000
##QUANT_F : SiL, 0.00000
##QUANT_KFACT: SiL, 0.00000
##QUANT_CATS : SiL, 0.00000
##QUANT_FITC1: SiL, 0.00000e+00
##QUANT_FITC2: SiL, 0.00000e+00
##QUANT_FIT_G: SiL, 0.00000e+00
##QUANT_PMTR0: SiL, 9.29053e-01
##QUANT_PMTR1: SiL, 3.23770e+00
##QUANT_PMTR2: SiL, 0.00000e+00
##QUANT_PMTR3: SiL, 2.28034e+00
##QUANT_ATNUM: SiK, 14
##QUANT_LNTP : SiK, 1
##QUANT_SRC : SiK, 1
##QUANT_NTCNT: SiK, 22953
##QUANT_CTERR: SiK, 215
##QUANT_STD : SiK,
##QUANT_CMPD : SiK, Si
##QUANT_KRT : SiK, 0.17331
##QUANT_KERR : SiK, 0.00162
##QUANT_FITC : SiK, 1.90321e-01
##QUANT_WTCON: SiK, 0.12745
##QUANT_ATCON: SiK, 0.08684
##QUANT_COCON: SiK, 0.12745
##QUANT_Z : SiK, 1.04492
##QUANT_A : SiK, 1.34085
##QUANT_F : SiK, 0.99900
##QUANT_KFACT: SiK, 0.00000
##QUANT_CATS : SiK, 0.00000
##QUANT_FITC1: SiK, 7.92962e-03
##QUANT_FITC2: SiK, -3.40430e-03
##QUANT_FIT_G: SiK, 2.63563e-01
##QUANT_PMTR0: SiK, 9.98874e-01
##QUANT_PMTR1: SiK, 1.71032e-01
##QUANT_PMTR2: SiK, 4.61061e-02
##QUANT_PMTR3: SiK, 1.35053e+00
##QUANT_ATNUM: KK, 19
##QUANT_LNTP : KK, 1
##QUANT_SRC : KK, 1
##QUANT_NTCNT: KK, 631
##QUANT_CTERR: KK, 120
##QUANT_STD : KK,
##QUANT_CMPD : KK, K
##QUANT_KRT : KK, 0.00807
##QUANT_KERR : KK, 0.00153
##QUANT_FITC : KK, 4.98407e-03
##QUANT_WTCON: KK, 0.00504
##QUANT_ATCON: KK, 0.00247
##QUANT_COCON: KK, 0.00504
##QUANT_Z : KK, 1.12213
##QUANT_A : KK, 1.06149
##QUANT_F : KK, 0.99848
##QUANT_KFACT: KK, 0.00000
##QUANT_CATS : KK, 0.00000
##QUANT_FITC1: KK, 1.87539e-04
##QUANT_FITC2: KK, 3.53833e-04
##QUANT_FIT_G: KK, 4.90942e-03
##QUANT_PMTR0: KK, 9.98874e-01
##QUANT_PMTR1: KK, 1.71032e-01
##QUANT_PMTR2: KK, 4.61061e-02
##QUANT_PMTR3: KK, 1.35053e+00
#SPECTRUM :
0	0
0.01	0
0.02	0
0.03	0
0.04	0
0.05	0
0.06	0
0.07	0
0.08	0
0.09	0
0.1	0
0.11	0
0.12	0
0.13	0
0.14	0
0.15	0
0.16	0
0.17	0
0.18	0
0.19	0
0.2	39
0.21	118
0.22	201
0.23	370
0.24	552
0.25	838
0.26	1009
0.27	1144
0.28	956
0.29	620
0.3	349
0.31	179
0.32	96
0.33	72
0.34	68
0.35	86
0.36	113
0.37	128
0.38	168
0.39	276
0.4	368
0.41	451
0.42	585
0.43	639
0.44	757
0.45	837
0.46	944
0.47	1190
0.48	1522
0.49	2412
0.5	3206
0.51	4274
0.52	4484
0.53	3801
0.54	2723
0.55	1493
0.56	667
0.57	270
0.58	144
0.59	69
0.6	66
0.61	78
0.62	75
0.63	72
0.64	82
0.65	89
0.66	85
0.67	86
0.68	110
0.69	107
0.7	98
0.71	100
0.72	95
0.73	115
0.74	108
0.75	127
0.76	116
0.77	129
0.78	131
0.79	144
0.8	136
0.81	152
0.82	151
0.83	163
0.84	224
0.85	237
0.86	282
0.87	294
0.88	312
0.89	351
0.9	356
0.91	366
0.92	354
0.93	379
0.94	410
0.95	464
0.96	571
0.97	736
0.98	1168
0.99	1986
1	3450
1.01	5411
1.02	7486
1.03	9042
1.04	9266
1.05	8234
1.06	6335
1.07	4229
1.08	2394
1.09	1321
1.1	593
1.11	330
1.12	193
1.13	184
1.14	166
1.15	146
1.16	149
1.17	128
1.18	152
1.19	146
1.2	151
1.21	167
1.22	186
1.23	177
1.24	217
1.25	195
1.26	212
1.27	188
1.28	160
1.29	163
1.3	150
1.31	145
1.32	148
1.33	143
1.34	148
1.35	144
1.36	134
1.37	163
1.38	150
1.39	161
1.4	165
1.41	148
1.42	169
1.43	185
1.44	222
1.45	291
1.46	300
1.47	405
1.48	371
1.49	363
1.5	355
1.51	298
1.52	277
1.53	228
1.54	204
1.55	177
1.56	184
1.57	184
1.58	187
1.59	168
1.6	131
1.61	151
1.62	154
1.63	180
1.64	205
1.65	244
1.66	337
1.67	446
1.68	749
1.69	1101
1.7	1545
1.71	2052
1.72	2556
1.73	2777
1.74	2666
1.75	2479
1.76	2032
1.77	1496
1.78	1073
1.79	802
1.8	454
1.81	375
1.82	296
1.83	284
1.84	223
1.85	195
1.86	200
1.87	144
1.88	167
1.89	135
1.9	140
1.91	127
1.92	149
1.93	123
1.94	113
1.95	142
1.96	147
1.97	169
1.98	170
1.99	190
2	195
2.01	202
2.02	205
2.03	191
2.04	168
2.05	138
2.06	172
2.07	114
2.08	121
2.09	143
2.1	125
2.11	106
2.12	131
2.13	118
2.14	123
2.15	139
2.16	124
2.17	120
2.18	122
2.19	119
2.2	121
2.21	105
2.22	123
2.23	115
2.24	109
2.25	112
2.26	125
2.27	104
2.28	147
2.29	129
2.3	120
2.31	113
2.32	107
2.33	118
2.34	111
2.35	136
2.36	98
2.37	117
2.38	119
2.39	98
2.4	126
2.41	120
2.42	102
2.43	110
2.44	108
2.45	98
2.46	111
2.47	118
2.48	117
2.49	123
2.5	135
2.51	138
2.52	142
2.53	144
2.54	168
2.55	205
2.56	262
2.57	331
2.58	418
2.59	453
2.6	528
2.61	592
2.62	578
2.63	576
2.64	483
2.65	467
2.66	342
2.67	255
2.68	227
2.69	194
2.7	138
2.71	142
2.72	113
2.73	110
2.74	128
2.75	104
2.76	110
2.77	95
2.78	137
2.79	125
2.8	145
2.81	132
2.82	141
2.83	116
2.84	111
2.85	106
2.86	102
2.87	95
2.88	120
2.89	99
2.9	108
2.91	101
2.92	79
2.93	101
2.94	97
2.95	98
2.96	81
2.97	77
2.98	92
2.99	86
3	93
3.01	80
3.02	85
3.03	89
3.04	96
3.05	77
3.06	99
3.07	78
3.08	79
3.09	95
3.1	66
3.11	83
3.12	81
3.13	73
3.14	75
3.15	80
3.16	82
3.17	89
3.18	89
3.19	84
3.2	80
3.21	89
3.22	75
3.23	84
3.24	95
3.25	89
3.26	115
3.27	92
3.28	137
3.29	128
3.3	122
3.31	114
3.32	125
3.33	117
3.34	101
3.35	117
3.36	92
3.37	99
3.38	101
3.39	84
3.4	93
3.41	69
3.42	87
3.43	76
3.44	73
3.45	92
3.46	80
3.47	79
3.48	78
3.49	84
3.5	81
3.51	72
3.52	62
3.53	75
3.54	76
3.55	83
3.56	58
3.57	78
3.58	90
3.59	90
3.6	87
3.61	101
3.62	100
3.63	90
3.64	142
3.65	136
3.66	163
3.67	171
3.68	155
3.69	161
3.7	151
3.71	153
3.72	141
3.73	97
3.74	103
3.75	85
3.76	89
3.77	65
3.78	62
3.79	76
3.8	86
3.81	67
3.82	59
3.83	65
3.84	76
3.85	67
3.86	66
3.87	66
3.88	52
3.89	71
3.9	61
3.91	51
3.92	61
3.93	67
3.94	64
3.95	71
3.96	64
3.97	68
3.98	66
3.99	86
4	74
4.01	73
4.02	81
4.03	53
4.04	64
4.05	57
4.06	58
4.07	52
4.08	75
4.09	48
4.1	70
4.11	61
4.12	46
4.13	54
4.14	51
4.15	58
4.16	49
4.17	64
4.18	53
4.19	38
4.2	68
4.21	41
4.22	61
4.23	46
4.24	59
4.25	62
4.26	45
4.27	55
4.28	47
4.29	56
4.3	41
4.31	56
4.32	51
4.33	37
4.34	52
4.35	52
4.36	60
4.37	44
4.38	59
4.39	50
4.4	44
4.41	46
4.42	61
4.43	59
4.44	47
4.45	46
4.46	61
4.47	50
4.48	50
4.49	57
4.5	58
4.51	46
4.52	47
4.53	51
4.54	66
4.55	37
4.56	38
4.57	48
4.58	50
4.59	56
4.6	42
4.61	45
4.62	48
4.63	48
4.64	43
4.65	53
4.66	50
4.67	46
4.68	47
4.69	42
4.7	45
4.71	36
4.72	37
4.73	51
4.74	48
4.75	40
4.76	56
4.77	52
4.78	41
4.79	47
4.8	29
4.81	40
4.82	48
4.83	39
4.84	37
4.85	50
4.86	43
4.87	48
4.88	34
4.89	40
4.9	43
4.91	40
4.92	37
4.93	43
4.94	41
4.95	38
4.96	45
4.97	45
4.98	39
4.99	45
5	38
5.01	45
5.02	32
5.03	34
5.04	47
5.05	39
5.06	32
5.07	42
5.08	35
5.09	45
5.1	44
5.11	46
5.12	28
5.13	41
5.14	38
5.15	38
5.16	35
5.17	43
5.18	42
5.19	29
5.2	29
5.21	32
5.22	32
5.23	33
5.24	48
5.25	33
5.26	31
5.27	27
5.28	42
5.29	28
5.3	45
5.31	33
5.32	35
5.33	37
5.34	32
5.35	30
5.36	37
5.37	34
5.38	39
5.39	35
5.4	36
5.41	30
5.42	41
5.43	28
5.44	37
5.45	35
5.46	32
5.47	31
5.48	37
5.49	35
5.5	33
5.51	35
5.52	28
5.53	28
5.54	32
5.55	30
5.56	32
5.57	28
5.58	41
5.59	31
5.6	26
5.61	32
5.62	38
5.63	43
5.64	33
5.65	35
5.66	34
5.67	33
5.68	35
5.69	39
5.7	24
5.71	30
5.72	34
5.73	26
5.74	32
5.75	34
5.76	38
5.77	28
5.78	32
5.79	31
5.8	31
5.81	34
5.82	34
5.83	40
5.84	33
5.85	30
5.86	28
5.87	23
5.88	41
5.89	26
5.9	35
5.91	25
5.92	31
5.93	26
5.94	35
5.95	32
5.96	25
5.97	30
5.98	25
5.99	25
6	29
6.01	25
6.02	22
6.03	26
6.04	20
6.05	27
6.06	31
6.07	26
6.08	24
6.09	21
6.1	30
6.11	27
6.12	24
6.13	23
6.14	27
6.15	25
6.16	28
6.17	29
6.18	26
6.19	18
6.2	28
6.21	22
6.22	24
6.23	31
6.24	22
6.25	29
6.26	27
6.27	23
6.28	21
6.29	18
6.3	23
6.31	19
6.32	21
6.33	26
6.34	24
6.35	21
6.36	25
6.37	29
6.38	28
6.39	32
6.4	22
6.41	27
6.42	27
6.43	23
6.44	22
6.45	22
6.46	29
6.47	29
6.48	20
6.49	21
6.5	20
6.51	24
6.52	24
6.53	29
6.54	21
6.55	14
6.56	23
6.57	29
6.58	26
6.59	28
6.6	18
6.61	28
6.62	15
6.63	18
6.64	25
6.65	21
6.66	21
6.67	18
6.68	19
6.69	21
6.7	14
6.71	18
6.72	23
6.73	29
6.74	24
6.75	22
6.76	25
6.77	25
6.78	18
6.79	28
6.8	20
6.81	25
6.82	19
6.83	16
6.84	14
6.85	17
6.86	21
6.87	30
6.88	15
6.89	18
6.9	22
6.91	17
6.92	18
6.93	21
6.94	11
6.95	20
6.96	20
6.97	15
6.98	25
6.99	16
7	14
7.01	22
7.02	17
7.03	12
7.04	16
7.05	28
7.06	11
7.07	16
7.08	13
7.09	13
7.1	19
7.11	14
7.12	19
7.13	23
7.14	18
7.15	22
7.16	12
7.17	20
7.18	25
7.19	28
7.2	16
7.21	6
7.22	19
7.23	14
7.24	15
7.25	17
7.26	25
7.27	14
7.28	18
7.29	15
7.3	24
7.31	23
7.32	13
7.33	19
7.34	14
7.35	9
7.36	15
7.37	23
7.38	17
7.39	20
7.4	25
7.41	16
7.42	24
7.43	7
7.44	15
7.45	14
7.46	12
7.47	13
7.48	16
7.49	15
7.5	23
7.51	12
7.52	14
7.53	11
7.54	17
7.55	19
7.56	15
7.57	11
7.58	11
7.59	17
7.6	13
7.61	15
7.62	21
7.63	14
7.64	14
7.65	17
7.66	13
7.67	15
7.68	6
7.69	17
7.7	16
7.71	8
7.72	15
7.73	13
7.74	21
7.75	17
7.76	14
7.77	8
7.78	19
7.79	16
7.8	17
7.81	12
7.82	14
7.83	10
7.84	17
7.85	22
7.86	12
7.87	8
7.88	12
7.89	20
7.9	13
7.91	12
7.92	11
7.93	20
7.94	12
7.95	10
7.96	10
7.97	13
7.98	20
7.99	15
8	17
8.01	12
8.02	10
8.03	16
8.04	11
8.05	21
8.06	19
8.07	8
8.08	15
8.09	13
8.1	16
8.11	11
8.12	10
8.13	16
8.14	11
8.15	15
8.16	14
8.17	15
8.18	11
8.19	9
8.2	10
8.21	9
8.22	17
8.23	13
8.24	14
8.25	15
8.26	12
8.27	19
8.28	12
8.29	10
8.3	12
8.31	8
8.32	13
8.33	14
8.34	8
8.35	9
8.36	14
8.37	13
8.38	11
8.39	11
8.4	11
8.41	10
8.42	12
8.43	23
8.44	14
8.45	16
8.46	8
8.47	7
8.48	9
8.49	10
8.5	10
8.51	14
8.52	17
8.53	14
8.54	13
8.55	6
8.56	6
8.57	16
8.58	13
8.59	10
8.6	9
8.61	14
8.62	14
8.63	8
8.64	16
8.65	14
8.66	11
8.67	7
8.68	12
8.69	12
8.7	10
8.71	8
8.72	15
8.73	12
8.74	7
8.75	7
8.76	7
8.77	10
8.78	14
8.79	9
8.8	10
8.81	11
8.82	9
8.83	5
8.84	15
8.85	8
8.86	10
8.87	7
8.88	5
8.89	9
8.9	8
8.91	12
8.92	13
8.93	6
8.94	16
8.95	9
8.96	8
8.97	11
8.98	9
8.99	4
9	14
9.01	8
9.02	11
9.03	8
9.04	15
9.05	8
9.06	13
9.07	12
9.08	12
9.09	10
9.1	9
9.11	6
9.12	8
9.13	8
9.14	11
9.15	7
9.16	7
9.17	12
9.18	14
9.19	8
9.2	13
9.21	9
9.22	15
9.23	9
9.24	8
9.25	11
9.26	10
9.27	2
9.28	11
9.29	7
9.3	7
9.31	15
9.32	15
9.33	12
9.34	5
9.35	5
9.36	6
9.37	15
9.38	10
9.39	7
9.4	7
9.41	11
9.42	8
9.43	9
9.44	9
9.45	11
9.46	5
9.47	9
9.48	7
9.49	8
9.5	7
9.51	13
9.52	10
9.53	5
9.54	13
9.55	9
9.56	8
9.57	7
9.58	12
9.59	6
9.6	10
9.61	9
9.62	8
9.63	13
9.64	9
9.65	10
9.66	4
9.67	9
9.68	7
9.69	8
9.7	3
9.71	7
9.72	11
9.73	11
9.74	4
9.75	11
9.76	4
9.77	5
9.78	3
9.79	10
9.8	11
9.81	13
9.82	6
9.83	8
9.84	6
9.85	8
9.86	7
9.87	10
9.88	10
9.89	4
9.9	10
9.91	4
9.92	9
9.93	9
9.94	6
9.95	9
9.96	5
9.97	7
9.98	2
9.99	8
10	6
10.01	4
10.02	7
10.03	9
10.04	5
10.05	3
10.06	9
10.07	6
10.08	10
10.09	11
10.1	9
10.11	3
10.12	7
10.13	7
10.14	2
10.15	5
10.16	4
10.17	4
10.18	5
10.19	7
10.2	4
10.21	5
10.22	8
10.23	4
10.24	5
10.25	3
10.26	9
10.27	4
10.28	9
10.29	4
10.3	10
10.31	8
10.32	4
10.33	9
10.34	9
10.35	12
10.36	6
10.37	9
10.38	3
10.39	6
10.4	8
10.41	4
10.42	6
10.43	6
10.44	6
10.45	3
10.46	5
10.47	6
10.48	3
10.49	3
10.5	5
10.51	1
10.52	6
10.53	3
10.54	6
10.55	0
10.56	5
10.57	5
10.58	5
10.59	4
10.6	4
10.61	11
10.62	5
10.63	4
10.64	8
10.65	7
10.66	2
10.67	5
10.68	8
10.69	6
10.7	4
10.71	4
10.72	4
10.73	5
10.74	8
10.75	2
10.76	5
10.77	3
10.78	5
10.79	5
10.8	2
10.81	6
10.82	9
10.83	6
10.84	7
10.85	7
10.86	5
10.87	9
10.88	9
10.89	4
10.9	4
10.91	7
10.92	3
10.93	6
10.94	5
10.95	4
10.96	8
10.97	2
10.98	3
10.99	7
11	4
11.01	6
11.02	8
11.03	4
11.04	1
11.05	4
11.06	3
11.07	2
11.08	4
11.09	2
11.1	9
11.11	4
11.12	5
11.13	5
11.14	6
11.15	5
11.16	1
11.17	4
11.18	4
11.19	6
11.2	2
11.21	5
11.22	6
11.23	5
11.24	4
11.25	4
11.26	3
11.27	6
11.28	7
11.29	4
11.3	3
11.31	6
11.32	3
11.33	5
11.34	7
11.35	7
11.36	2
11.37	3
11.38	6
11.39	4
11.4	5
11.41	3
11.42	2
11.43	10
11.44	6
11.45	7
11.46	0
11.47	3
11.48	3
11.49	2
11.5	5
11.51	5
11.52	6
11.53	7
11.54	1
11.55	5
11.56	5
11.57	5
11.58	6
11.59	4
11.6	6
11.61	4
11.62	6
11.63	8
11.64	5
11.65	5
11.66	3
11.67	4
11.68	7
11.69	8
11.7	3
11.71	9
11.72	5
11.73	4
11.74	6
11.75	2
11.76	4
11.77	1
11.78	0
11.79	2
11.8	2
11.81	3
11.82	4
11.83	1
11.84	5
11.85	3
11.86	4
11.87	3
11.88	6
11.89	1
11.9	5
11.91	3
11.92	12
11.93	4
11.94	4
11.95	3
11.96	2
11.97	3
11.98	1
11.99	5
12	4
12.01	4
12.02	1
12.03	1
12.04	4
12.05	3
12.06	3
12.07	0
12.08	6
12.09	2
12.1	4
12.11	0
12.12	1
12.13	1
12.14	1
12.15	1
12.16	3
12.17	2
12.18	5
12.19	7
12.2	2
12.21	1
12.22	3
12.23	3
12.24	3
12.25	1
12.26	4
12.27	1
12.28	0
12.29	3
12.3	5
12.31	3
12.32	1
12.33	1
12.34	4
12.35	1
12.36	4
12.37	7
12.38	0
12.39	4
12.4	2
12.41	2
12.42	1
12.43	1
12.44	1
12.45	1
12.46	5
12.47	2
12.48	3
12.49	2
12.5	4
12.51	0
12.52	1
12.53	1
12.54	2
12.55	4
12.56	5
12.57	2
12.58	4
12.59	2
12.6	5
12.61	0
12.62	2
12.63	3
12.64	4
12.65	2
12.66	2
12.67	5
12.68	1
12.69	3
12.7	3
12.71	0
12.72	3
12.73	3
12.74	2
12.75	6
12.76	2
12.77	1
12.78	3
12.79	4
12.8	5
12.81	3
12.82	1
12.83	0
12.84	2
12.85	2
12.86	3
12.87	7
12.88	4
12.89	2
12.9	3
12.91	4
12.92	0
12.93	2
12.94	2
12.95	1
12.96	2
12.97	2
12.98	0
12.99	0
13	3
13.01	1
13.02	3
13.03	4
13.04	0
13.05	6
13.06	0
13.07	1
13.08	1
13.09	1
13.1	2
13.11	0
13.12	1
13.13	2
13.14	1
13.15	1
13.16	2
13.17	0
13.18	1
13.19	1
13.2	2
13.21	0
13.22	0
13.23	2
13.24	0
13.25	1
13.26	4
13.27	1
13.28	3
13.29	2
13.3	0
13.31	0
13.32	1
13.33	1
13.34	1
13.35	2
13.36	3
13.37	3
13.38	1
13.39	1
13.4	1
13.41	2
13.42	1
13.43	2
13.44	0
13.45	2
13.46	0
13.47	1
13.48	0
13.49	0
13.5	0
13.51	0
13.52	0
13.53	2
13.54	0
13.55	0
13.56	0
13.57	0
13.58	0
13.59	0
13.6	0
13.61	2
13.62	1
13.63	2
13.64	1
13.65	2
13.66	2
13.67	1
13.68	3
13.69	0
13.7	0
13.71	0
13.72	0
13.73	0
13.74	0
13.75	0
13.76	0
13.77	2
13.78	0
13.79	0
13.8	0
13.81	4
13.82	1
13.83	0
13.84	0
13.85	2
13.86	0
13.87	2
13.88	1
13.89	0
13.9	0
13.91	0
13.92	0
13.93	1
13.94	0
13.95	0
13.96	1
13.97	1
13.98	0
13.99	0
14	1
14.01	1
14.02	0
14.03	1
14.04	0
14.05	1
14.06	2
14.07	0
14.08	0
14.09	1
14.1	3
14.11	1
14.12	0
14.13	0
14.14	0
14.15	0
14.16	1
14.17	0
14.18	0
14.19	0
14.2	1
14.21	0
14.22	0
14.23	0
14.24	0
14.25	0
14.26	0
14.27	0
14.28	0
14.29	0
14.3	1
14.31	0
14.32	0
14.33	0
14.34	0
14.35	1
14.36	0
14.37	2
14.38	0
14.39	0
14.4	0
14.41	0
14.42	0
14.43	0
14.44	0
14.45	0
14.46	0
14.47	0
14.48	1
14.49	0
14.5	0
14.51	0
14.52	2
14.53	0
14.54	1
14.55	0
14.56	1
14.57	0
14.58	0
14.59	0
14.6	0
14.61	0
14.62	0
14.63	0
14.64	0
14.65	0
14.66	0
14.67	0
14.68	0
14.69	0
14.7	0
14.71	0
14.72	0
14.73	0
14.74	0
14.75	0
14.76	0
14.77	0
14.78	0
14.79	0
14.8	1
14.81	1
14.82	0
14.83	0
14.84	1
14.85	1
14.86	0
14.87	0
14.88	0
14.89	0
14.9	0
14.91	0
14.92	0
14.93	0
14.94	0
14.95	0
14.96	0
14.97	0
14.98	0
14.99	0
15	0
15.01	0
15.02	0
15.03	0
15.04	0
15.05	0
15.06	0
15.07	0
15.08	0
15.09	0
15.1	0
15.11	0
15.12	0
15.13	0
15.14	0
15.15	0
15.16	0
15.17	0
15.18	0
15.19	0
15.2	0
15.21	0
15.22	0
15.23	0
15.24	0
15.25	0
15.26	0
15.27	0
15.28	0
15.29	0
15.3	0
15.31	0
15.32	0
15.33	0
15.34	0
15.35	0
#ENDOFDATA :
