# Supplementary material for: Zeolite Adsorption of Chloride from a Synthetic Alkali-Activated Cement Pore Solution
Source: Materials (Basel). 2019 Jun 24;12(12):2019. doi: 10.3390/ma12122019 (PMC6630726; doi:10.3390/ma12122019)
Supplement: Supplementary file 1 [file materials-12-02019-s001.zip › Raw Data for MDPI Repository/FAU/faujasite exposed.txt]

2 Theta	Faujasite Exposed
5	103
5.02	84
5.04	114
5.06	104
5.08	92
5.1	108
5.12	95
5.14	106
5.16	97
5.18	106
5.2	74
5.22	108
5.24	88
5.26	102
5.28	93
5.3	97
5.32	75
5.34	108
5.36	106
5.38	111
5.4	84
5.42	100
5.44	92
5.46	89
5.48	94
5.5	106
5.52	90
5.54	86
5.56	79
5.58	96
5.6	84
5.62	98
5.64	109
5.66	101
5.68	103
5.7	101
5.72	96
5.74	96
5.76	88
5.78	103
5.8	100
5.82	105
5.84	77
5.86	95
5.88	94
5.9	96
5.92	96
5.94	101
5.96	88
5.98	111
6	114
6.02	114
6.04	127
6.06	134
6.08	121
6.1	118
6.12	135
6.14	114
6.16	137
6.18	131
6.2	145
6.22	151
6.24	167
6.26	212
6.28	203
6.3	224
6.32	223
6.34	234
6.36	306
6.38	259
6.4	267
6.42	304
6.44	314
6.46	375
6.48	490
6.5	553
6.52	686
6.54	670
6.56	679
6.58	648
6.6	564
6.62	471
6.64	424
6.66	334
6.68	228
6.7	163
6.72	134
6.74	103
6.76	121
6.78	92
6.8	85
6.82	99
6.84	81
6.86	79
6.88	72
6.9	96
6.92	82
6.94	89
6.96	68
6.98	79
7	64
7.02	74
7.04	72
7.06	55
7.08	64
7.1	64
7.12	59
7.14	61
7.16	53
7.18	67
7.2	56
7.22	57
7.24	57
7.26	59
7.28	74
7.3	65
7.32	54
7.34	72
7.36	53
7.38	68
7.4	50
7.42	64
7.44	65
7.46	65
7.48	49
7.5	32
7.52	47
7.54	64
7.56	57
7.58	35
7.6	40
7.62	57
7.64	55
7.66	52
7.68	67
7.7	51
7.72	54
7.74	49
7.76	49
7.78	47
7.8	56
7.82	51
7.84	45
7.86	47
7.88	49
7.9	42
7.92	45
7.94	57
7.96	40
7.98	40
8	44
8.02	44
8.04	55
8.06	53
8.08	42
8.1	48
8.12	50
8.14	40
8.16	54
8.18	40
8.2	47
8.22	40
8.24	49
8.26	61
8.28	38
8.3	37
8.32	44
8.34	49
8.36	41
8.38	43
8.4	39
8.42	39
8.44	57
8.46	42
8.48	35
8.5	47
8.52	45
8.54	41
8.56	48
8.58	49
8.6	45
8.62	25
8.64	42
8.66	42
8.68	38
8.7	42
8.72	37
8.74	47
8.76	44
8.78	33
8.8	45
8.82	43
8.84	41
8.86	38
8.88	25
8.9	35
8.92	31
8.94	38
8.96	33
8.98	44
9	39
9.02	40
9.04	40
9.06	33
9.08	43
9.1	39
9.12	33
9.14	49
9.16	51
9.18	30
9.2	33
9.22	35
9.24	43
9.26	47
9.28	38
9.3	41
9.32	38
9.34	38
9.36	34
9.38	29
9.4	31
9.42	32
9.44	34
9.46	41
9.48	37
9.5	41
9.52	33
9.54	38
9.56	24
9.58	27
9.6	32
9.62	36
9.64	31
9.66	28
9.68	28
9.7	20
9.72	30
9.74	48
9.76	39
9.78	40
9.8	41
9.82	29
9.84	30
9.86	48
9.88	39
9.9	35
9.92	39
9.94	41
9.96	29
9.98	38
10	46
10.02	42
10.04	50
10.06	53
10.08	32
10.1	37
10.12	51
10.14	52
10.16	45
10.18	55
10.2	70
10.22	52
10.24	53
10.26	59
10.28	54
10.3	59
10.32	44
10.34	49
10.36	42
10.38	41
10.4	32
10.42	39
10.44	46
10.46	42
10.48	29
10.5	35
10.52	40
10.54	32
10.56	31
10.58	31
10.6	32
10.62	35
10.64	29
10.66	37
10.68	30
10.7	32
10.72	27
10.74	36
10.76	33
10.78	22
10.8	27
10.82	32
10.84	28
10.86	35
10.88	29
10.9	32
10.92	31
10.94	29
10.96	31
10.98	24
11	33
11.02	25
11.04	46
11.06	29
11.08	28
11.1	34
11.12	29
11.14	22
11.16	30
11.18	38
11.2	26
11.22	34
11.24	35
11.26	26
11.28	20
11.3	37
11.32	36
11.34	36
11.36	31
11.38	28
11.4	30
11.42	25
11.44	33
11.46	14
11.48	25
11.5	27
11.52	38
11.54	31
11.56	33
11.58	39
11.6	29
11.62	25
11.64	34
11.66	31
11.68	26
11.7	41
11.72	37
11.74	26
11.76	29
11.78	31
11.8	36
11.82	28
11.84	40
11.86	49
11.88	36
11.9	42
11.92	40
11.94	49
11.96	49
11.98	47
12	56
12.02	51
12.04	48
12.06	40
12.08	42
12.1	48
12.12	37
12.14	28
12.16	39
12.18	27
12.2	27
12.22	30
12.24	32
12.26	22
12.28	28
12.3	20
12.32	25
12.34	31
12.36	37
12.38	25
12.4	27
12.42	24
12.44	28
12.46	29
12.48	32
12.5	20
12.52	30
12.54	24
12.56	46
12.58	30
12.6	43
12.62	37
12.64	25
12.66	30
12.68	24
12.7	27
12.72	24
12.74	36
12.76	31
12.78	37
12.8	17
12.82	34
12.84	21
12.86	27
12.88	27
12.9	30
12.92	38
12.94	22
12.96	29
12.98	30
13	28
13.02	26
13.04	34
13.06	30
13.08	24
13.1	26
13.12	24
13.14	29
13.16	28
13.18	33
13.2	29
13.22	27
13.24	25
13.26	12
13.28	19
13.3	31
13.32	21
13.34	26
13.36	18
13.38	25
13.4	26
13.42	31
13.44	29
13.46	21
13.48	17
13.5	24
13.52	33
13.54	25
13.56	24
13.58	21
13.6	19
13.62	35
13.64	34
13.66	29
13.68	29
13.7	35
13.72	21
13.74	31
13.76	19
13.78	22
13.8	26
13.82	32
13.84	21
13.86	30
13.88	32
13.9	28
13.92	28
13.94	32
13.96	43
13.98	31
14	41
14.02	38
14.04	30
14.06	28
14.08	26
14.1	41
14.12	32
14.14	29
14.16	38
14.18	26
14.2	27
14.22	36
14.24	31
14.26	27
14.28	41
14.3	27
14.32	28
14.34	32
14.36	25
14.38	27
14.4	33
14.42	26
14.44	27
14.46	29
14.48	33
14.5	30
14.52	39
14.54	23
14.56	29
14.58	26
14.6	28
14.62	35
14.64	39
14.66	32
14.68	33
14.7	27
14.72	30
14.74	31
14.76	34
14.78	33
14.8	30
14.82	28
14.84	26
14.86	31
14.88	37
14.9	25
14.92	30
14.94	36
14.96	35
14.98	35
15	30
15.02	23
15.04	31
15.06	31
15.08	22
15.1	31
15.12	43
15.14	37
15.16	27
15.18	34
15.2	36
15.22	33
15.24	32
15.26	35
15.28	33
15.3	32
15.32	33
15.34	46
15.36	46
15.38	43
15.4	39
15.42	35
15.44	39
15.46	29
15.48	30
15.5	32
15.52	35
15.54	40
15.56	43
15.58	44
15.6	56
15.62	53
15.64	67
15.66	66
15.68	74
15.7	61
15.72	72
15.74	59
15.76	59
15.78	66
15.8	58
15.82	36
15.84	30
15.86	43
15.88	31
15.9	26
15.92	37
15.94	24
15.96	30
15.98	37
16	25
16.02	30
16.04	40
16.06	37
16.08	34
16.1	29
16.12	25
16.14	28
16.16	26
16.18	28
16.2	29
16.22	30
16.24	26
16.26	30
16.28	25
16.3	32
16.32	29
16.34	37
16.36	32
16.38	28
16.4	32
16.42	31
16.44	28
16.46	25
16.48	26
16.5	28
16.52	27
16.54	34
16.56	24
16.58	32
16.6	37
16.62	30
16.64	29
16.66	39
16.68	27
16.7	37
16.72	21
16.74	27
16.76	36
16.78	31
16.8	26
16.82	36
16.84	25
16.86	37
16.88	35
16.9	27
16.92	27
16.94	33
16.96	39
16.98	38
17	37
17.02	27
17.04	24
17.06	35
17.08	38
17.1	41
17.12	30
17.14	19
17.16	36
17.18	24
17.2	31
17.22	18
17.24	21
17.26	37
17.28	45
17.3	30
17.32	34
17.34	25
17.36	29
17.38	21
17.4	27
17.42	29
17.44	34
17.46	35
17.48	33
17.5	30
17.52	37
17.54	32
17.56	35
17.58	32
17.6	45
17.62	23
17.64	37
17.66	28
17.68	23
17.7	32
17.72	33
17.74	28
17.76	44
17.78	28
17.8	34
17.82	31
17.84	30
17.86	32
17.88	38
17.9	38
17.92	37
17.94	40
17.96	40
17.98	35
18	32
18.02	43
18.04	65
18.06	46
18.08	54
18.1	51
18.12	69
18.14	64
18.16	41
18.18	65
18.2	68
18.22	59
18.24	60
18.26	59
18.28	44
18.3	43
18.32	48
18.34	59
18.36	45
18.38	30
18.4	39
18.42	38
18.44	32
18.46	25
18.48	31
18.5	27
18.52	45
18.54	30
18.56	37
18.58	32
18.6	34
18.62	23
18.64	27
18.66	32
18.68	47
18.7	34
18.72	39
18.74	31
18.76	33
18.78	27
18.8	33
18.82	33
18.84	24
18.86	20
18.88	25
18.9	24
18.92	23
18.94	36
18.96	21
18.98	15
19	16
19.02	18
19.04	24
19.06	19
19.08	24
19.1	24
19.12	19
19.14	25
19.16	20
19.18	14
19.2	14
19.22	14
19.24	28
19.26	24
19.28	17
19.3	19
19.32	20
19.34	25
19.36	21
19.38	17
19.4	20
19.42	31
19.44	29
19.46	23
19.48	22
19.5	22
19.52	24
19.54	19
19.56	17
19.58	22
19.6	24
19.62	15
19.64	22
19.66	9
19.68	20
19.7	16
19.72	23
19.74	19
19.76	22
19.78	14
19.8	17
19.82	23
19.84	14
19.86	19
19.88	18
19.9	23
19.92	24
19.94	19
19.96	17
19.98	19
20	18
20.02	28
20.04	23
20.06	14
20.08	24
20.1	24
20.12	16
20.14	21
20.16	15
20.18	20
20.2	25
20.22	15
20.24	22
20.26	26
20.28	29
20.3	23
20.32	34
20.34	27
20.36	36
20.38	31
20.4	31
20.42	35
20.44	30
20.46	28
20.48	23
20.5	25
20.52	18
20.54	25
20.56	19
20.58	12
20.6	31
20.62	18
20.64	23
20.66	17
20.68	26
20.7	19
20.72	16
20.74	19
20.76	16
20.78	17
20.8	18
20.82	14
20.84	20
20.86	9
20.88	16
20.9	16
20.92	17
20.94	17
20.96	14
20.98	17
21	17
21.02	16
21.04	20
21.06	17
21.08	31
21.1	19
21.12	15
21.14	14
21.16	17
21.18	14
21.2	14
21.22	20
21.24	14
21.26	19
21.28	20
21.3	21
21.32	32
21.34	19
21.36	21
21.38	22
21.4	21
21.42	24
21.44	10
21.46	16
21.48	18
21.5	16
21.52	11
21.54	16
21.56	15
21.58	20
21.6	16
21.62	19
21.64	15
21.66	17
21.68	8
21.7	18
21.72	27
21.74	18
21.76	18
21.78	15
21.8	25
21.82	12
21.84	18
21.86	18
21.88	16
21.9	17
21.92	13
21.94	15
21.96	11
21.98	15
22	16
22.02	24
22.04	19
22.06	18
22.08	17
22.1	15
22.12	17
22.14	17
22.16	12
22.18	17
22.2	14
22.22	12
22.24	29
22.26	18
22.28	19
22.3	24
22.32	9
22.34	21
22.36	9
22.38	22
22.4	13
22.42	12
22.44	22
22.46	13
22.48	26
22.5	23
22.52	15
22.54	20
22.56	15
22.58	14
22.6	17
22.62	19
22.64	16
22.66	25
22.68	18
22.7	18
22.72	23
22.74	24
22.76	17
22.78	22
22.8	24
22.82	18
22.84	17
22.86	27
22.88	27
22.9	12
22.92	19
22.94	25
22.96	14
22.98	18
23	15
23.02	20
23.04	17
23.06	22
23.08	20
23.1	15
23.12	12
23.14	13
23.16	17
23.18	16
23.2	21
23.22	15
23.24	10
23.26	20
23.28	11
23.3	15
23.32	23
23.34	15
23.36	18
23.38	13
23.4	20
23.42	18
23.44	18
23.46	20
23.48	26
23.5	25
23.52	30
23.54	34
23.56	35
23.58	43
23.6	44
23.62	58
23.64	56
23.66	51
23.68	51
23.7	51
23.72	43
23.74	28
23.76	37
23.78	35
23.8	38
23.82	15
23.84	24
23.86	18
23.88	22
23.9	16
23.92	37
23.94	22
23.96	18
23.98	27
24	26
24.02	17
24.04	16
24.06	12
24.08	17
24.1	17
24.12	15
24.14	14
24.16	17
24.18	18
24.2	13
24.22	20
24.24	23
24.26	10
24.28	14
24.3	14
24.32	19
24.34	15
24.36	12
24.38	14
24.4	17
24.42	7
24.44	15
24.46	14
24.48	19
24.5	13
24.52	18
24.54	10
24.56	12
24.58	11
24.6	20
24.62	18
24.64	14
24.66	14
24.68	16
24.7	12
24.72	11
24.74	13
24.76	9
24.78	9
24.8	8
24.82	12
24.84	12
24.86	10
24.88	13
24.9	12
24.92	10
24.94	11
24.96	10
24.98	14
25	16
25.02	15
25.04	16
25.06	10
25.08	14
25.1	16
25.12	18
25.14	19
25.16	9
25.18	12
25.2	8
25.22	6
25.24	15
25.26	13
25.28	10
25.3	14
25.32	9
25.34	14
25.36	8
25.38	9
25.4	12
25.42	19
25.44	12
25.46	12
25.48	15
25.5	17
25.52	15
25.54	16
25.56	17
25.58	19
25.6	12
25.62	12
25.64	17
25.66	19
25.68	15
25.7	15
25.72	15
25.74	20
25.76	21
25.78	23
25.8	25
25.82	34
25.84	20
25.86	23
25.88	24
25.9	29
25.92	11
25.94	15
25.96	16
25.98	23
26	16
26.02	14
26.04	17
26.06	16
26.08	12
26.1	14
26.12	15
26.14	12
26.16	10
26.18	18
26.2	15
26.22	15
26.24	15
26.26	19
26.28	14
26.3	19
26.32	19
26.34	13
26.36	21
26.38	16
26.4	18
26.42	13
26.44	9
26.46	15
26.48	15
26.5	13
26.52	12
26.54	22
26.56	14
26.58	13
26.6	13
26.62	18
26.64	13
26.66	17
26.68	8
26.7	17
26.72	14
26.74	21
26.76	18
26.78	16
26.8	18
26.82	16
26.84	23
26.86	32
26.88	19
26.9	23
26.92	21
26.94	30
26.96	32
26.98	33
27	48
27.02	32
27.04	36
27.06	39
27.08	23
27.1	23
27.12	21
27.14	15
27.16	14
27.18	17
27.2	18
27.22	18
27.24	18
27.26	12
27.28	16
27.3	18
27.32	18
27.34	20
27.36	17
27.38	16
27.4	19
27.42	16
27.44	23
27.46	20
27.48	21
27.5	25
27.52	19
27.54	24
27.56	15
27.58	21
27.6	14
27.62	23
27.64	15
27.66	17
27.68	12
27.7	21
27.72	13
27.74	23
27.76	28
27.78	15
27.8	14
27.82	18
27.84	18
27.86	14
27.88	17
27.9	17
27.92	6
27.94	15
27.96	11
27.98	11
28	8
28.02	17
28.04	14
28.06	16
28.08	15
28.1	12
28.12	6
28.14	14
28.16	20
28.18	13
28.2	13
28.22	8
28.24	6
28.26	15
28.28	11
28.3	16
28.32	15
28.34	9
28.36	14
28.38	12
28.4	14
28.42	16
28.44	12
28.46	11
28.48	9
28.5	10
28.52	15
28.54	9
28.56	17
28.58	14
28.6	12
28.62	15
28.64	17
28.66	9
28.68	13
28.7	11
28.72	7
28.74	16
28.76	8
28.78	10
28.8	15
28.82	13
28.84	13
28.86	13
28.88	16
28.9	12
28.92	11
28.94	12
28.96	9
28.98	10
29	13
29.02	20
29.04	15
29.06	18
29.08	11
29.1	14
29.12	13
29.14	11
29.16	12
29.18	15
29.2	6
29.22	9
29.24	10
29.26	8
29.28	11
29.3	9
29.32	20
29.34	10
29.36	14
29.38	10
29.4	7
29.42	17
29.44	13
29.46	15
29.48	16
29.5	14
29.52	19
29.54	18
29.56	12
29.58	16
29.6	22
29.62	27
29.64	22
29.66	24
29.68	12
29.7	23
29.72	15
29.74	22
29.76	16
29.78	19
29.8	24
29.82	14
29.84	24
29.86	26
29.88	29
29.9	10
29.92	18
29.94	28
29.96	21
29.98	27
30	20
30.02	20
30.04	23
30.06	18
30.08	30
30.1	28
30.12	18
30.14	24
30.16	28
30.18	27
30.2	24
30.22	22
30.24	25
30.26	27
30.28	21
30.3	31
30.32	21
30.34	14
30.36	14
30.38	21
30.4	16
30.42	11
30.44	27
30.46	12
30.48	19
30.5	12
30.52	13
30.54	8
30.56	20
30.58	14
30.6	10
30.62	23
30.64	21
30.66	18
30.68	16
30.7	26
30.72	19
30.74	12
30.76	17
30.78	18
30.8	16
30.82	24
30.84	16
30.86	11
30.88	15
30.9	13
30.92	11
30.94	14
30.96	15
30.98	19
31	12
31.02	13
31.04	16
31.06	13
31.08	10
31.1	18
31.12	16
31.14	12
31.16	16
31.18	14
31.2	18
31.22	20
31.24	30
31.26	30
31.28	35
31.3	31
31.32	35
31.34	31
31.36	33
31.38	36
31.4	19
31.42	20
31.44	22
31.46	11
31.48	19
31.5	18
31.52	22
31.54	10
31.56	19
31.58	24
31.6	18
31.62	13
31.64	8
31.66	19
31.68	23
31.7	24
31.72	22
31.74	24
31.76	23
31.78	40
31.8	59
31.82	81
31.84	80
31.86	98
31.88	103
31.9	87
31.92	80
31.94	75
31.96	52
31.98	37
32	31
32.02	31
32.04	17
32.06	25
32.08	13
32.1	19
32.12	17
32.14	14
32.16	14
32.18	19
32.2	14
32.22	20
32.24	18
32.26	17
32.28	18
32.3	20
32.32	23
32.34	28
32.36	27
32.38	25
32.4	39
32.42	32
32.44	27
32.46	20
32.48	19
32.5	16
32.52	20
32.54	12
32.56	13
32.58	8
32.6	18
32.62	14
32.64	12
32.66	10
32.68	9
32.7	17
32.72	6
32.74	20
32.76	17
32.78	13
32.8	12
32.82	19
32.84	18
32.86	15
32.88	15
32.9	19
32.92	10
32.94	24
32.96	16
32.98	19
33	10
33.02	17
33.04	18
33.06	17
33.08	12
33.1	18
33.12	10
33.14	16
33.16	21
33.18	23
33.2	16
33.22	16
33.24	23
33.26	15
33.28	14
33.3	16
33.32	20
33.34	12
33.36	15
33.38	24
33.4	21
33.42	22
33.44	11
33.46	17
33.48	13
33.5	16
33.52	11
33.54	17
33.56	17
33.58	13
33.6	12
33.62	11
33.64	15
33.66	12
33.68	17
33.7	13
33.72	22
33.74	8
33.76	24
33.78	13
33.8	8
33.82	15
33.84	8
33.86	17
33.88	15
33.9	19
33.92	18
33.94	13
33.96	20
33.98	15
34	13
34.02	24
34.04	23
34.06	16
34.08	15
34.1	18
34.12	18
34.14	20
34.16	24
34.18	12
34.2	23
34.22	18
34.24	20
34.26	31
34.28	21
34.3	24
34.32	28
34.34	18
34.36	30
34.38	27
34.4	27
34.42	28
34.44	35
34.46	33
34.48	26
34.5	32
34.52	27
34.54	23
34.56	25
34.58	16
34.6	28
34.62	26
34.64	27
34.66	24
34.68	28
34.7	20
34.72	30
34.74	24
34.76	15
34.78	18
34.8	18
34.82	19
34.84	23
34.86	23
34.88	17
34.9	15
34.92	15
34.94	18
34.96	26
34.98	16
35	31
35.02	19
35.04	25
35.06	22
35.08	22
35.1	14
35.12	25
35.14	23
35.16	22
35.18	28
35.2	21
35.22	21
35.24	39
35.26	32
35.28	33
35.3	25
35.32	29
35.34	29
35.36	41
35.38	22
35.4	26
35.42	40
35.44	29
35.46	26
35.48	33
35.5	29
35.52	27
35.54	17
35.56	23
35.58	19
35.6	14
35.62	11
35.64	24
35.66	14
35.68	17
35.7	16
35.72	19
35.74	14
35.76	18
35.78	17
35.8	15
35.82	14
35.84	10
35.86	9
35.88	19
35.9	17
35.92	14
35.94	15
35.96	15
35.98	14
36	14
36.02	12
36.04	18
36.06	16
36.08	9
36.1	16
36.12	14
36.14	16
36.16	14
36.18	13
36.2	9
36.22	19
36.24	14
36.26	17
36.28	16
36.3	11
36.32	15
36.34	12
36.36	11
36.38	13
36.4	15
36.42	11
36.44	16
36.46	13
36.48	12
36.5	11
36.52	15
36.54	16
36.56	11
36.58	14
36.6	15
36.62	8
36.64	11
36.66	7
36.68	16
36.7	18
36.72	13
36.74	15
36.76	11
36.78	16
36.8	15
36.82	13
36.84	11
36.86	13
36.88	9
36.9	12
36.92	10
36.94	17
36.96	16
36.98	16
37	11
37.02	12
37.04	16
37.06	12
37.08	18
37.1	14
37.12	11
37.14	11
37.16	16
37.18	15
37.2	13
37.22	12
37.24	12
37.26	13
37.28	21
37.3	15
37.32	19
37.34	16
37.36	17
37.38	16
37.4	13
37.42	19
37.44	18
37.46	15
37.48	18
37.5	16
37.52	15
37.54	12
37.56	11
37.58	22
37.6	22
37.62	20
37.64	21
37.66	19
37.68	25
37.7	15
37.72	21
37.74	15
37.76	10
37.78	24
37.8	21
37.82	13
37.84	15
37.86	16
37.88	19
37.9	24
37.92	15
37.94	17
37.96	18
37.98	21
38	19
38.02	24
38.04	17
38.06	29
38.08	22
38.1	21
38.12	26
38.14	22
38.16	23
38.18	16
38.2	12
38.22	18
38.24	12
38.26	19
38.28	16
38.3	15
38.32	14
38.34	22
38.36	17
38.38	15
38.4	11
38.42	13
38.44	18
38.46	13
38.48	13
38.5	11
38.52	16
38.54	18
38.56	15
38.58	17
38.6	14
38.62	15
38.64	24
38.66	13
38.68	15
38.7	10
38.72	8
38.74	12
38.76	21
38.78	12
38.8	11
38.82	22
38.84	18
38.86	19
38.88	16
38.9	14
38.92	15
38.94	13
38.96	17
38.98	23
39	15
39.02	16
39.04	20
39.06	20
39.08	19
39.1	29
39.12	13
39.14	22
39.16	27
39.18	18
39.2	26
39.22	12
39.24	11
39.26	17
39.28	15
39.3	24
39.32	14
39.34	15
39.36	22
39.38	16
39.4	20
39.42	15
39.44	20
39.46	8
39.48	15
39.5	13
39.52	14
39.54	16
39.56	16
39.58	15
39.6	17
39.62	14
39.64	17
39.66	8
39.68	17
39.7	12
39.72	15
39.74	11
39.76	16
39.78	10
39.8	10
39.82	14
39.84	10
39.86	11
39.88	14
39.9	22
39.92	19
39.94	19
39.96	17
39.98	16
40	21
40.02	16
40.04	14
40.06	18
40.08	16
40.1	17
40.12	16
40.14	10
40.16	14
40.18	19
40.2	18
40.22	13
40.24	14
40.26	14
40.28	8
40.3	13
40.32	10
40.34	19
40.36	7
40.38	19
40.4	9
40.42	19
40.44	16
40.46	17
40.48	15
40.5	11
40.52	11
40.54	17
40.56	16
40.58	13
40.6	14
40.62	15
40.64	10
40.66	14
40.68	12
40.7	10
40.72	12
40.74	9
40.76	11
40.78	11
40.8	13
40.82	13
40.84	12
40.86	15
40.88	12
40.9	11
40.92	12
40.94	13
40.96	17
40.98	21
41	14
41.02	16
41.04	16
41.06	15
41.08	11
41.1	23
41.12	18
41.14	23
41.16	15
41.18	9
41.2	15
41.22	23
41.24	20
41.26	25
41.28	27
41.3	30
41.32	25
41.34	25
41.36	25
41.38	28
41.4	17
41.42	27
41.44	31
41.46	27
41.48	17
41.5	20
41.52	18
41.54	14
41.56	19
41.58	21
41.6	21
41.62	27
41.64	25
41.66	26
41.68	14
41.7	28
41.72	25
41.74	21
41.76	20
41.78	27
41.8	22
41.82	28
41.84	24
41.86	26
41.88	20
41.9	13
41.92	20
41.94	16
41.96	18
41.98	16
42	13
42.02	15
42.04	17
42.06	17
42.08	14
42.1	13
42.12	13
42.14	13
42.16	16
42.18	16
42.2	18
42.22	9
42.24	9
42.26	12
42.28	13
42.3	21
42.32	15
42.34	17
42.36	12
42.38	11
42.4	12
42.42	7
42.44	14
42.46	12
42.48	15
42.5	18
42.52	13
42.54	15
42.56	11
42.58	18
42.6	20
42.62	13
42.64	16
42.66	13
42.68	13
42.7	15
42.72	15
42.74	21
42.76	15
42.78	16
42.8	19
42.82	10
42.84	13
42.86	21
42.88	6
42.9	8
42.92	9
42.94	17
42.96	16
42.98	11
43	11
43.02	12
43.04	13
43.06	17
43.08	18
43.1	11
43.12	15
43.14	12
43.16	15
43.18	12
43.2	12
43.22	15
43.24	14
43.26	19
43.28	15
43.3	9
43.32	7
43.34	9
43.36	12
43.38	14
43.4	12
43.42	15
43.44	16
43.46	11
43.48	13
43.5	15
43.52	13
43.54	14
43.56	16
43.58	11
43.6	17
43.62	17
43.64	12
43.66	18
43.68	11
43.7	11
43.72	16
43.74	14
43.76	16
43.78	6
43.8	17
43.82	12
43.84	11
43.86	10
43.88	4
43.9	14
43.92	17
43.94	12
43.96	13
43.98	16
44	9
44.02	8
44.04	15
44.06	18
44.08	10
44.1	13
44.12	15
44.14	13
44.16	16
44.18	6
44.2	17
44.22	11
44.24	8
44.26	16
44.28	16
44.3	14
44.32	23
44.34	10
44.36	11
44.38	16
44.4	15
44.42	10
44.44	17
44.46	14
44.48	12
44.5	17
44.52	12
44.54	12
44.56	16
44.58	16
44.6	12
44.62	19
44.64	13
44.66	24
44.68	14
44.7	17
44.72	16
44.74	11
44.76	18
44.78	17
44.8	19
44.82	10
44.84	14
44.86	11
44.88	9
44.9	10
44.92	12
44.94	17
44.96	13
[truncated: 1,002 more rows]
