# Supplementary material for: Zeolite Adsorption of Chloride from a Synthetic Alkali-Activated Cement Pore Solution
Source: Materials (Basel). 2019 Jun 24;12(12):2019. doi: 10.3390/ma12122019 (PMC6630726; doi:10.3390/ma12122019)
Supplement: Supplementary file 1 [file materials-12-02019-s001.zip › Raw Data for MDPI Repository/FAU/Proprietary FIles/Faujasite Exposed 2.emsa]

#FORMAT      : EMSA/MAS Spectral Data File
#VERSION     : 1.0
#TITLE       : Base(21)
#DATE        : 26-OCT-2018
#TIME        : 13:45:12
#OWNER       : 
#NPOINTS     : 1536
#NCOLUMNS    : 1
#XUNITS      : keV
#YUNITS      : Intensity
#DATATYPE    : XY
#XPERCHAN    : 0.010000000
#OFFSET      : 0.000000000
#CHOFFSET    : 0.000000
#SIGNALTYPE  : EDS
#XLABEL      : X-Ray Energy
#YLABEL      : X-Ray Intensity
#BEAMKV   -kV: 15.0
#EMISSION -uA: 0.0000
#PROBECUR -nA: 7.5210
#BEAMDIAM -nm: 0.0
#MAGCAM      : 75000.0
#OPERMODE    : IMAG
#XTILTSTGE-dg: 0.000
#YTILTSTGE-dg: 0.000
#XPOSITION   : -28.612
#YPOSITION   : -7.800
#ZPOSITION   : 10.863
#ELEVANGLE-dg: 40.31
#AZIMANGLE-dg: 150.00
#SOLIDANGL-sR: 0.0040
#LIVETIME  -s: 28.290
#REALTIME  -s: 30.998
#THCWIND  -cm: 3.00E-05
#TAUWIND  -cm: 2.00E-06
#TDEADLYR -cm: 1.00E-06
#EDSDET      : SiUTW
#COMMENT     : The following parameters are defined by Thermo Fisher Scientific
##INSTRUMENT : NSS
##DETNAME    : Pioneer
##CONTAM     : 0.00E+00
##CONTAMTYPE : NONE
##WORKDIST   : 11.35
##STAGEROT   : 0.000
##SLIDEPOS   : 50.000
##CRYSTMATL  : Si-Drift
##CRYSTAREA  : 10.000
##CRYSTTHICK : 0.450
##WINTYPE    : NORVAR
##CONTMATL   : SDD_LELMT
##WINDCOAT   : ALUMINUM
##WINDTHICK  : 0.030
##DEADTIME   : 2.708
##TIMECNSTNT : 6400
##EDSBOARDREV: 2
##ZEROWIDTH  : 28.000
##DETECTS    : 207177
##CONVERTS   : 185506
##STORES     : 185415
##ESCPKSREM  : 1
##ZEROPKSREM : 0
##SUMPKSREM  : 1
##ZEROCUTOFF : 0.000
##DETSUBTYPE : 3
##EXPONENT   : 0.000
##LOWEVADJ   : 0.000
##BEAMX      : -1.000
##BEAMY      : -1.000
##CHARGE     : 0.00E+00
##QUANT_DATE : Fri Oct 26 13:45:44 2018
##QUANT_CHI  : 9.851
##FITTYPE    : 1
##MATRIXCORR : 1
##PEAKLAB    : 0.270000  C Ka  2
##PEAKLAB    : 0.521000  O Ka  2
##PEAKLAB    : 1.043000  Na Ka  2
##PEAKLAB    : 1.253000  Mg Ka  2
##PEAKLAB    : 1.488000  Al Ka  2
##PEAKLAB    : 1.739000  Si Ka  2
##PEAKLAB    : 2.014000  P Ka  2
##PEAKLAB    : 2.622000  Cl Ka  2
##PEAKLAB    : 2.847000  Cl Kb  2
##PEAKLAB    : 2.847000  Pd La1  1
##PEAKLAB    : 3.314000  K Ka  2
##PEAKLAB    : 3.685000  Ca Ka  2
##QUANT_ATNUM: NaK, 11
##QUANT_LNTP : NaK, 1
##QUANT_SRC  : NaK, 1
##QUANT_NTCNT: NaK, 62088
##QUANT_CTERR: NaK, 329
##QUANT_STD  : NaK, 
##QUANT_CMPD : NaK, Na
##QUANT_KRT  : NaK, 0.41433
##QUANT_KERR : NaK, 0.00220
##QUANT_FITC : NaK, 7.25150e-01
##QUANT_WTCON: NaK, 0.35756
##QUANT_ATCON: NaK, 0.29763
##QUANT_COCON: NaK, 0.35756
##QUANT_Z    : NaK, 1.04913
##QUANT_A    : NaK, 1.56756
##QUANT_F    : NaK, 0.99880
##QUANT_KFACT: NaK, 0.00000
##QUANT_CATS : NaK, 0.00000
##QUANT_FITC1: NaK, 2.06318e-02
##QUANT_FITC2: NaK, -2.98279e-02
##QUANT_FIT_G: NaK, 9.09800e-01
##QUANT_PMTR0: NaK, 9.98874e-01
##QUANT_PMTR1: NaK, 1.71032e-01
##QUANT_PMTR2: NaK, 4.61061e-02
##QUANT_PMTR3: NaK, 1.35053e+00
##QUANT_ATNUM: PL, 15
##QUANT_LNTP : PL, 2
##QUANT_SRC  : PL, 1
##QUANT_NTCNT: PL, 0
##QUANT_CTERR: PL, 4
##QUANT_STD  : PL, 
##QUANT_CMPD : PL, (null)
##QUANT_KRT  : PL, 0.00000
##QUANT_KERR : PL, 0.00000
##QUANT_FITC : PL, 0.00000e+00
##QUANT_WTCON: PL, -1.00000
##QUANT_ATCON: PL, 0.00000
##QUANT_COCON: PL, 0.00000
##QUANT_Z    : PL, 0.00000
##QUANT_A    : PL, 0.00000
##QUANT_F    : PL, 0.00000
##QUANT_KFACT: PL, 0.00000
##QUANT_CATS : PL, 0.00000
##QUANT_FITC1: PL, 0.00000e+00
##QUANT_FITC2: PL, 0.00000e+00
##QUANT_FIT_G: PL, 3.17828e-04
##QUANT_PMTR0: PL, 9.29053e-01
##QUANT_PMTR1: PL, 3.23770e+00
##QUANT_PMTR2: PL, 0.00000e+00
##QUANT_PMTR3: PL, 2.28034e+00
##QUANT_ATNUM: OK, 8
##QUANT_LNTP : OK, 1
##QUANT_SRC  : OK, 1
##QUANT_NTCNT: OK, 25661
##QUANT_CTERR: OK, 199
##QUANT_STD  : OK, 
##QUANT_CMPD : OK, O
##QUANT_KRT  : OK, 0.28077
##QUANT_KERR : OK, 0.00218
##QUANT_FITC : OK, 3.63306e-01
##QUANT_WTCON: OK, 0.34418
##QUANT_ATCON: OK, 0.41167
##QUANT_COCON: OK, 0.34418
##QUANT_Z    : OK, 0.94949
##QUANT_A    : OK, 2.45945
##QUANT_F    : OK, 0.99915
##QUANT_KFACT: OK, 0.00000
##QUANT_CATS : OK, 0.00000
##QUANT_FITC1: OK, 1.21120e-02
##QUANT_FITC2: OK, -1.31793e-02
##QUANT_FIT_G: OK, 4.37015e-01
##QUANT_PMTR0: OK, 9.29053e-01
##QUANT_PMTR1: OK, 3.23770e+00
##QUANT_PMTR2: OK, 0.00000e+00
##QUANT_PMTR3: OK, 2.28034e+00
##QUANT_ATNUM: CaL, 20
##QUANT_LNTP : CaL, 2
##QUANT_SRC  : CaL, 1
##QUANT_NTCNT: CaL, 0
##QUANT_CTERR: CaL, 0
##QUANT_STD  : CaL, 
##QUANT_CMPD : CaL, (null)
##QUANT_KRT  : CaL, 0.00000
##QUANT_KERR : CaL, 0.00000
##QUANT_FITC : CaL, 0.00000e+00
##QUANT_WTCON: CaL, -1.00000
##QUANT_ATCON: CaL, 0.00000
##QUANT_COCON: CaL, 0.00000
##QUANT_Z    : CaL, 0.00000
##QUANT_A    : CaL, 0.00000
##QUANT_F    : CaL, 0.00000
##QUANT_KFACT: CaL, 0.00000
##QUANT_CATS : CaL, 0.00000
##QUANT_FITC1: CaL, 0.00000e+00
##QUANT_FITC2: CaL, 0.00000e+00
##QUANT_FIT_G: CaL, 0.00000e+00
##QUANT_PMTR0: CaL, 9.29053e-01
##QUANT_PMTR1: CaL, 3.23770e+00
##QUANT_PMTR2: CaL, 0.00000e+00
##QUANT_PMTR3: CaL, 2.28034e+00
##QUANT_ATNUM: CK, 6
##QUANT_LNTP : CK, 1
##QUANT_SRC  : CK, 1
##QUANT_NTCNT: CK, 4797
##QUANT_CTERR: CK, 78
##QUANT_STD  : CK, 
##QUANT_CMPD : CK, C
##QUANT_KRT  : CK, 0.03441
##QUANT_KERR : CK, 0.00056
##QUANT_FITC : CK, 7.00788e-02
##QUANT_WTCON: CK, 0.10494
##QUANT_ATCON: CK, 0.16719
##QUANT_COCON: CK, 0.10494
##QUANT_Z    : CK, 0.89666
##QUANT_A    : CK, 6.47534
##QUANT_F    : CK, 0.99959
##QUANT_KFACT: CK, 0.00000
##QUANT_CATS : CK, 0.00000
##QUANT_FITC1: CK, 1.81717e-03
##QUANT_FITC2: CK, -7.31066e-03
##QUANT_FIT_G: CK, 9.66467e-02
##QUANT_PMTR0: CK, 9.29053e-01
##QUANT_PMTR1: CK, 3.23770e+00
##QUANT_PMTR2: CK, 0.00000e+00
##QUANT_PMTR3: CK, 2.28034e+00
##QUANT_ATNUM: PK, 15
##QUANT_LNTP : PK, 1
##QUANT_SRC  : PK, 1
##QUANT_NTCNT: PK, 796
##QUANT_CTERR: PK, 74
##QUANT_STD  : PK, 
##QUANT_CMPD : PK, P
##QUANT_KRT  : PK, 0.00599
##QUANT_KERR : PK, 0.00056
##QUANT_FITC : PK, 1.63032e-02
##QUANT_WTCON: PK, 0.00449
##QUANT_ATCON: PK, 0.00277
##QUANT_COCON: PK, 0.00449
##QUANT_Z    : PK, 1.08735
##QUANT_A    : PK, 1.31506
##QUANT_F    : PK, 0.99851
##QUANT_KFACT: PK, 0.00000
##QUANT_CATS : PK, 0.00000
##QUANT_FITC1: PK, 0.00000e+00
##QUANT_FITC2: PK, 0.00000e+00
##QUANT_FIT_G: PK, 6.26136e-03
##QUANT_PMTR0: PK, 9.98874e-01
##QUANT_PMTR1: PK, 1.71032e-01
##QUANT_PMTR2: PK, 4.61061e-02
##QUANT_PMTR3: PK, 1.35053e+00
##QUANT_ATNUM: CaK, 20
##QUANT_LNTP : CaK, 1
##QUANT_SRC  : CaK, 1
##QUANT_NTCNT: CaK, 1182
##QUANT_CTERR: CaK, 64
##QUANT_STD  : CaK, 
##QUANT_CMPD : CaK, Ca
##QUANT_KRT  : CaK, 0.01754
##QUANT_KERR : CaK, 0.00095
##QUANT_FITC : CaK, 8.69698e-03
##QUANT_WTCON: CaK, 0.01055
##QUANT_ATCON: CaK, 0.00504
##QUANT_COCON: CaK, 0.01055
##QUANT_Z    : CaK, 1.10067
##QUANT_A    : CaK, 1.04038
##QUANT_F    : CaK, 1.00000
##QUANT_KFACT: CaK, 0.00000
##QUANT_CATS : CaK, 0.00000
##QUANT_FITC1: CaK, 5.47018e-04
##QUANT_FITC2: CaK, 0.00000e+00
##QUANT_FIT_G: CaK, 9.67726e-03
##QUANT_PMTR0: CaK, 9.98874e-01
##QUANT_PMTR1: CaK, 1.71032e-01
##QUANT_PMTR2: CaK, 4.61061e-02
##QUANT_PMTR3: CaK, 1.35053e+00
##QUANT_ATNUM: KL, 19
##QUANT_LNTP : KL, 2
##QUANT_SRC  : KL, 1
##QUANT_NTCNT: KL, 0
##QUANT_CTERR: KL, 129
##QUANT_STD  : KL, 
##QUANT_CMPD : KL, (null)
##QUANT_KRT  : KL, 0.00000
##QUANT_KERR : KL, 0.00000
##QUANT_FITC : KL, 0.00000e+00
##QUANT_WTCON: KL, -1.00000
##QUANT_ATCON: KL, 0.00000
##QUANT_COCON: KL, 0.00000
##QUANT_Z    : KL, 0.00000
##QUANT_A    : KL, 0.00000
##QUANT_F    : KL, 0.00000
##QUANT_KFACT: KL, 0.00000
##QUANT_CATS : KL, 0.00000
##QUANT_FITC1: KL, 0.00000e+00
##QUANT_FITC2: KL, 0.00000e+00
##QUANT_FIT_G: KL, 1.97860e-02
##QUANT_PMTR0: KL, 9.29053e-01
##QUANT_PMTR1: KL, 3.23770e+00
##QUANT_PMTR2: KL, 0.00000e+00
##QUANT_PMTR3: KL, 2.28034e+00
##QUANT_ATNUM: ClK, 17
##QUANT_LNTP : ClK, 1
##QUANT_SRC  : ClK, 1
##QUANT_NTCNT: ClK, 5430
##QUANT_CTERR: ClK, 93
##QUANT_STD  : ClK, 
##QUANT_CMPD : ClK, Cl
##QUANT_KRT  : ClK, 0.05425
##QUANT_KERR : ClK, 0.00093
##QUANT_FITC : ClK, 3.65532e-02
##QUANT_WTCON: ClK, 0.03591
##QUANT_ATCON: ClK, 0.01938
##QUANT_COCON: ClK, 0.03591
##QUANT_Z    : ClK, 1.11725
##QUANT_A    : ClK, 1.12861
##QUANT_F    : ClK, 0.99915
##QUANT_KFACT: ClK, 0.00000
##QUANT_CATS : ClK, 0.00000
##QUANT_FITC1: ClK, 2.00264e-03
##QUANT_FITC2: ClK, 0.00000e+00
##QUANT_FIT_G: ClK, 4.84605e-02
##QUANT_PMTR0: ClK, 9.98874e-01
##QUANT_PMTR1: ClK, 1.71032e-01
##QUANT_PMTR2: ClK, 4.61061e-02
##QUANT_PMTR3: ClK, 1.35053e+00
##QUANT_ATNUM: MgK, 12
##QUANT_LNTP : MgK, 1
##QUANT_SRC  : MgK, 1
##QUANT_NTCNT: MgK, 0
##QUANT_CTERR: MgK, 43
##QUANT_STD  : MgK, 
##QUANT_CMPD : MgK, Mg
##QUANT_KRT  : MgK, 0.00000
##QUANT_KERR : MgK, 0.00000
##QUANT_FITC : MgK, 0.00000e+00
##QUANT_WTCON: MgK, 0.00000
##QUANT_ATCON: MgK, 0.00000
##QUANT_COCON: MgK, 0.00000
##QUANT_Z    : MgK, 1.01149
##QUANT_A    : MgK, 2.02834
##QUANT_F    : MgK, 0.99727
##QUANT_KFACT: MgK, 0.00000
##QUANT_CATS : MgK, 0.00000
##QUANT_FITC1: MgK, 0.00000e+00
##QUANT_FITC2: MgK, 0.00000e+00
##QUANT_FIT_G: MgK, 1.15864e-03
##QUANT_PMTR0: MgK, 9.98874e-01
##QUANT_PMTR1: MgK, 1.71032e-01
##QUANT_PMTR2: MgK, 4.61061e-02
##QUANT_PMTR3: MgK, 1.35053e+00
##QUANT_ATNUM: AlK, 13
##QUANT_LNTP : AlK, 1
##QUANT_SRC  : AlK, 1
##QUANT_NTCNT: AlK, 1681
##QUANT_CTERR: AlK, 128
##QUANT_STD  : AlK, 
##QUANT_CMPD : AlK, Al
##QUANT_KRT  : AlK, 0.01132
##QUANT_KERR : AlK, 0.00087
##QUANT_FITC : AlK, 1.75144e-02
##QUANT_WTCON: AlK, 0.00988
##QUANT_ATCON: AlK, 0.00701
##QUANT_COCON: AlK, 0.00988
##QUANT_Z    : AlK, 1.06919
##QUANT_A    : AlK, 1.55959
##QUANT_F    : AlK, 0.99614
##QUANT_KFACT: AlK, 0.00000
##QUANT_CATS : AlK, 0.00000
##QUANT_FITC1: AlK, 5.07504e-04
##QUANT_FITC2: AlK, -2.01693e-03
##QUANT_FIT_G: AlK, 1.88468e-02
##QUANT_PMTR0: AlK, 9.98874e-01
##QUANT_PMTR1: AlK, 1.71032e-01
##QUANT_PMTR2: AlK, 4.61061e-02
##QUANT_PMTR3: AlK, 1.35053e+00
##QUANT_ATNUM: ClL, 17
##QUANT_LNTP : ClL, 2
##QUANT_SRC  : ClL, 1
##QUANT_NTCNT: ClL, 25
##QUANT_CTERR: ClL, 2
##QUANT_STD  : ClL, 
##QUANT_CMPD : ClL, (null)
##QUANT_KRT  : ClL, 0.00000
##QUANT_KERR : ClL, 0.00000
##QUANT_FITC : ClL, 5.75249e-04
##QUANT_WTCON: ClL, -1.00000
##QUANT_ATCON: ClL, 0.00000
##QUANT_COCON: ClL, 0.00000
##QUANT_Z    : ClL, 0.00000
##QUANT_A    : ClL, 0.00000
##QUANT_F    : ClL, 0.00000
##QUANT_KFACT: ClL, 0.00000
##QUANT_CATS : ClL, 0.00000
##QUANT_FITC1: ClL, 0.00000e+00
##QUANT_FITC2: ClL, 0.00000e+00
##QUANT_FIT_G: ClL, 0.00000e+00
##QUANT_PMTR0: ClL, 9.29053e-01
##QUANT_PMTR1: ClL, 3.23770e+00
##QUANT_PMTR2: ClL, 0.00000e+00
##QUANT_PMTR3: ClL, 2.28034e+00
##QUANT_ATNUM: SiL, 14
##QUANT_LNTP : SiL, 2
##QUANT_SRC  : SiL, 1
##QUANT_NTCNT: SiL, 0
##QUANT_CTERR: SiL, 0
##QUANT_STD  : SiL, 
##QUANT_CMPD : SiL, (null)
##QUANT_KRT  : SiL, 0.00000
##QUANT_KERR : SiL, 0.00000
##QUANT_FITC : SiL, 0.00000e+00
##QUANT_WTCON: SiL, -1.00000
##QUANT_ATCON: SiL, 0.00000
##QUANT_COCON: SiL, 0.00000
##QUANT_Z    : SiL, 0.00000
##QUANT_A    : SiL, 0.00000
##QUANT_F    : SiL, 0.00000
##QUANT_KFACT: SiL, 0.00000
##QUANT_CATS : SiL, 0.00000
##QUANT_FITC1: SiL, 0.00000e+00
##QUANT_FITC2: SiL, 0.00000e+00
##QUANT_FIT_G: SiL, 0.00000e+00
##QUANT_PMTR0: SiL, 9.29053e-01
##QUANT_PMTR1: SiL, 3.23770e+00
##QUANT_PMTR2: SiL, 0.00000e+00
##QUANT_PMTR3: SiL, 2.28034e+00
##QUANT_ATNUM: SiK, 14
##QUANT_LNTP : SiK, 1
##QUANT_SRC  : SiK, 1
##QUANT_NTCNT: SiK, 22953
##QUANT_CTERR: SiK, 215
##QUANT_STD  : SiK, 
##QUANT_CMPD : SiK, Si
##QUANT_KRT  : SiK, 0.17331
##QUANT_KERR : SiK, 0.00162
##QUANT_FITC : SiK, 1.90321e-01
##QUANT_WTCON: SiK, 0.12745
##QUANT_ATCON: SiK, 0.08684
##QUANT_COCON: SiK, 0.12745
##QUANT_Z    : SiK, 1.04492
##QUANT_A    : SiK, 1.34085
##QUANT_F    : SiK, 0.99900
##QUANT_KFACT: SiK, 0.00000
##QUANT_CATS : SiK, 0.00000
##QUANT_FITC1: SiK, 7.92962e-03
##QUANT_FITC2: SiK, -3.40430e-03
##QUANT_FIT_G: SiK, 2.63563e-01
##QUANT_PMTR0: SiK, 9.98874e-01
##QUANT_PMTR1: SiK, 1.71032e-01
##QUANT_PMTR2: SiK, 4.61061e-02
##QUANT_PMTR3: SiK, 1.35053e+00
##QUANT_ATNUM: KK, 19
##QUANT_LNTP : KK, 1
##QUANT_SRC  : KK, 1
##QUANT_NTCNT: KK, 631
##QUANT_CTERR: KK, 120
##QUANT_STD  : KK, 
##QUANT_CMPD : KK, K
##QUANT_KRT  : KK, 0.00807
##QUANT_KERR : KK, 0.00153
##QUANT_FITC : KK, 4.98407e-03
##QUANT_WTCON: KK, 0.00504
##QUANT_ATCON: KK, 0.00247
##QUANT_COCON: KK, 0.00504
##QUANT_Z    : KK, 1.12213
##QUANT_A    : KK, 1.06149
##QUANT_F    : KK, 0.99848
##QUANT_KFACT: KK, 0.00000
##QUANT_CATS : KK, 0.00000
##QUANT_FITC1: KK, 1.87539e-04
##QUANT_FITC2: KK, 3.53833e-04
##QUANT_FIT_G: KK, 4.90942e-03
##QUANT_PMTR0: KK, 9.98874e-01
##QUANT_PMTR1: KK, 1.71032e-01
##QUANT_PMTR2: KK, 4.61061e-02
##QUANT_PMTR3: KK, 1.35053e+00
#SPECTRUM    : 
0.0000,     0.0,
0.0100,     0.0,
0.0200,     0.0,
0.0300,     0.0,
0.0400,     0.0,
0.0500,     0.0,
0.0600,     0.0,
0.0700,     0.0,
0.0800,     0.0,
0.0900,     0.0,
0.1000,     0.0,
0.1100,     0.0,
0.1200,     0.0,
0.1300,     0.0,
0.1400,     0.0,
0.1500,     0.0,
0.1600,     0.0,
0.1700,     0.0,
0.1800,     0.0,
0.1900,     0.0,
0.2000,    39.0,
0.2100,   118.0,
0.2200,   201.0,
0.2300,   370.0,
0.2400,   552.0,
0.2500,   838.0,
0.2600,  1009.0,
0.2700,  1144.0,
0.2800,   956.0,
0.2900,   620.0,
0.3000,   349.0,
0.3100,   179.0,
0.3200,    96.0,
0.3300,    72.0,
0.3400,    68.0,
0.3500,    86.0,
0.3600,   113.0,
0.3700,   128.0,
0.3800,   168.0,
0.3900,   276.0,
0.4000,   368.0,
0.4100,   451.0,
0.4200,   585.0,
0.4300,   639.0,
0.4400,   757.0,
0.4500,   837.0,
0.4600,   944.0,
0.4700,  1190.0,
0.4800,  1522.0,
0.4900,  2412.0,
0.5000,  3206.0,
0.5100,  4274.0,
0.5200,  4484.0,
0.5300,  3801.0,
0.5400,  2723.0,
0.5500,  1493.0,
0.5600,   667.0,
0.5700,   270.0,
0.5800,   144.0,
0.5900,    69.0,
0.6000,    66.0,
0.6100,    78.0,
0.6200,    75.0,
0.6300,    72.0,
0.6400,    82.0,
0.6500,    89.0,
0.6600,    85.0,
0.6700,    86.0,
0.6800,   110.0,
0.6900,   107.0,
0.7000,    98.0,
0.7100,   100.0,
0.7200,    95.0,
0.7300,   115.0,
0.7400,   108.0,
0.7500,   127.0,
0.7600,   116.0,
0.7700,   129.0,
0.7800,   131.0,
0.7900,   144.0,
0.8000,   136.0,
0.8100,   152.0,
0.8200,   151.0,
0.8300,   163.0,
0.8400,   224.0,
0.8500,   237.0,
0.8600,   282.0,
0.8700,   294.0,
0.8800,   312.0,
0.8900,   351.0,
0.9000,   356.0,
0.9100,   366.0,
0.9200,   354.0,
0.9300,   379.0,
0.9400,   410.0,
0.9500,   464.0,
0.9600,   571.0,
0.9700,   736.0,
0.9800,  1168.0,
0.9900,  1986.0,
1.0000,  3450.0,
1.0100,  5411.0,
1.0200,  7486.0,
1.0300,  9042.0,
1.0400,  9266.0,
1.0500,  8234.0,
1.0600,  6335.0,
1.0700,  4229.0,
1.0800,  2394.0,
1.0900,  1321.0,
1.1000,   593.0,
1.1100,   330.0,
1.1200,   193.0,
1.1300,   184.0,
1.1400,   166.0,
1.1500,   146.0,
1.1600,   149.0,
1.1700,   128.0,
1.1800,   152.0,
1.1900,   146.0,
1.2000,   151.0,
1.2100,   167.0,
1.2200,   186.0,
1.2300,   177.0,
1.2400,   217.0,
1.2500,   195.0,
1.2600,   212.0,
1.2700,   188.0,
1.2800,   160.0,
1.2900,   163.0,
1.3000,   150.0,
1.3100,   145.0,
1.3200,   148.0,
1.3300,   143.0,
1.3400,   148.0,
1.3500,   144.0,
1.3600,   134.0,
1.3700,   163.0,
1.3800,   150.0,
1.3900,   161.0,
1.4000,   165.0,
1.4100,   148.0,
1.4200,   169.0,
1.4300,   185.0,
1.4400,   222.0,
1.4500,   291.0,
1.4600,   300.0,
1.4700,   405.0,
1.4800,   371.0,
1.4900,   363.0,
1.5000,   355.0,
1.5100,   298.0,
1.5200,   277.0,
1.5300,   228.0,
1.5400,   204.0,
1.5500,   177.0,
1.5600,   184.0,
1.5700,   184.0,
1.5800,   187.0,
1.5900,   168.0,
1.6000,   131.0,
1.6100,   151.0,
1.6200,   154.0,
1.6300,   180.0,
1.6400,   205.0,
1.6500,   244.0,
1.6600,   337.0,
1.6700,   446.0,
1.6800,   749.0,
1.6900,  1101.0,
1.7000,  1545.0,
1.7100,  2052.0,
1.7200,  2556.0,
1.7300,  2777.0,
1.7400,  2666.0,
1.7500,  2479.0,
1.7600,  2032.0,
1.7700,  1496.0,
1.7800,  1073.0,
1.7900,   802.0,
1.8000,   454.0,
1.8100,   375.0,
1.8200,   296.0,
1.8300,   284.0,
1.8400,   223.0,
1.8500,   195.0,
1.8600,   200.0,
1.8700,   144.0,
1.8800,   167.0,
1.8900,   135.0,
1.9000,   140.0,
1.9100,   127.0,
1.9200,   149.0,
1.9300,   123.0,
1.9400,   113.0,
1.9500,   142.0,
1.9600,   147.0,
1.9700,   169.0,
1.9800,   170.0,
1.9900,   190.0,
2.0000,   195.0,
2.0100,   202.0,
2.0200,   205.0,
2.0300,   191.0,
2.0400,   168.0,
2.0500,   138.0,
2.0600,   172.0,
2.0700,   114.0,
2.0800,   121.0,
2.0900,   143.0,
2.1000,   125.0,
2.1100,   106.0,
2.1200,   131.0,
2.1300,   118.0,
2.1400,   123.0,
2.1500,   139.0,
2.1600,   124.0,
2.1700,   120.0,
2.1800,   122.0,
2.1900,   119.0,
2.2000,   121.0,
2.2100,   105.0,
2.2200,   123.0,
2.2300,   115.0,
2.2400,   109.0,
2.2500,   112.0,
2.2600,   125.0,
2.2700,   104.0,
2.2800,   147.0,
2.2900,   129.0,
2.3000,   120.0,
2.3100,   113.0,
2.3200,   107.0,
2.3300,   118.0,
2.3400,   111.0,
2.3500,   136.0,
2.3600,    98.0,
2.3700,   117.0,
2.3800,   119.0,
2.3900,    98.0,
2.4000,   126.0,
2.4100,   120.0,
2.4200,   102.0,
2.4300,   110.0,
2.4400,   108.0,
2.4500,    98.0,
2.4600,   111.0,
2.4700,   118.0,
2.4800,   117.0,
2.4900,   123.0,
2.5000,   135.0,
2.5100,   138.0,
2.5200,   142.0,
2.5300,   144.0,
2.5400,   168.0,
2.5500,   205.0,
2.5600,   262.0,
2.5700,   331.0,
2.5800,   418.0,
2.5900,   453.0,
2.6000,   528.0,
2.6100,   592.0,
2.6200,   578.0,
2.6300,   576.0,
2.6400,   483.0,
2.6500,   467.0,
2.6600,   342.0,
2.6700,   255.0,
2.6800,   227.0,
2.6900,   194.0,
2.7000,   138.0,
2.7100,   142.0,
2.7200,   113.0,
2.7300,   110.0,
2.7400,   128.0,
2.7500,   104.0,
2.7600,   110.0,
2.7700,    95.0,
2.7800,   137.0,
2.7900,   125.0,
2.8000,   145.0,
2.8100,   132.0,
2.8200,   141.0,
2.8300,   116.0,
2.8400,   111.0,
2.8500,   106.0,
2.8600,   102.0,
2.8700,    95.0,
2.8800,   120.0,
2.8900,    99.0,
2.9000,   108.0,
2.9100,   101.0,
2.9200,    79.0,
2.9300,   101.0,
2.9400,    97.0,
2.9500,    98.0,
2.9600,    81.0,
2.9700,    77.0,
2.9800,    92.0,
2.9900,    86.0,
3.0000,    93.0,
3.0100,    80.0,
3.0200,    85.0,
3.0300,    89.0,
3.0400,    96.0,
3.0500,    77.0,
3.0600,    99.0,
3.0700,    78.0,
3.0800,    79.0,
3.0900,    95.0,
3.1000,    66.0,
3.1100,    83.0,
3.1200,    81.0,
3.1300,    73.0,
3.1400,    75.0,
3.1500,    80.0,
3.1600,    82.0,
3.1700,    89.0,
3.1800,    89.0,
3.1900,    84.0,
3.2000,    80.0,
3.2100,    89.0,
3.2200,    75.0,
3.2300,    84.0,
3.2400,    95.0,
3.2500,    89.0,
3.2600,   115.0,
3.2700,    92.0,
3.2800,   137.0,
3.2900,   128.0,
3.3000,   122.0,
3.3100,   114.0,
3.3200,   125.0,
3.3300,   117.0,
3.3400,   101.0,
3.3500,   117.0,
3.3600,    92.0,
3.3700,    99.0,
3.3800,   101.0,
3.3900,    84.0,
3.4000,    93.0,
3.4100,    69.0,
3.4200,    87.0,
3.4300,    76.0,
3.4400,    73.0,
3.4500,    92.0,
3.4600,    80.0,
3.4700,    79.0,
3.4800,    78.0,
3.4900,    84.0,
3.5000,    81.0,
3.5100,    72.0,
3.5200,    62.0,
3.5300,    75.0,
3.5400,    76.0,
3.5500,    83.0,
3.5600,    58.0,
3.5700,    78.0,
3.5800,    90.0,
3.5900,    90.0,
3.6000,    87.0,
3.6100,   101.0,
3.6200,   100.0,
3.6300,    90.0,
3.6400,   142.0,
3.6500,   136.0,
3.6600,   163.0,
3.6700,   171.0,
3.6800,   155.0,
3.6900,   161.0,
3.7000,   151.0,
3.7100,   153.0,
3.7200,   141.0,
3.7300,    97.0,
3.7400,   103.0,
3.7500,    85.0,
3.7600,    89.0,
3.7700,    65.0,
3.7800,    62.0,
3.7900,    76.0,
3.8000,    86.0,
3.8100,    67.0,
3.8200,    59.0,
3.8300,    65.0,
3.8400,    76.0,
3.8500,    67.0,
3.8600,    66.0,
3.8700,    66.0,
3.8800,    52.0,
3.8900,    71.0,
3.9000,    61.0,
3.9100,    51.0,
3.9200,    61.0,
3.9300,    67.0,
3.9400,    64.0,
3.9500,    71.0,
3.9600,    64.0,
3.9700,    68.0,
3.9800,    66.0,
3.9900,    86.0,
4.0000,    74.0,
4.0100,    73.0,
4.0200,    81.0,
4.0300,    53.0,
4.0400,    64.0,
4.0500,    57.0,
4.0600,    58.0,
4.0700,    52.0,
4.0800,    75.0,
4.0900,    48.0,
4.1000,    70.0,
4.1100,    61.0,
4.1200,    46.0,
4.1300,    54.0,
4.1400,    51.0,
4.1500,    58.0,
4.1600,    49.0,
4.1700,    64.0,
4.1800,    53.0,
4.1900,    38.0,
4.2000,    68.0,
4.2100,    41.0,
4.2200,    61.0,
4.2300,    46.0,
4.2400,    59.0,
4.2500,    62.0,
4.2600,    45.0,
4.2700,    55.0,
4.2800,    47.0,
4.2900,    56.0,
4.3000,    41.0,
4.3100,    56.0,
4.3200,    51.0,
4.3300,    37.0,
4.3400,    52.0,
4.3500,    52.0,
4.3600,    60.0,
4.3700,    44.0,
4.3800,    59.0,
4.3900,    50.0,
4.4000,    44.0,
4.4100,    46.0,
4.4200,    61.0,
4.4300,    59.0,
4.4400,    47.0,
4.4500,    46.0,
4.4600,    61.0,
4.4700,    50.0,
4.4800,    50.0,
4.4900,    57.0,
4.5000,    58.0,
4.5100,    46.0,
4.5200,    47.0,
4.5300,    51.0,
4.5400,    66.0,
4.5500,    37.0,
4.5600,    38.0,
4.5700,    48.0,
4.5800,    50.0,
4.5900,    56.0,
4.6000,    42.0,
4.6100,    45.0,
4.6200,    48.0,
4.6300,    48.0,
4.6400,    43.0,
4.6500,    53.0,
4.6600,    50.0,
4.6700,    46.0,
4.6800,    47.0,
4.6900,    42.0,
4.7000,    45.0,
4.7100,    36.0,
4.7200,    37.0,
4.7300,    51.0,
4.7400,    48.0,
4.7500,    40.0,
4.7600,    56.0,
4.7700,    52.0,
4.7800,    41.0,
4.7900,    47.0,
4.8000,    29.0,
4.8100,    40.0,
4.8200,    48.0,
4.8300,    39.0,
4.8400,    37.0,
4.8500,    50.0,
4.8600,    43.0,
4.8700,    48.0,
4.8800,    34.0,
4.8900,    40.0,
4.9000,    43.0,
4.9100,    40.0,
4.9200,    37.0,
4.9300,    43.0,
4.9400,    41.0,
4.9500,    38.0,
4.9600,    45.0,
4.9700,    45.0,
4.9800,    39.0,
4.9900,    45.0,
5.0000,    38.0,
5.0100,    45.0,
5.0200,    32.0,
5.0300,    34.0,
5.0400,    47.0,
5.0500,    39.0,
5.0600,    32.0,
5.0700,    42.0,
5.0800,    35.0,
5.0900,    45.0,
5.1000,    44.0,
5.1100,    46.0,
5.1200,    28.0,
5.1300,    41.0,
5.1400,    38.0,
5.1500,    38.0,
5.1600,    35.0,
5.1700,    43.0,
5.1800,    42.0,
5.1900,    29.0,
5.2000,    29.0,
5.2100,    32.0,
5.2200,    32.0,
5.2300,    33.0,
5.2400,    48.0,
5.2500,    33.0,
5.2600,    31.0,
5.2700,    27.0,
5.2800,    42.0,
5.2900,    28.0,
5.3000,    45.0,
5.3100,    33.0,
5.3200,    35.0,
5.3300,    37.0,
5.3400,    32.0,
5.3500,    30.0,
5.3600,    37.0,
5.3700,    34.0,
5.3800,    39.0,
5.3900,    35.0,
5.4000,    36.0,
5.4100,    30.0,
5.4200,    41.0,
5.4300,    28.0,
5.4400,    37.0,
5.4500,    35.0,
5.4600,    32.0,
5.4700,    31.0,
5.4800,    37.0,
5.4900,    35.0,
5.5000,    33.0,
5.5100,    35.0,
5.5200,    28.0,
5.5300,    28.0,
5.5400,    32.0,
5.5500,    30.0,
5.5600,    32.0,
5.5700,    28.0,
5.5800,    41.0,
5.5900,    31.0,
5.6000,    26.0,
5.6100,    32.0,
5.6200,    38.0,
5.6300,    43.0,
5.6400,    33.0,
5.6500,    35.0,
5.6600,    34.0,
5.6700,    33.0,
5.6800,    35.0,
5.6900,    39.0,
5.7000,    24.0,
5.7100,    30.0,
5.7200,    34.0,
5.7300,    26.0,
5.7400,    32.0,
5.7500,    34.0,
5.7600,    38.0,
5.7700,    28.0,
5.7800,    32.0,
5.7900,    31.0,
5.8000,    31.0,
5.8100,    34.0,
5.8200,    34.0,
5.8300,    40.0,
5.8400,    33.0,
5.8500,    30.0,
5.8600,    28.0,
5.8700,    23.0,
5.8800,    41.0,
5.8900,    26.0,
5.9000,    35.0,
5.9100,    25.0,
5.9200,    31.0,
5.9300,    26.0,
5.9400,    35.0,
5.9500,    32.0,
5.9600,    25.0,
5.9700,    30.0,
5.9800,    25.0,
5.9900,    25.0,
6.0000,    29.0,
6.0100,    25.0,
6.0200,    22.0,
6.0300,    26.0,
6.0400,    20.0,
6.0500,    27.0,
6.0600,    31.0,
6.0700,    26.0,
6.0800,    24.0,
6.0900,    21.0,
6.1000,    30.0,
6.1100,    27.0,
6.1200,    24.0,
6.1300,    23.0,
6.1400,    27.0,
6.1500,    25.0,
6.1600,    28.0,
6.1700,    29.0,
6.1800,    26.0,
6.1900,    18.0,
6.2000,    28.0,
6.2100,    22.0,
6.2200,    24.0,
6.2300,    31.0,
6.2400,    22.0,
6.2500,    29.0,
6.2600,    27.0,
6.2700,    23.0,
6.2800,    21.0,
6.2900,    18.0,
6.3000,    23.0,
6.3100,    19.0,
6.3200,    21.0,
6.3300,    26.0,
6.3400,    24.0,
6.3500,    21.0,
6.3600,    25.0,
6.3700,    29.0,
6.3800,    28.0,
6.3900,    32.0,
6.4000,    22.0,
6.4100,    27.0,
6.4200,    27.0,
6.4300,    23.0,
6.4400,    22.0,
6.4500,    22.0,
6.4600,    29.0,
6.4700,    29.0,
6.4800,    20.0,
6.4900,    21.0,
6.5000,    20.0,
6.5100,    24.0,
6.5200,    24.0,
6.5300,    29.0,
6.5400,    21.0,
6.5500,    14.0,
6.5600,    23.0,
6.5700,    29.0,
6.5800,    26.0,
6.5900,    28.0,
6.6000,    18.0,
6.6100,    28.0,
6.6200,    15.0,
6.6300,    18.0,
6.6400,    25.0,
6.6500,    21.0,
6.6600,    21.0,
6.6700,    18.0,
6.6800,    19.0,
6.6900,    21.0,
6.7000,    14.0,
6.7100,    18.0,
6.7200,    23.0,
6.7300,    29.0,
6.7400,    24.0,
6.7500,    22.0,
6.7600,    25.0,
6.7700,    25.0,
6.7800,    18.0,
6.7900,    28.0,
6.8000,    20.0,
6.8100,    25.0,
6.8200,    19.0,
6.8300,    16.0,
6.8400,    14.0,
6.8500,    17.0,
6.8600,    21.0,
6.8700,    30.0,
6.8800,    15.0,
6.8900,    18.0,
6.9000,    22.0,
6.9100,    17.0,
6.9200,    18.0,
6.9300,    21.0,
6.9400,    11.0,
6.9500,    20.0,
6.9600,    20.0,
6.9700,    15.0,
6.9800,    25.0,
6.9900,    16.0,
7.0000,    14.0,
7.0100,    22.0,
7.0200,    17.0,
7.0300,    12.0,
7.0400,    16.0,
7.0500,    28.0,
7.0600,    11.0,
7.0700,    16.0,
7.0800,    13.0,
7.0900,    13.0,
7.1000,    19.0,
7.1100,    14.0,
7.1200,    19.0,
7.1300,    23.0,
7.1400,    18.0,
7.1500,    22.0,
7.1600,    12.0,
7.1700,    20.0,
7.1800,    25.0,
7.1900,    28.0,
7.2000,    16.0,
7.2100,     6.0,
7.2200,    19.0,
7.2300,    14.0,
7.2400,    15.0,
7.2500,    17.0,
7.2600,    25.0,
7.2700,    14.0,
7.2800,    18.0,
7.2900,    15.0,
7.3000,    24.0,
7.3100,    23.0,
7.3200,    13.0,
7.3300,    19.0,
7.3400,    14.0,
7.3500,     9.0,
7.3600,    15.0,
7.3700,    23.0,
7.3800,    17.0,
7.3900,    20.0,
7.4000,    25.0,
7.4100,    16.0,
7.4200,    24.0,
7.4300,     7.0,
7.4400,    15.0,
7.4500,    14.0,
7.4600,    12.0,
7.4700,    13.0,
7.4800,    16.0,
7.4900,    15.0,
7.5000,    23.0,
7.5100,    12.0,
7.5200,    14.0,
7.5300,    11.0,
7.5400,    17.0,
7.5500,    19.0,
7.5600,    15.0,
7.5700,    11.0,
7.5800,    11.0,
7.5900,    17.0,
7.6000,    13.0,
7.6100,    15.0,
7.6200,    21.0,
7.6300,    14.0,
7.6400,    14.0,
7.6500,    17.0,
7.6600,    13.0,
7.6700,    15.0,
7.6800,     6.0,
7.6900,    17.0,
7.7000,    16.0,
7.7100,     8.0,
7.7200,    15.0,
7.7300,    13.0,
7.7400,    21.0,
7.7500,    17.0,
7.7600,    14.0,
7.7700,     8.0,
7.7800,    19.0,
7.7900,    16.0,
7.8000,    17.0,
7.8100,    12.0,
7.8200,    14.0,
7.8300,    10.0,
7.8400,    17.0,
7.8500,    22.0,
7.8600,    12.0,
7.8700,     8.0,
7.8800,    12.0,
7.8900,    20.0,
7.9000,    13.0,
7.9100,    12.0,
7.9200,    11.0,
7.9300,    20.0,
7.9400,    12.0,
7.9500,    10.0,
7.9600,    10.0,
7.9700,    13.0,
7.9800,    20.0,
7.9900,    15.0,
8.0000,    17.0,
8.0100,    12.0,
8.0200,    10.0,
8.0300,    16.0,
8.0400,    11.0,
8.0500,    21.0,
8.0600,    19.0,
8.0700,     8.0,
8.0800,    15.0,
8.0900,    13.0,
8.1000,    16.0,
8.1100,    11.0,
8.1200,    10.0,
8.1300,    16.0,
8.1400,    11.0,
8.1500,    15.0,
8.1600,    14.0,
8.1700,    15.0,
8.1800,    11.0,
8.1900,     9.0,
8.2000,    10.0,
8.2100,     9.0,
8.2200,    17.0,
8.2300,    13.0,
8.2400,    14.0,
8.2500,    15.0,
8.2600,    12.0,
8.2700,    19.0,
8.2800,    12.0,
8.2900,    10.0,
8.3000,    12.0,
8.3100,     8.0,
8.3200,    13.0,
8.3300,    14.0,
8.3400,     8.0,
8.3500,     9.0,
8.3600,    14.0,
8.3700,    13.0,
8.3800,    11.0,
8.3900,    11.0,
8.4000,    11.0,
8.4100,    10.0,
8.4200,    12.0,
8.4300,    23.0,
8.4400,    14.0,
8.4500,    16.0,
8.4600,     8.0,
8.4700,     7.0,
8.4800,     9.0,
8.4900,    10.0,
8.5000,    10.0,
8.5100,    14.0,
8.5200,    17.0,
8.5300,    14.0,
8.5400,    13.0,
8.5500,     6.0,
8.5600,     6.0,
8.5700,    16.0,
8.5800,    13.0,
8.5900,    10.0,
8.6000,     9.0,
8.6100,    14.0,
8.6200,    14.0,
8.6300,     8.0,
8.6400,    16.0,
8.6500,    14.0,
8.6600,    11.0,
8.6700,     7.0,
8.6800,    12.0,
8.6900,    12.0,
8.7000,    10.0,
8.7100,     8.0,
8.7200,    15.0,
8.7300,    12.0,
8.7400,     7.0,
8.7500,     7.0,
8.7600,     7.0,
8.7700,    10.0,
8.7800,    14.0,
8.7900,     9.0,
8.8000,    10.0,
8.8100,    11.0,
8.8200,     9.0,
8.8300,     5.0,
8.8400,    15.0,
8.8500,     8.0,
8.8600,    10.0,
8.8700,     7.0,
8.8800,     5.0,
8.8900,     9.0,
8.9000,     8.0,
8.9100,    12.0,
8.9200,    13.0,
8.9300,     6.0,
8.9400,    16.0,
8.9500,     9.0,
8.9600,     8.0,
8.9700,    11.0,
8.9800,     9.0,
8.9900,     4.0,
9.0000,    14.0,
9.0100,     8.0,
9.0200,    11.0,
9.0300,     8.0,
9.0400,    15.0,
9.0500,     8.0,
9.0600,    13.0,
9.0700,    12.0,
9.0800,    12.0,
9.0900,    10.0,
9.1000,     9.0,
9.1100,     6.0,
9.1200,     8.0,
9.1300,     8.0,
9.1400,    11.0,
9.1500,     7.0,
9.1600,     7.0,
9.1700,    12.0,
9.1800,    14.0,
9.1900,     8.0,
9.2000,    13.0,
9.2100,     9.0,
9.2200,    15.0,
9.2300,     9.0,
9.2400,     8.0,
9.2500,    11.0,
9.2600,    10.0,
9.2700,     2.0,
9.2800,    11.0,
9.2900,     7.0,
9.3000,     7.0,
9.3100,    15.0,
9.3200,    15.0,
9.3300,    12.0,
9.3400,     5.0,
9.3500,     5.0,
9.3600,     6.0,
9.3700,    15.0,
9.3800,    10.0,
9.3900,     7.0,
9.4000,     7.0,
9.4100,    11.0,
9.4200,     8.0,
9.4300,     9.0,
9.4400,     9.0,
9.4500,    11.0,
9.4600,     5.0,
9.4700,     9.0,
9.4800,     7.0,
9.4900,     8.0,
9.5000,     7.0,
9.5100,    13.0,
9.5200,    10.0,
9.5300,     5.0,
9.5400,    13.0,
9.5500,     9.0,
9.5600,     8.0,
9.5700,     7.0,
9.5800,    12.0,
9.5900,     6.0,
9.6000,    10.0,
9.6100,     9.0,
9.6200,     8.0,
9.6300,    13.0,
9.6400,     9.0,
9.6500,    10.0,
9.6600,     4.0,
9.6700,     9.0,
9.6800,     7.0,
9.6900,     8.0,
9.7000,     3.0,
9.7100,     7.0,
9.7200,    11.0,
9.7300,    11.0,
9.7400,     4.0,
9.7500,    11.0,
9.7600,     4.0,
9.7700,     5.0,
9.7800,     3.0,
9.7900,    10.0,
9.8000,    11.0,
9.8100,    13.0,
9.8200,     6.0,
9.8300,     8.0,
9.8400,     6.0,
9.8500,     8.0,
9.8600,     7.0,
9.8700,    10.0,
9.8800,    10.0,
9.8900,     4.0,
9.9000,    10.0,
9.9100,     4.0,
9.9200,     9.0,
9.9300,     9.0,
9.9400,     6.0,
9.9500,     9.0,
9.9600,     5.0,
9.9700,     7.0,
9.9800,     2.0,
9.9900,     8.0,
10.0000,     6.0,
10.0100,     4.0,
10.0200,     7.0,
10.0300,     9.0,
10.0400,     5.0,
10.0500,     3.0,
10.0600,     9.0,
10.0700,     6.0,
10.0800,    10.0,
10.0900,    11.0,
10.1000,     9.0,
10.1100,     3.0,
10.1200,     7.0,
10.1300,     7.0,
10.1400,     2.0,
10.1500,     5.0,
10.1600,     4.0,
10.1700,     4.0,
10.1800,     5.0,
10.1900,     7.0,
10.2000,     4.0,
10.2100,     5.0,
10.2200,     8.0,
10.2300,     4.0,
10.2400,     5.0,
10.2500,     3.0,
10.2600,     9.0,
10.2700,     4.0,
10.2800,     9.0,
10.2900,     4.0,
10.3000,    10.0,
10.3100,     8.0,
10.3200,     4.0,
10.3300,     9.0,
10.3400,     9.0,
10.3500,    12.0,
10.3600,     6.0,
10.3700,     9.0,
10.3800,     3.0,
10.3900,     6.0,
10.4000,     8.0,
10.4100,     4.0,
10.4200,     6.0,
10.4300,     6.0,
10.4400,     6.0,
10.4500,     3.0,
10.4600,     5.0,
10.4700,     6.0,
10.4800,     3.0,
10.4900,     3.0,
10.5000,     5.0,
10.5100,     1.0,
10.5200,     6.0,
10.5300,     3.0,
10.5400,     6.0,
10.5500,     0.0,
10.5600,     5.0,
10.5700,     5.0,
10.5800,     5.0,
10.5900,     4.0,
10.6000,     4.0,
10.6100,    11.0,
10.6200,     5.0,
10.6300,     4.0,
10.6400,     8.0,
10.6500,     7.0,
10.6600,     2.0,
10.6700,     5.0,
10.6800,     8.0,
10.6900,     6.0,
10.7000,     4.0,
10.7100,     4.0,
10.7200,     4.0,
10.7300,     5.0,
10.7400,     8.0,
10.7500,     2.0,
10.7600,     5.0,
10.7700,     3.0,
10.7800,     5.0,
10.7900,     5.0,
10.8000,     2.0,
10.8100,     6.0,
10.8200,     9.0,
10.8300,     6.0,
10.8400,     7.0,
10.8500,     7.0,
10.8600,     5.0,
10.8700,     9.0,
10.8800,     9.0,
10.8900,     4.0,
10.9000,     4.0,
10.9100,     7.0,
10.9200,     3.0,
10.9300,     6.0,
10.9400,     5.0,
10.9500,     4.0,
10.9600,     8.0,
10.9700,     2.0,
10.9800,     3.0,
10.9900,     7.0,
11.0000,     4.0,
11.0100,     6.0,
11.0200,     8.0,
11.0300,     4.0,
11.0400,     1.0,
11.0500,     4.0,
11.0600,     3.0,
11.0700,     2.0,
11.0800,     4.0,
11.0900,     2.0,
11.1000,     9.0,
11.1100,     4.0,
11.1200,     5.0,
11.1300,     5.0,
11.1400,     6.0,
11.1500,     5.0,
11.1600,     1.0,
11.1700,     4.0,
11.1800,     4.0,
11.1900,     6.0,
11.2000,     2.0,
11.2100,     5.0,
11.2200,     6.0,
11.2300,     5.0,
11.2400,     4.0,
11.2500,     4.0,
11.2600,     3.0,
11.2700,     6.0,
11.2800,     7.0,
11.2900,     4.0,
11.3000,     3.0,
11.3100,     6.0,
11.3200,     3.0,
11.3300,     5.0,
11.3400,     7.0,
11.3500,     7.0,
11.3600,     2.0,
11.3700,     3.0,
11.3800,     6.0,
11.3900,     4.0,
11.4000,     5.0,
11.4100,     3.0,
11.4200,     2.0,
11.4300,    10.0,
11.4400,     6.0,
11.4500,     7.0,
11.4600,     0.0,
11.4700,     3.0,
11.4800,     3.0,
11.4900,     2.0,
11.5000,     5.0,
11.5100,     5.0,
11.5200,     6.0,
11.5300,     7.0,
11.5400,     1.0,
11.5500,     5.0,
11.5600,     5.0,
11.5700,     5.0,
11.5800,     6.0,
11.5900,     4.0,
11.6000,     6.0,
11.6100,     4.0,
11.6200,     6.0,
11.6300,     8.0,
11.6400,     5.0,
11.6500,     5.0,
11.6600,     3.0,
11.6700,     4.0,
11.6800,     7.0,
11.6900,     8.0,
11.7000,     3.0,
11.7100,     9.0,
11.7200,     5.0,
11.7300,     4.0,
11.7400,     6.0,
11.7500,     2.0,
11.7600,     4.0,
11.7700,     1.0,
11.7800,     0.0,
11.7900,     2.0,
11.8000,     2.0,
11.8100,     3.0,
11.8200,     4.0,
11.8300,     1.0,
11.8400,     5.0,
11.8500,     3.0,
11.8600,     4.0,
11.8700,     3.0,
11.8800,     6.0,
11.8900,     1.0,
11.9000,     5.0,
11.9100,     3.0,
11.9200,    12.0,
11.9300,     4.0,
11.9400,     4.0,
11.9500,     3.0,
11.9600,     2.0,
11.9700,     3.0,
11.9800,     1.0,
11.9900,     5.0,
12.0000,     4.0,
12.0100,     4.0,
12.0200,     1.0,
12.0300,     1.0,
12.0400,     4.0,
12.0500,     3.0,
12.0600,     3.0,
12.0700,     0.0,
12.0800,     6.0,
12.0900,     2.0,
12.1000,     4.0,
12.1100,     0.0,
12.1200,     1.0,
12.1300,     1.0,
12.1400,     1.0,
12.1500,     1.0,
12.1600,     3.0,
12.1700,     2.0,
12.1800,     5.0,
12.1900,     7.0,
12.2000,     2.0,
12.2100,     1.0,
12.2200,     3.0,
12.2300,     3.0,
12.2400,     3.0,
12.2500,     1.0,
12.2600,     4.0,
12.2700,     1.0,
12.2800,     0.0,
12.2900,     3.0,
12.3000,     5.0,
12.3100,     3.0,
12.3200,     1.0,
12.3300,     1.0,
12.3400,     4.0,
12.3500,     1.0,
12.3600,     4.0,
12.3700,     7.0,
12.3800,     0.0,
12.3900,     4.0,
12.4000,     2.0,
12.4100,     2.0,
12.4200,     1.0,
12.4300,     1.0,
12.4400,     1.0,
12.4500,     1.0,
12.4600,     5.0,
12.4700,     2.0,
12.4800,     3.0,
12.4900,     2.0,
12.5000,     4.0,
12.5100,     0.0,
12.5200,     1.0,
12.5300,     1.0,
12.5400,     2.0,
12.5500,     4.0,
12.5600,     5.0,
12.5700,     2.0,
12.5800,     4.0,
12.5900,     2.0,
12.6000,     5.0,
12.6100,     0.0,
12.6200,     2.0,
12.6300,     3.0,
12.6400,     4.0,
12.6500,     2.0,
12.6600,     2.0,
12.6700,     5.0,
12.6800,     1.0,
12.6900,     3.0,
12.7000,     3.0,
12.7100,     0.0,
12.7200,     3.0,
12.7300,     3.0,
12.7400,     2.0,
12.7500,     6.0,
12.7600,     2.0,
12.7700,     1.0,
12.7800,     3.0,
12.7900,     4.0,
12.8000,     5.0,
12.8100,     3.0,
12.8200,     1.0,
12.8300,     0.0,
12.8400,     2.0,
12.8500,     2.0,
12.8600,     3.0,
12.8700,     7.0,
12.8800,     4.0,
12.8900,     2.0,
12.9000,     3.0,
12.9100,     4.0,
12.9200,     0.0,
12.9300,     2.0,
12.9400,     2.0,
12.9500,     1.0,
12.9600,     2.0,
12.9700,     2.0,
12.9800,     0.0,
12.9900,     0.0,
13.0000,     3.0,
13.0100,     1.0,
13.0200,     3.0,
13.0300,     4.0,
13.0400,     0.0,
13.0500,     6.0,
13.0600,     0.0,
13.0700,     1.0,
13.0800,     1.0,
13.0900,     1.0,
13.1000,     2.0,
13.1100,     0.0,
13.1200,     1.0,
13.1300,     2.0,
13.1400,     1.0,
13.1500,     1.0,
13.1600,     2.0,
13.1700,     0.0,
13.1800,     1.0,
13.1900,     1.0,
13.2000,     2.0,
13.2100,     0.0,
13.2200,     0.0,
13.2300,     2.0,
13.2400,     0.0,
13.2500,     1.0,
13.2600,     4.0,
13.2700,     1.0,
13.2800,     3.0,
13.2900,     2.0,
13.3000,     0.0,
13.3100,     0.0,
13.3200,     1.0,
13.3300,     1.0,
13.3400,     1.0,
13.3500,     2.0,
13.3600,     3.0,
13.3700,     3.0,
13.3800,     1.0,
13.3900,     1.0,
13.4000,     1.0,
13.4100,     2.0,
13.4200,     1.0,
13.4300,     2.0,
13.4400,     0.0,
13.4500,     2.0,
13.4600,     0.0,
13.4700,     1.0,
13.4800,     0.0,
13.4900,     0.0,
13.5000,     0.0,
13.5100,     0.0,
13.5200,     0.0,
13.5300,     2.0,
13.5400,     0.0,
13.5500,     0.0,
13.5600,     0.0,
13.5700,     0.0,
13.5800,     0.0,
13.5900,     0.0,
13.6000,     0.0,
13.6100,     2.0,
13.6200,     1.0,
13.6300,     2.0,
13.6400,     1.0,
13.6500,     2.0,
13.6600,     2.0,
13.6700,     1.0,
13.6800,     3.0,
13.6900,     0.0,
13.7000,     0.0,
13.7100,     0.0,
13.7200,     0.0,
13.7300,     0.0,
13.7400,     0.0,
13.7500,     0.0,
13.7600,     0.0,
13.7700,     2.0,
13.7800,     0.0,
13.7900,     0.0,
13.8000,     0.0,
13.8100,     4.0,
13.8200,     1.0,
13.8300,     0.0,
13.8400,     0.0,
13.8500,     2.0,
13.8600,     0.0,
13.8700,     2.0,
13.8800,     1.0,
13.8900,     0.0,
13.9000,     0.0,
13.9100,     0.0,
13.9200,     0.0,
13.9300,     1.0,
13.9400,     0.0,
13.9500,     0.0,
13.9600,     1.0,
13.9700,     1.0,
13.9800,     0.0,
13.9900,     0.0,
14.0000,     1.0,
14.0100,     1.0,
14.0200,     0.0,
14.0300,     1.0,
14.0400,     0.0,
14.0500,     1.0,
14.0600,     2.0,
14.0700,     0.0,
14.0800,     0.0,
14.0900,     1.0,
14.1000,     3.0,
14.1100,     1.0,
14.1200,     0.0,
14.1300,     0.0,
14.1400,     0.0,
14.1500,     0.0,
14.1600,     1.0,
14.1700,     0.0,
14.1800,     0.0,
14.1900,     0.0,
14.2000,     1.0,
14.2100,     0.0,
14.2200,     0.0,
14.2300,     0.0,
14.2400,     0.0,
14.2500,     0.0,
14.2600,     0.0,
14.2700,     0.0,
14.2800,     0.0,
14.2900,     0.0,
14.3000,     1.0,
14.3100,     0.0,
14.3200,     0.0,
14.3300,     0.0,
14.3400,     0.0,
14.3500,     1.0,
14.3600,     0.0,
14.3700,     2.0,
14.3800,     0.0,
14.3900,     0.0,
14.4000,     0.0,
14.4100,     0.0,
14.4200,     0.0,
14.4300,     0.0,
14.4400,     0.0,
14.4500,     0.0,
14.4600,     0.0,
14.4700,     0.0,
14.4800,     1.0,
14.4900,     0.0,
14.5000,     0.0,
14.5100,     0.0,
14.5200,     2.0,
14.5300,     0.0,
14.5400,     1.0,
14.5500,     0.0,
14.5600,     1.0,
14.5700,     0.0,
14.5800,     0.0,
14.5900,     0.0,
14.6000,     0.0,
14.6100,     0.0,
14.6200,     0.0,
14.6300,     0.0,
14.6400,     0.0,
14.6500,     0.0,
14.6600,     0.0,
14.6700,     0.0,
14.6800,     0.0,
14.6900,     0.0,
14.7000,     0.0,
14.7100,     0.0,
14.7200,     0.0,
14.7300,     0.0,
14.7400,     0.0,
14.7500,     0.0,
14.7600,     0.0,
14.7700,     0.0,
14.7800,     0.0,
14.7900,     0.0,
14.8000,     1.0,
14.8100,     1.0,
14.8200,     0.0,
14.8300,     0.0,
14.8400,     1.0,
14.8500,     1.0,
14.8600,     0.0,
14.8700,     0.0,
14.8800,     0.0,
14.8900,     0.0,
14.9000,     0.0,
14.9100,     0.0,
14.9200,     0.0,
14.9300,     0.0,
14.9400,     0.0,
14.9500,     0.0,
14.9600,     0.0,
14.9700,     0.0,
14.9800,     0.0,
14.9900,     0.0,
15.0000,     0.0,
15.0100,     0.0,
15.0200,     0.0,
15.0300,     0.0,
15.0400,     0.0,
15.0500,     0.0,
15.0600,     0.0,
15.0700,     0.0,
15.0800,     0.0,
15.0900,     0.0,
15.1000,     0.0,
15.1100,     0.0,
15.1200,     0.0,
15.1300,     0.0,
15.1400,     0.0,
15.1500,     0.0,
15.1600,     0.0,
15.1700,     0.0,
15.1800,     0.0,
15.1900,     0.0,
15.2000,     0.0,
15.2100,     0.0,
15.2200,     0.0,
15.2300,     0.0,
15.2400,     0.0,
15.2500,     0.0,
15.2600,     0.0,
15.2700,     0.0,
15.2800,     0.0,
15.2900,     0.0,
15.3000,     0.0,
15.3100,     0.0,
15.3200,     0.0,
15.3300,     0.0,
15.3400,     0.0,
15.3500,     0.0,
#ENDOFDATA   : 
