# Supplementary material for: Zeolite Adsorption of Chloride from a Synthetic Alkali-Activated Cement Pore Solution
Source: Materials (Basel). 2019 Jun 24;12(12):2019. doi: 10.3390/ma12122019 (PMC6630726; doi:10.3390/ma12122019)
Supplement: Supplementary file 1 [file materials-12-02019-s001.zip › Raw Data for MDPI Repository/FAU/faujasite control.txt]

Two Theta	Faujasite Control
5	122
5.02	90
5.04	103
5.06	108
5.08	99
5.1	91
5.12	114
5.14	114
5.16	111
5.18	101
5.2	138
5.22	102
5.24	104
5.26	98
5.28	111
5.3	112
5.32	100
5.34	117
5.36	106
5.38	93
5.4	108
5.42	121
5.44	92
5.46	118
5.48	104
5.5	109
5.52	112
5.54	98
5.56	105
5.58	138
5.6	129
5.62	118
5.64	149
5.66	140
5.68	160
5.7	149
5.72	127
5.74	142
5.76	161
5.78	186
5.8	181
5.82	186
5.84	215
5.86	229
5.88	213
5.9	218
5.92	294
5.94	278
5.96	298
5.98	321
6	366
6.02	343
6.04	377
6.06	441
6.08	453
6.1	548
6.12	591
6.14	708
6.16	775
6.18	830
6.2	1059
6.22	1242
6.24	1162
6.26	928
6.28	623
6.3	345
6.32	245
6.34	192
6.36	155
6.38	165
6.4	108
6.42	114
6.44	130
6.46	117
6.48	98
6.5	88
6.52	76
6.54	81
6.56	67
6.58	67
6.6	83
6.62	73
6.64	78
6.66	81
6.68	72
6.7	72
6.72	76
6.74	64
6.76	77
6.78	75
6.8	88
6.82	76
6.84	79
6.86	78
6.88	78
6.9	58
6.92	62
6.94	60
6.96	76
6.98	73
7	65
7.02	57
7.04	75
7.06	86
7.08	77
7.1	60
7.12	97
7.14	88
7.16	67
7.18	96
7.2	80
7.22	87
7.24	98
7.26	92
7.28	85
7.3	92
7.32	68
7.34	54
7.36	69
7.38	67
7.4	66
7.42	69
7.44	73
7.46	49
7.48	69
7.5	76
7.52	59
7.54	53
7.56	56
7.58	42
7.6	47
7.62	59
7.64	67
7.66	66
7.68	59
7.7	46
7.72	55
7.74	43
7.76	45
7.78	51
7.8	49
7.82	64
7.84	47
7.86	50
7.88	50
7.9	70
7.92	64
7.94	60
7.96	58
7.98	37
8	54
8.02	53
8.04	53
8.06	62
8.08	67
8.1	52
8.12	41
8.14	38
8.16	47
8.18	38
8.2	39
8.22	61
8.24	57
8.26	53
8.28	56
8.3	51
8.32	43
8.34	64
8.36	61
8.38	46
8.4	47
8.42	47
8.44	51
8.46	43
8.48	67
8.5	58
8.52	44
8.54	51
8.56	48
8.58	66
8.6	50
8.62	51
8.64	68
8.66	57
8.68	48
8.7	52
8.72	38
8.74	45
8.76	50
8.78	38
8.8	32
8.82	58
8.84	54
8.86	61
8.88	47
8.9	58
8.92	51
8.94	43
8.96	53
8.98	56
9	54
9.02	64
9.04	38
9.06	50
9.08	56
9.1	53
9.12	42
9.14	51
9.16	44
9.18	55
9.2	48
9.22	52
9.24	50
9.26	50
9.28	45
9.3	43
9.32	50
9.34	50
9.36	55
9.38	65
9.4	45
9.42	46
9.44	49
9.46	58
9.48	65
9.5	52
9.52	61
9.54	56
9.56	51
9.58	52
9.6	57
9.62	60
9.64	56
9.66	56
9.68	43
9.7	54
9.72	46
9.74	47
9.76	41
9.78	61
9.8	56
9.82	61
9.84	65
9.86	72
9.88	75
9.9	91
9.92	82
9.94	81
9.96	94
9.98	91
10	108
10.02	127
10.04	139
10.06	143
10.08	186
10.1	222
10.12	214
10.14	268
10.16	205
10.18	156
10.2	118
10.22	97
10.24	89
10.26	73
10.28	87
10.3	65
10.32	52
10.34	45
10.36	50
10.38	63
10.4	38
10.42	46
10.44	31
10.46	35
10.48	37
10.5	45
10.52	38
10.54	35
10.56	31
10.58	33
10.6	35
10.62	32
10.64	38
10.66	43
10.68	44
10.7	37
10.72	38
10.74	35
10.76	36
10.78	41
10.8	35
10.82	36
10.84	34
10.86	40
10.88	34
10.9	39
10.92	26
10.94	29
10.96	39
10.98	47
11	32
11.02	46
11.04	34
11.06	34
11.08	34
11.1	48
11.12	45
11.14	39
11.16	31
11.18	27
11.2	37
11.22	43
11.24	40
11.26	29
11.28	27
11.3	35
11.32	26
11.34	32
11.36	45
11.38	34
11.4	39
11.42	45
11.44	42
11.46	36
11.48	47
11.5	41
11.52	34
11.54	40
11.56	47
11.58	49
11.6	49
11.62	49
11.64	57
11.66	53
11.68	66
11.7	75
11.72	76
11.74	82
11.76	94
11.78	90
11.8	124
11.82	135
11.84	153
11.86	163
11.88	151
11.9	139
11.92	114
11.94	72
11.96	46
11.98	44
12	43
12.02	37
12.04	31
12.06	46
12.08	38
12.1	41
12.12	31
12.14	39
12.16	32
12.18	37
12.2	26
12.22	37
12.24	25
12.26	36
12.28	37
12.3	30
12.32	33
12.34	35
12.36	28
12.38	42
12.4	39
12.42	26
12.44	29
12.46	35
12.48	51
12.5	44
12.52	36
12.54	38
12.56	48
12.58	29
12.6	38
12.62	30
12.64	30
12.66	32
12.68	31
12.7	29
12.72	26
12.74	31
12.76	26
12.78	31
12.8	31
12.82	34
12.84	31
12.86	29
12.88	22
12.9	34
12.92	29
12.94	18
12.96	33
12.98	30
13	37
13.02	36
13.04	25
13.06	28
13.08	28
13.1	24
13.12	25
13.14	26
13.16	26
13.18	29
13.2	29
13.22	29
13.24	38
13.26	22
13.28	15
13.3	39
13.32	40
13.34	25
13.36	26
13.38	22
13.4	25
13.42	33
13.44	24
13.46	33
13.48	27
13.5	35
13.52	24
13.54	37
13.56	37
13.58	33
13.6	35
13.62	23
13.64	36
13.66	20
13.68	33
13.7	35
13.72	16
13.74	30
13.76	42
13.78	31
13.8	18
13.82	35
13.84	29
13.86	29
13.88	23
13.9	30
13.92	28
13.94	31
13.96	25
13.98	29
14	34
14.02	29
14.04	30
14.06	34
14.08	26
14.1	23
14.12	27
14.14	33
14.16	37
14.18	33
14.2	34
14.22	25
14.24	28
14.26	29
14.28	25
14.3	25
14.32	32
14.34	22
14.36	29
14.38	25
14.4	25
14.42	18
14.44	26
14.46	26
14.48	30
14.5	24
14.52	27
14.54	22
14.56	30
14.58	19
14.6	26
14.62	23
14.64	27
14.66	25
14.68	25
14.7	24
14.72	21
14.74	21
14.76	20
14.78	31
14.8	27
14.82	38
14.84	25
14.86	37
14.88	29
14.9	27
14.92	18
14.94	24
14.96	27
14.98	27
15	30
15.02	29
15.04	24
15.06	30
15.08	30
15.1	22
15.12	21
15.14	30
15.16	38
15.18	46
15.2	38
15.22	35
15.24	31
15.26	31
15.28	48
15.3	34
15.32	38
15.34	53
15.36	48
15.38	62
15.4	63
15.42	75
15.44	73
15.46	92
15.48	97
15.5	130
15.52	149
15.54	173
15.56	216
15.58	253
15.6	239
15.62	234
15.64	176
15.66	107
15.68	76
15.7	68
15.72	44
15.74	37
15.76	38
15.78	32
15.8	32
15.82	39
15.84	36
15.86	36
15.88	32
15.9	35
15.92	33
15.94	29
15.96	30
15.98	30
16	26
16.02	25
16.04	34
16.06	22
16.08	23
16.1	39
16.12	31
16.14	25
16.16	30
16.18	34
16.2	30
16.22	32
16.24	24
16.26	37
16.28	35
16.3	13
16.32	23
16.34	30
16.36	27
16.38	36
16.4	33
16.42	35
16.44	27
16.46	24
16.48	21
16.5	32
16.52	29
16.54	23
16.56	29
16.58	26
16.6	26
16.62	19
16.64	20
16.66	30
16.68	22
16.7	22
16.72	32
16.74	17
16.76	23
16.78	34
16.8	28
16.82	20
16.84	30
16.86	25
16.88	22
16.9	29
16.92	28
16.94	27
16.96	21
16.98	23
17	24
17.02	34
17.04	25
17.06	28
17.08	30
17.1	14
17.12	26
17.14	15
17.16	27
17.18	33
17.2	20
17.22	22
17.24	28
17.26	30
17.28	28
17.3	33
17.32	21
17.34	34
17.36	28
17.38	22
17.4	23
17.42	23
17.44	31
17.46	29
17.48	29
17.5	21
17.52	20
17.54	31
17.56	28
17.58	22
17.6	24
17.62	15
17.64	21
17.66	25
17.68	18
17.7	32
17.72	25
17.74	27
17.76	22
17.78	21
17.8	35
17.82	30
17.84	27
17.86	20
17.88	28
17.9	26
17.92	25
17.94	23
17.96	24
17.98	12
18	28
18.02	31
18.04	30
18.06	31
18.08	30
18.1	36
18.12	28
18.14	21
18.16	22
18.18	21
18.2	32
18.22	24
18.24	19
18.26	27
18.28	32
18.3	29
18.32	27
18.34	27
18.36	24
18.38	33
18.4	31
18.42	31
18.44	34
18.46	54
18.48	51
18.5	50
18.52	49
18.54	57
18.56	60
18.58	72
18.6	76
18.62	76
18.64	73
18.66	49
18.68	39
18.7	43
18.72	29
18.74	27
18.76	32
18.78	31
18.8	35
18.82	33
18.84	18
18.86	33
18.88	40
18.9	29
18.92	28
18.94	36
18.96	16
18.98	17
19	22
19.02	23
19.04	17
19.06	21
19.08	28
19.1	21
19.12	12
19.14	19
19.16	21
19.18	27
19.2	25
19.22	22
19.24	17
19.26	25
19.28	24
19.3	19
19.32	22
19.34	30
19.36	17
19.38	28
19.4	20
19.42	27
19.44	18
19.46	15
19.48	26
19.5	21
19.52	19
19.54	19
19.56	24
19.58	25
19.6	17
19.62	36
19.64	26
19.66	23
19.68	26
19.7	22
19.72	23
19.74	15
19.76	16
19.78	28
19.8	24
19.82	20
19.84	31
19.86	14
19.88	39
19.9	27
19.92	23
19.94	31
19.96	34
19.98	28
20	24
20.02	33
20.04	24
20.06	33
20.08	27
20.1	45
20.12	42
20.14	48
20.16	54
20.18	56
20.2	69
20.22	89
20.24	114
20.26	136
20.28	97
20.3	87
20.32	84
20.34	67
20.36	43
20.38	44
20.4	46
20.42	29
20.44	28
20.46	39
20.48	29
20.5	27
20.52	29
20.54	26
20.56	24
20.58	18
20.6	21
20.62	21
20.64	32
20.66	28
20.68	25
20.7	27
20.72	28
20.74	22
20.76	20
20.78	17
20.8	25
20.82	23
20.84	19
20.86	31
20.88	14
20.9	32
20.92	33
20.94	22
20.96	21
20.98	17
21	22
21.02	27
21.04	23
21.06	30
21.08	20
21.1	36
21.12	25
21.14	25
21.16	30
21.18	23
21.2	34
21.22	26
21.24	33
21.26	30
21.28	21
21.3	27
21.32	25
21.34	27
21.36	26
21.38	23
21.4	24
21.42	39
21.44	20
21.46	24
21.48	23
21.5	29
21.52	21
21.54	23
21.56	17
21.58	25
21.6	25
21.62	31
21.64	25
21.66	25
21.68	33
21.7	26
21.72	30
21.74	41
21.76	29
21.78	25
21.8	31
21.82	27
21.84	35
21.86	28
21.88	23
21.9	30
21.92	30
21.94	21
21.96	21
21.98	25
22	28
22.02	22
22.04	23
22.06	22
22.08	23
22.1	26
22.12	22
22.14	20
22.16	26
22.18	22
22.2	30
22.22	26
22.24	18
22.26	27
22.28	22
22.3	25
22.32	19
22.34	21
22.36	18
22.38	22
22.4	15
22.42	31
22.44	21
22.46	22
22.48	26
22.5	25
22.52	25
22.54	20
22.56	33
22.58	33
22.6	39
22.62	46
22.64	45
22.66	57
22.68	57
22.7	40
22.72	49
22.74	31
22.76	27
22.78	32
22.8	33
22.82	24
22.84	32
22.86	29
22.88	25
22.9	30
22.92	21
22.94	22
22.96	25
22.98	29
23	22
23.02	30
23.04	28
23.06	25
23.08	24
23.1	26
23.12	24
23.14	29
23.16	29
23.18	33
23.2	26
23.22	24
23.24	42
23.26	33
23.28	30
23.3	45
23.32	34
23.34	48
23.36	41
23.38	62
23.4	75
23.42	82
23.44	106
23.46	139
23.48	161
23.5	212
23.52	207
23.54	209
23.56	171
23.58	143
23.6	109
23.62	116
23.64	50
23.66	56
23.68	49
23.7	64
23.72	35
23.74	34
23.76	44
23.78	59
23.8	68
23.82	66
23.84	46
23.86	50
23.88	34
23.9	31
23.92	33
23.94	21
23.96	21
23.98	20
24	30
24.02	24
24.04	35
24.06	40
24.08	36
24.1	34
24.12	31
24.14	28
24.16	31
24.18	29
24.2	20
24.22	24
24.24	23
24.26	15
24.28	27
24.3	22
24.32	22
24.34	26
24.36	20
24.38	20
24.4	21
24.42	21
24.44	24
24.46	19
24.48	23
24.5	30
24.52	16
24.54	22
24.56	21
24.58	21
24.6	15
24.62	17
24.64	21
24.66	19
24.68	24
24.7	21
24.72	20
24.74	27
24.76	18
24.78	19
24.8	24
24.82	16
24.84	28
24.86	26
24.88	30
24.9	26
24.92	22
24.94	20
24.96	29
24.98	22
25	21
25.02	11
25.04	22
25.06	16
25.08	20
25.1	19
25.12	26
25.14	21
25.16	14
25.18	26
25.2	21
25.22	19
25.24	27
25.26	23
25.28	30
25.3	24
25.32	9
25.34	24
25.36	18
25.38	23
25.4	25
25.42	19
25.44	24
25.46	20
25.48	21
25.5	30
25.52	25
25.54	23
25.56	19
25.58	33
25.6	22
25.62	28
25.64	24
25.66	25
25.68	19
25.7	28
25.72	33
25.74	26
25.76	29
25.78	12
25.8	24
25.82	13
25.84	18
25.86	17
25.88	14
25.9	20
25.92	20
25.94	19
25.96	20
25.98	21
26	20
26.02	21
26.04	16
26.06	18
26.08	24
26.1	14
26.12	15
26.14	19
26.16	28
26.18	26
26.2	29
26.22	18
26.24	15
26.26	22
26.28	25
26.3	15
26.32	18
26.34	23
26.36	20
26.38	14
26.4	16
26.42	21
26.44	25
26.46	22
26.48	27
26.5	17
26.52	20
26.54	23
26.56	27
26.58	27
26.6	26
26.62	41
26.64	38
26.66	45
26.68	36
26.7	45
26.72	49
26.74	70
26.76	53
26.78	64
26.8	49
26.82	75
26.84	112
26.86	149
26.88	147
26.9	154
26.92	142
26.94	132
26.96	101
26.98	80
27	54
27.02	40
27.04	27
27.06	38
27.08	30
27.1	18
27.12	25
27.14	28
27.16	23
27.18	24
27.2	43
27.22	25
27.24	27
27.26	36
27.28	30
27.3	34
27.32	22
27.34	21
27.36	25
27.38	20
27.4	22
27.42	18
27.44	9
27.46	13
27.48	20
27.5	16
27.52	27
27.54	25
27.56	30
27.58	19
27.6	26
27.62	32
27.64	26
27.66	32
27.68	28
27.7	24
27.72	17
27.74	23
27.76	16
27.78	14
27.8	29
27.82	18
27.84	14
27.86	14
27.88	14
27.9	17
27.92	16
27.94	31
27.96	15
27.98	22
28	19
28.02	20
28.04	27
28.06	20
28.08	14
28.1	31
28.12	14
28.14	24
28.16	18
28.18	17
28.2	12
28.22	19
28.24	20
28.26	9
28.28	18
28.3	30
28.32	17
28.34	19
28.36	22
28.38	14
28.4	21
28.42	22
28.44	19
28.46	18
28.48	17
28.5	14
28.52	20
28.54	25
28.56	13
28.58	19
28.6	16
28.62	7
28.64	13
28.66	19
28.68	16
28.7	20
28.72	18
28.74	14
28.76	22
28.78	20
28.8	16
28.82	21
28.84	16
28.86	17
28.88	18
28.9	33
28.92	15
28.94	27
28.96	18
28.98	20
29	20
29.02	21
29.04	22
29.06	19
29.08	21
29.1	23
29.12	16
29.14	10
29.16	20
29.18	21
29.2	9
29.22	20
29.24	24
29.26	26
29.28	22
29.3	18
29.32	19
29.34	19
29.36	33
29.38	31
29.4	42
29.42	35
29.44	56
29.46	47
29.48	62
29.5	50
29.52	45
29.54	47
29.56	38
29.58	33
29.6	21
29.62	21
29.64	30
29.66	19
29.68	23
29.7	19
29.72	16
29.74	22
29.76	23
29.78	27
29.8	28
29.82	12
29.84	21
29.86	11
29.88	26
29.9	23
29.92	26
29.94	19
29.96	28
29.98	29
30	29
30.02	30
30.04	28
30.06	26
30.08	26
30.1	33
30.12	29
30.14	27
30.16	20
30.18	24
30.2	16
30.22	19
30.24	23
30.26	26
30.28	24
30.3	14
30.32	15
30.34	22
30.36	17
30.38	19
30.4	18
30.42	28
30.44	17
30.46	24
30.48	37
30.5	40
30.52	62
30.54	54
30.56	74
30.58	69
30.6	75
30.62	59
30.64	39
30.66	48
30.68	38
30.7	22
30.72	22
30.74	23
30.76	20
30.78	27
30.8	18
30.82	26
30.84	18
30.86	27
30.88	14
30.9	30
30.92	19
30.94	20
30.96	29
30.98	26
31	27
31.02	28
31.04	28
31.06	44
31.08	41
31.1	53
31.12	41
31.14	72
31.16	87
31.18	122
31.2	127
31.22	154
31.24	133
31.26	124
31.28	81
31.3	79
31.32	69
31.34	59
31.36	31
31.38	33
31.4	31
31.42	25
31.44	23
31.46	22
31.48	24
31.5	23
31.52	20
31.54	17
31.56	28
31.58	14
31.6	17
31.62	28
31.64	10
31.66	21
31.68	18
31.7	18
31.72	18
31.74	16
31.76	18
31.78	21
31.8	19
31.82	21
31.84	14
31.86	20
31.88	17
31.9	15
31.92	21
31.94	20
31.96	20
31.98	17
32	27
32.02	14
32.04	22
32.06	17
32.08	28
32.1	21
32.12	27
32.14	31
32.16	40
32.18	27
32.2	38
32.22	51
32.24	59
32.26	74
32.28	69
32.3	47
32.32	45
32.34	37
32.36	44
32.38	28
32.4	19
32.42	20
32.44	26
32.46	26
32.48	23
32.5	17
32.52	31
32.54	16
32.56	20
32.58	17
32.6	21
32.62	22
32.64	17
32.66	19
32.68	24
32.7	14
32.72	26
32.74	23
32.76	24
32.78	11
32.8	31
32.82	24
32.84	18
32.86	31
32.88	21
32.9	24
32.92	20
32.94	28
32.96	31
32.98	22
33	17
33.02	26
33.04	27
33.06	17
33.08	22
33.1	40
33.12	23
33.14	21
33.16	20
33.18	22
33.2	25
33.22	19
33.24	20
33.26	26
33.28	13
33.3	23
33.32	16
33.34	18
33.36	18
33.38	11
33.4	18
33.42	16
33.44	14
33.46	17
33.48	15
33.5	22
33.52	11
33.54	21
33.56	17
33.58	19
33.6	20
33.62	13
33.64	16
33.66	17
33.68	18
33.7	27
33.72	24
33.74	23
33.76	26
33.78	22
33.8	45
33.82	45
33.84	45
33.86	66
33.88	54
33.9	51
33.92	43
33.94	54
33.96	35
33.98	41
34	27
34.02	23
34.04	23
34.06	18
34.08	16
34.1	17
34.12	20
34.14	18
34.16	21
34.18	11
34.2	24
34.22	19
34.24	19
34.26	22
34.28	19
34.3	30
34.32	25
34.34	22
34.36	24
34.38	28
34.4	20
34.42	35
34.44	30
34.46	37
34.48	33
34.5	26
34.52	33
34.54	31
34.56	34
34.58	31
34.6	23
34.62	13
34.64	20
34.66	18
34.68	24
34.7	14
34.72	16
34.74	20
34.76	15
34.78	15
34.8	15
34.82	21
34.84	16
34.86	15
34.88	20
34.9	24
34.92	26
34.94	22
34.96	17
34.98	11
35	26
35.02	18
35.04	14
35.06	17
35.08	18
35.1	12
35.12	18
35.14	14
35.16	18
35.18	14
35.2	22
35.22	17
35.24	12
35.26	22
35.28	16
35.3	14
35.32	18
35.34	19
35.36	23
35.38	32
35.4	34
35.42	21
35.44	29
35.46	25
35.48	27
35.5	20
35.52	22
35.54	21
35.56	13
35.58	20
35.6	23
35.62	18
35.64	26
35.66	18
35.68	16
35.7	19
35.72	15
35.74	21
35.76	14
35.78	19
35.8	18
35.82	22
35.84	21
35.86	17
35.88	18
35.9	21
35.92	24
35.94	12
35.96	16
35.98	12
36	26
36.02	18
36.04	20
36.06	17
36.08	21
36.1	17
36.12	15
36.14	13
36.16	21
36.18	20
36.2	11
36.22	10
36.24	19
36.26	20
36.28	14
36.3	14
36.32	15
36.34	11
36.36	23
36.38	19
36.4	15
36.42	17
36.44	14
36.46	16
36.48	18
36.5	17
36.52	16
36.54	15
36.56	13
36.58	19
36.6	10
36.62	16
36.64	20
36.66	13
36.68	23
36.7	16
36.72	11
36.74	20
36.76	17
36.78	13
36.8	22
36.82	24
36.84	18
36.86	17
36.88	18
36.9	20
36.92	16
36.94	24
36.96	19
36.98	22
37	15
37.02	23
37.04	12
37.06	23
37.08	8
37.1	17
37.12	18
37.14	17
37.16	12
37.18	15
37.2	12
37.22	23
37.24	17
37.26	16
37.28	16
37.3	16
37.32	18
37.34	21
37.36	14
37.38	14
37.4	19
37.42	21
37.44	10
37.46	16
37.48	15
37.5	16
37.52	33
37.54	21
37.56	25
37.58	25
37.6	37
37.62	27
37.64	33
37.66	42
37.68	39
37.7	33
37.72	30
37.74	25
37.76	24
37.78	34
37.8	23
37.82	24
37.84	26
37.86	22
37.88	13
37.9	11
37.92	16
37.94	18
37.96	12
37.98	22
38	19
38.02	18
38.04	16
38.06	21
38.08	18
38.1	15
38.12	21
38.14	16
38.16	19
38.18	17
38.2	14
38.22	17
38.24	9
38.26	10
38.28	16
38.3	13
38.32	18
38.34	16
38.36	16
38.38	14
38.4	12
38.42	10
38.44	16
38.46	18
38.48	11
38.5	17
38.52	14
38.54	20
38.56	15
38.58	13
38.6	17
38.62	9
38.64	15
38.66	15
38.68	10
38.7	16
38.72	12
38.74	18
38.76	15
38.78	15
38.8	23
38.82	10
38.84	19
38.86	15
38.88	9
38.9	14
38.92	15
38.94	12
38.96	11
38.98	18
39	14
39.02	18
39.04	13
39.06	16
39.08	19
39.1	17
39.12	17
39.14	15
39.16	10
39.18	12
39.2	20
39.22	14
39.24	11
39.26	17
39.28	15
39.3	10
39.32	13
39.34	9
39.36	10
39.38	8
39.4	8
39.42	14
39.44	21
39.46	18
39.48	15
39.5	14
39.52	18
39.54	14
39.56	8
39.58	18
39.6	17
39.62	17
39.64	12
39.66	4
39.68	16
39.7	14
39.72	20
39.74	19
39.76	13
39.78	19
39.8	8
39.82	15
39.84	13
39.86	23
39.88	15
39.9	16
39.92	24
39.94	11
39.96	15
39.98	11
40	14
40.02	15
40.04	8
40.06	11
40.08	14
40.1	15
40.12	16
40.14	16
40.16	22
40.18	20
40.2	26
40.22	25
40.24	24
40.26	24
40.28	19
40.3	19
40.32	21
40.34	22
40.36	22
40.38	19
40.4	13
40.42	14
40.44	20
40.46	7
40.48	13
40.5	17
40.52	16
40.54	13
40.56	11
40.58	18
40.6	20
40.62	22
40.64	15
40.66	15
40.68	13
40.7	18
40.72	18
40.74	14
40.76	19
40.78	25
40.8	12
40.82	18
40.84	12
40.86	13
40.88	15
40.9	18
40.92	16
40.94	25
40.96	13
40.98	20
41	30
41.02	26
41.04	33
41.06	29
41.08	23
41.1	35
41.12	28
41.14	18
41.16	31
41.18	25
41.2	26
41.22	22
41.24	21
41.26	13
41.28	12
41.3	11
41.32	18
41.34	19
41.36	19
41.38	16
41.4	17
41.42	9
41.44	17
41.46	23
41.48	22
41.5	11
41.52	20
41.54	13
41.56	20
41.58	29
41.6	28
41.62	28
41.64	26
41.66	27
41.68	26
41.7	23
41.72	22
41.74	19
41.76	21
41.78	18
41.8	18
41.82	16
41.84	15
41.86	12
41.88	17
41.9	22
41.92	4
41.94	16
41.96	17
41.98	17
42	14
42.02	7
42.04	18
42.06	12
42.08	14
42.1	18
42.12	11
42.14	21
42.16	16
42.18	18
42.2	12
42.22	10
42.24	15
42.26	19
42.28	21
42.3	20
42.32	27
42.34	15
42.36	17
42.38	16
42.4	15
42.42	13
42.44	21
42.46	11
42.48	19
42.5	13
42.52	21
42.54	21
42.56	16
42.58	25
42.6	17
42.62	17
42.64	7
42.66	18
42.68	15
42.7	12
42.72	14
42.74	9
42.76	15
42.78	19
42.8	20
42.82	14
42.84	18
42.86	22
42.88	20
42.9	20
42.92	32
42.94	27
42.96	27
42.98	17
43	23
43.02	22
43.04	13
43.06	17
43.08	29
43.1	26
43.12	10
43.14	14
43.16	15
43.18	13
43.2	14
43.22	18
43.24	18
43.26	12
43.28	10
43.3	19
43.32	17
43.34	32
43.36	20
43.38	19
43.4	15
43.42	13
43.44	13
43.46	12
43.48	9
43.5	11
43.52	17
43.54	21
43.56	23
43.58	12
43.6	15
43.62	17
43.64	17
43.66	19
43.68	18
43.7	24
43.72	19
43.74	18
43.76	21
43.78	16
43.8	15
43.82	18
43.84	16
43.86	16
43.88	17
43.9	22
43.92	13
43.94	18
43.96	14
43.98	15
44	18
44.02	13
44.04	17
44.06	15
44.08	16
44.1	19
44.12	15
44.14	14
44.16	9
44.18	16
44.2	17
44.22	21
44.24	17
44.26	14
44.28	20
44.3	16
44.32	18
44.34	16
44.36	13
44.38	17
44.4	14
44.42	12
44.44	16
44.46	13
44.48	16
44.5	14
44.52	13
44.54	16
44.56	21
44.58	15
44.6	17
44.62	22
44.64	12
44.66	16
44.68	12
44.7	14
44.72	19
44.74	14
44.76	11
44.78	12
44.8	20
44.82	16
44.84	18
44.86	9
44.88	8
44.9	17
44.92	10
44.94	17
44.96	10
[truncated: 1,002 more rows]
